# Supplementary material for: The Role of Claudin-1 in Enhancing Pancreatic Cancer Aggressiveness and Drug Resistance via Metabolic Pathway Modulation
Source: Cancers (Basel). 2025 Apr 27;17(9):1469. doi: 10.3390/cancers17091469 (PMC12070999; doi:10.3390/cancers17091469)
Supplement: Supplementary file 1 [file cancers-17-01469-s001.zip]

Archive with 10 entries (10 files):
- Supplementary Data S1.xlsx
- Supplementary Fig. S1.tif
- Supplementary Fig. S2.tif
- Supplementary Table S1 20250407.docx
- Supplementary Table S2.docx
- Supplementary Table S3.docx
- Supplementary Table S4.docx
- Supplementary Table S5.docx
- Supplementary Table S6.docx
- Supplementary text S1.docx
