# Supplementary material for: The Role of Claudin-1 in Enhancing Pancreatic Cancer Aggressiveness and Drug Resistance via Metabolic Pathway Modulation
Source: Cancers (Basel). 2025 Apr 27;17(9):1469. doi: 10.3390/cancers17091469 (PMC12070999; doi:10.3390/cancers17091469)
Supplement: Supplementary file 1 [file cancers-17-01469-s001.zip › Supplementary Data S1.xlsx]

## Sheet: Proteins
No.	Accession	Description	Sum PEP Score	Wt_ Abundances_1	Wt_ Abundances_2	Wt_ Abundances_3	Wt_ Abundances_4	KO-1_ Abundances_1	KO-1_ Abundances_2	KO-1_ Abundances_3	KO-1_ Abundances_4	KO-2_ Abundances_1	KO-2_ Abundances_2	KO-2_ Abundances_3	KO-2_ Abundances_4
1	Q15149-1	plectin [OS=Homo sapiens]	3348.88	2.67056e+10	2.64647e+10	2.65635e+10	2.66253e+10	3.80009e+10	3.78092e+10	3.72682e+10	3.79733e+10	3.64653e+10	3.63892e+10	3.61812e+10	3.65802e+10
2	Q15149-4	Isoform 4 of Plectin [OS=Homo sapiens]	3219.89	8.32535e+07	8.45684e+07	8.39985e+07	8.68964e+07	9.16243e+07	9.04795e+07	7.79976e+07	1.00455e+08	81110472	8.49569e+07	8.49375e+07	8.67208e+07
3	Q15149-3	Isoform 3 of Plectin [OS=Homo sapiens]	3210.84	3.46449e+07	4.39664e+07	4.29067e+07	4.0489e+07	7.62325e+07	8.57442e+07	8.90221e+07	7.6306e+07	77038992	7.20583e+07	7.77479e+07	8.01985e+07
4	Q09666-1	Neuroblast differentiation-associated protein AHNAK [OS=Homo sapiens]	2523.39	1.96077e+10	1.94641e+10	1.92224e+10	1.95068e+10	1.52456e+10	1.50968e+10	1.50946e+10	1.47287e+10	1.33632e+10	1.35998e+10	1.31707e+10	1.34837e+10
5	P35579-1	Myosin-9 [OS=Homo sapiens]	2136.71	2.29108e+10	2.26694e+10	2.27133e+10	2.25666e+10	2.42418e+10	2.44379e+10	2.45236e+10	2.38554e+10	1.50076e+10	1.51287e+10	1.51634e+10	1.53183e+10
6	P21333	Filamin-A [OS=Homo sapiens]	1964.58	1.8753e+10	1.86608e+10	1.88604e+10	1.85407e+10	2.47414e+10	2.48899e+10	2.49201e+10	2.47809e+10	2.54138e+10	2.51931e+10	2.56155e+10	2.56337e+10
7	Q14204	Cytoplasmic dynein 1 heavy chain 1 [OS=Homo sapiens]	1437.09	4.71424e+09	4.59239e+09	4.74018e+09	4.72867e+09	4.63489e+09	4.74264e+09	4.76474e+09	4.61906e+09	4.79494e+09	4.87735e+09	4.80542e+09	4.59955e+09
8	Q13813	Spectrin alpha chain, non-erythrocytic 1 [OS=Homo sapiens]	1396.75	3.69982e+09	3.82785e+09	3.84737e+09	3.8979e+09	5.21151e+09	4.93171e+09	4.88123e+09	5.29883e+09	4.55667e+09	4.88229e+09	4.74689e+09	4.77079e+09
9	O75369-1	Filamin-B [OS=Homo sapiens]	1379.07	7.44554e+09	7.62433e+09	7.52864e+09	7.4812e+09	6.00529e+09	5.97478e+09	5.91191e+09	5.96552e+09	5.22255e+09	5.27775e+09	5.14636e+09	5.20543e+09
10	Q13813-3	Isoform 3 of Spectrin alpha chain, non-erythrocytic 1 [OS=Homo sapiens]	1340.4	3.03818e+07	2.63441e+07	2.59525e+07	3.02263e+07	3.39582e+07	2.73826e+07	2.86815e+07	2.65191e+07	40158528	3.91345e+07	4.26324e+07	2.23482e+07
11	O43707	Alpha-actinin-4 [OS=Homo sapiens]	1096.24	1.11858e+10	1.12694e+10	1.1368e+10	1.11348e+10	1.45289e+10	1.45166e+10	1.45189e+10	1.44434e+10	1.25846e+10	1.24299e+10	1.26874e+10	1.27085e+10
12	Q01082-1	Spectrin beta chain, non-erythrocytic 1 [OS=Homo sapiens]	1055.84	2.57783e+09	2.58081e+09	2.7055e+09	2.5986e+09	3.53247e+09	3.4919e+09	3.46506e+09	3.45098e+09	3.11866e+09	3.23172e+09	3.13636e+09	3.08785e+09
13	Q01082-3	Isoform 2 of Spectrin beta chain, non-erythrocytic 1 [OS=Homo sapiens]	927.902	8.48705e+06	8.81013e+06	9.07601e+06	1.10844e+07	1.27296e+07	1.18008e+07	1.19434e+07	1.04634e+07	12859061	1.28675e+07	9.29755e+06	5.48163e+06
14	Q00610-1	Clathrin heavy chain 1 [OS=Homo sapiens]	872.777	4.45369e+09	4.4741e+09	4.53482e+09	4.52317e+09	3.93178e+09	3.8302e+09	3.9246e+09	3.87958e+09	4.45873e+09	4.33057e+09	4.38736e+09	4.19066e+09
15	P07900	Heat shock protein HSP 90-alpha [OS=Homo sapiens]	867.026	2.38131e+10	2.47106e+10	2.38601e+10	2.37995e+10	2.51261e+10	2.4575e+10	2.49375e+10	2.4727e+10	2.49263e+10	2.51156e+10	2.52549e+10	2.5509e+10
16	P08238	Heat shock protein HSP 90-beta [OS=Homo sapiens]	841.84	9.59456e+09	9.54317e+09	9.51541e+09	9.53818e+09	1.09326e+10	1.09115e+10	1.10536e+10	1.10233e+10	1.15668e+10	1.16594e+10	1.16017e+10	1.15289e+10
17	Q14315	Filamin-C [OS=Homo sapiens]	776.433	1.28158e+09	1.24626e+09	1.293e+09	1.27577e+09	2.72042e+09	2.7251e+09	2.73472e+09	2.69337e+09	1730747148	1.7243e+09	1.75883e+09	1.80531e+09
18	Q9Y490	Talin-1 [OS=Homo sapiens]	703.504	2.4771e+09	2.60812e+09	2.58996e+09	2.60242e+09	1.9851e+09	1.9937e+09	2.07918e+09	2.07026e+09	2.41313e+09	2.44585e+09	2.3883e+09	2.37318e+09
19	P12814-1	Alpha-actinin-1 [OS=Homo sapiens]	692.682	1.86976e+09	1.92209e+09	1.88502e+09	1.82512e+09	1.78268e+09	1.84914e+09	1.73529e+09	1.78174e+09	1.38551e+09	1.32429e+09	1.38983e+09	1.34841e+09
20	P14618	Pyruvate kinase PKM [OS=Homo sapiens]	691.577	1.11393e+10	1.11157e+10	1.12208e+10	1.13675e+10	1.32148e+10	1.3057e+10	1.33452e+10	1.33526e+10	1.17907e+10	1.15362e+10	1.17018e+10	1.13111e+10
21	P46940	Ras GTPase-activating-like protein IQGAP1 [OS=Homo sapiens]	675.592	2.18122e+09	2.25779e+09	2.26677e+09	2.23031e+09	2.38041e+09	2.39188e+09	2.38817e+09	2.37815e+09	3.19801e+09	2.39831e+09	2.37715e+09	2.27457e+09
22	P13639	Elongation factor 2 [OS=Homo sapiens]	670.105	7.11532e+09	6.96334e+09	7.11328e+09	6.93405e+09	6.63893e+09	6.44559e+09	6.51856e+09	6.53548e+09	7.50957e+09	7.41413e+09	7.5371e+09	7.61407e+09
23	P78527	DNA-dependent protein kinase catalytic subunit [OS=Homo sapiens]	659.104	2.22393e+09	2.24349e+09	2.26127e+09	2.27445e+09	2.34471e+09	2.30585e+09	2.33087e+09	2.3449e+09	2191535773	2.17811e+09	2.13668e+09	2.11722e+09
24	P68371	Tubulin beta-4B chain [OS=Homo sapiens]	658.386	1.99432e+10	2.00399e+10	2.00776e+10	1.99708e+10	2.15092e+10	2.14428e+10	2.17743e+10	2.17829e+10	2.35019e+10	2.33934e+10	2.43396e+10	2.34643e+10
25	P07437	tubulin beta chain [OS=Homo sapiens]	655.636	3.87544e+09	3.87314e+09	4.00172e+09	3.96421e+09	4.21207e+09	4.33781e+09	4.31945e+09	4.31188e+09	4.51896e+09	4.39167e+09	4.6065e+09	4.31761e+09
26	P63261	Actin, cytoplasmic 2 [OS=Homo sapiens]	651.09	1.01944e+08	1.00653e+08	1.06118e+08	1.08552e+08	9.51637e+07	8.87153e+07	9.90864e+07	1.06039e+08	116954380	1.16307e+08	1.09082e+08	9.38784e+07
27	P60709	Actin, cytoplasmic 1 [OS=Homo sapiens]	649.719	7.5651e+10	7.44869e+10	7.51798e+10	7.52434e+10	7.62541e+10	7.71212e+10	7.64174e+10	7.48322e+10	6.68098e+10	6.70394e+10	6.75409e+10	6.90517e+10
28	Q9NZM1	Myoferlin [OS=Homo sapiens]	627.303	2.09528e+09	2.20925e+09	2.20113e+09	2.16529e+09	1.84405e+09	1.85014e+09	1.87075e+09	1.92546e+09	1.43155e+09	1.40527e+09	1.38634e+09	1.36986e+09
29	P11142-1	Heat shock cognate 71 kDa protein [OS=Homo sapiens]	597.666	1.30495e+10	1.26925e+10	1.28621e+10	1.25573e+10	1.13918e+10	1.12645e+10	1.13771e+10	1.10758e+10	1.15169e+10	1.1541e+10	1.14284e+10	1.15763e+10
30	P49327	Fatty acid synthase [OS=Homo sapiens]	582.305	1.17949e+09	1.15431e+09	1.18544e+09	1.19585e+09	7.11166e+08	7.47378e+08	7.44653e+08	7.39325e+08	1.07955e+09	1.02818e+09	1.05457e+09	1.07062e+09
31	P14618-2	Isoform M1 of Pyruvate kinase PKM [OS=Homo sapiens]	566.729	1.01425e+07	1.0227e+07	1.0057e+07	1.17146e+07	1.34962e+07	1.27465e+07	1.5191e+07	1.42444e+07	2.00534e+07	1.98327e+07	1.82332e+07	1.65516e+07
32	P06733-1	alpha-enolase [OS=Homo sapiens]	558.025	1.76315e+10	1.7606e+10	1.78803e+10	1.76931e+10	1.93541e+10	1.92619e+10	1.9254e+10	1.94012e+10	1.66713e+10	1.65869e+10	1.66391e+10	1.6817e+10
33	P02545	Prelamin-A/C [OS=Homo sapiens]	555.98	1.37369e+10	1.32839e+10	1.34871e+10	1.35104e+10	9.80704e+09	9.76208e+09	9.70937e+09	9.90468e+09	1.36505e+10	1.36006e+10	1.39595e+10	1.41986e+10
34	O75083	WD repeat-containing protein 1 [OS=Homo sapiens]	541.231	3.27085e+09	3.40449e+09	3.27205e+09	3.19897e+09	5.20105e+09	5.25208e+09	5.22622e+09	5.22124e+09	4070211286	4.19892e+09	4.13043e+09	4.13651e+09
35	P04350	Tubulin beta-4A chain [OS=Homo sapiens]	540.147	1.68407e+08	1.63751e+08	1.56091e+08	1.44472e+08	1.65372e+08	1.57557e+08	1.52455e+08	1.47851e+08	187967942	1.79499e+08	1.78636e+08	1.52014e+08
36	P11021	78 kDa glucose-regulated protein [OS=Homo sapiens]	525.352	5.35861e+09	5.45042e+09	5.45188e+09	5.30117e+09	4.47611e+09	4.25305e+09	4.42626e+09	4.4028e+09	5.32311e+09	5.76797e+09	5.79401e+09	5.66223e+09
37	Q13885	Tubulin beta-2A chain [OS=Homo sapiens]	522.979	1.84954e+08	1.84795e+08	1.96791e+08	3.50833e+08	1.83738e+08	1.92246e+08	1.98816e+08	1.84803e+08	161143055	1.61566e+08	1.65695e+08	1.69473e+08
38	O43707-3	Isoform 3 of Alpha-actinin-4 [OS=Homo sapiens]	522.131	6.31295e+06	6.67751e+06	5.87075e+06	4.35878e+06	6.72218e+06	7.29418e+06	5.32617e+06	4.19775e+06	1.52406e+06		2.67154e+06	7.19765e+06
39	Q9BVA1	Tubulin beta-2B chain [OS=Homo sapiens]	521.792	4.0003e+07	3.35969e+07	3.3324e+07	3.35726e+07	4.22505e+07	4.15282e+07	4.02234e+07	3.8061e+07	31687250	3.25892e+07	5.19775e+07	5.22992e+07
40	P10809	60 kDa heat shock protein, mitochondrial [OS=Homo sapiens]	516.085	4.50433e+09	4.45908e+09	4.45801e+09	4.56292e+09	4.97915e+09	4.90479e+09	5.03076e+09	5.04493e+09	4.91065e+09	4.89803e+09	4.81459e+09	4.76441e+09
41	P55072	Transitional endoplasmic reticulum ATPase [OS=Homo sapiens]	514.2	3.6519e+09	3.67183e+09	3.61097e+09	3.61467e+09	2.70747e+09	2.62975e+09	2.72463e+09	2.62998e+09	3134519230	3.1245e+09	3.18806e+09	3.17225e+09
42	P68363	Tubulin alpha-1B chain [OS=Homo sapiens]	497.605	1.8874e+09	1.89023e+09	1.98089e+09	1.86354e+09	1.97574e+09	2.04321e+09	2.07487e+09	2.0281e+09	2.18147e+09	2.16801e+09	2.35769e+09	2.18737e+09
43	P02545-2	Isoform C of Prelamin-A/C [OS=Homo sapiens]	491.736	3.48585e+08	3.17873e+08	3.136e+08	3.36374e+08	2.39153e+08	2.42718e+08	2.39967e+08	2.59534e+08	3.13092e+08	3.26219e+08	3.10322e+08	3.60649e+08
44	P04406-1	glyceraldehyde-3-phosphate dehydrogenase [OS=Homo sapiens]	490.294	2.40046e+10	2.42698e+10	2.37829e+10	2.33137e+10	2.4055e+10	2.34349e+10	2.40026e+10	2.37602e+10	2.69204e+10	2.70478e+10	2.70291e+10	2.67957e+10
45	P42704	Leucine-rich PPR motif-containing protein, mitochondrial [OS=Homo sapiens]	487.926	1.27975e+09	1.32737e+09	1.31439e+09	1.34699e+09	1.291e+09	1.29777e+09	1.27589e+09	1.32873e+09	1.37681e+09	1.33844e+09	1.32411e+09	1.26298e+09
46	P0DMV8	heat shock 70 kDa protein 1A [OS=Homo sapiens]	487.246	3.26878e+09	3.35997e+09	3.43176e+09	3.39503e+09	4.94405e+09	5.02467e+09	5.13158e+09	5.10229e+09	4.08365e+09	4.22181e+09	4.15801e+09	4.00236e+09
47	Q71U36	tubulin alpha-1A chain [OS=Homo sapiens]	485.943	8.36344e+07	9.21783e+07	9.10248e+07	8.75421e+07	1.64757e+08	1.75905e+08	1.84467e+08	1.93415e+08	182243596	1.7532e+08	1.68354e+08	1.54535e+08
48	Q02952-1	A-kinase anchor protein 12 [OS=Homo sapiens]	485.89	6.33211e+08	6.78597e+08	6.60918e+08	6.36001e+08	8.20133e+08	8.25997e+08	8.4306e+08	8.35149e+08	7.7426e+08	7.68715e+08	7.71996e+08	7.75181e+08
49	P05783	Keratin, type I cytoskeletal 18 [OS=Homo sapiens]	468.685	5.24179e+09	5.14357e+09	5.18551e+09	5.14055e+09	5.99292e+09	6.00647e+09	5.7382e+09	5.8555e+09	5.9125e+09	5.8502e+09	6.01978e+09	6.0648e+09
50	P04083	annexin A1 [OS=Homo sapiens]	467.732	8.0171e+09	8.63781e+09	8.71886e+09	8.35823e+09	1.24185e+10	1.21482e+10	1.25422e+10	1.27425e+10	1.34553e+10	1.33873e+10	1.34527e+10	1.31133e+10
51	Q9BQE3	Tubulin alpha-1C chain [OS=Homo sapiens]	467.393	1.88205e+10	1.95322e+10	1.94412e+10	1.92791e+10	2.12012e+10	2.20414e+10	2.18e+10	2.08623e+10	2.36855e+10	2.37385e+10	2.38198e+10	2.32739e+10
52	P04075	fructose-bisphosphate aldolase A [OS=Homo sapiens]	466.374	5.23795e+09	5.09587e+09	4.95271e+09	5.09719e+09	8.49184e+09	8.46186e+09	8.2971e+09	8.37282e+09	6.05419e+09	5.97564e+09	6.09104e+09	6.23827e+09
53	P07355	Annexin A2 [OS=Homo sapiens]	462.112	2.1415e+10	2.17578e+10	2.17488e+10	2.15243e+10	2.0765e+10	2.06896e+10	2.09062e+10	2.08638e+10	2.14418e+10	2.20504e+10	2.24039e+10	2.19914e+10
54	P14625	Endoplasmin [OS=Homo sapiens]	451	3.11683e+09	3.10689e+09	3.09796e+09	3.10739e+09	2.60357e+09	2.53405e+09	2.52146e+09	2.48139e+09	3.1251e+09	3.18165e+09	3.11356e+09	3.03707e+09
55	P29401	Transketolase [OS=Homo sapiens]	447.536	2.97139e+09	3.05962e+09	2.97453e+09	3.01537e+09	1.96955e+09	2.12127e+09	1.99404e+09	2.11708e+09	2.3566e+09	2.38128e+09	2.33454e+09	2.32967e+09
56	Q14697-1	Neutral alpha-glucosidase AB [OS=Homo sapiens]	446.37	2.59769e+09	2.61492e+09	2.61496e+09	2.6083e+09	2.18379e+09	2.16763e+09	2.17417e+09	2.16753e+09	2.80154e+09	2.792e+09	2.71791e+09	2.79281e+09
57	Q13509	tubulin beta-3 chain [OS=Homo sapiens]	441.852	4.20165e+08	4.19424e+08	4.17245e+08	4.14591e+08	5.66055e+08	5.71581e+08	5.56529e+08	5.73379e+08	5.20445e+08	5.19543e+08	5.25574e+08	5.08517e+08
58	P18206	Vinculin [OS=Homo sapiens]	436.259	2.73571e+09	2.68501e+09	2.71132e+09	2.69206e+09	2.47514e+09	2.4239e+09	2.49242e+09	2.44075e+09	2.11763e+09	2.07911e+09	2.08515e+09	2.14885e+09
59	P08133-1	annexin A6 [OS=Homo sapiens]	432.665	2.75851e+09	2.67311e+09	2.63494e+09	2.79848e+09	1.85374e+09	1.81285e+09	1.7889e+09	1.86751e+09	2.09418e+09	2.0538e+09	2.07303e+09	2.05961e+09
60	P68366	Tubulin alpha-4A chain [OS=Homo sapiens]	431.688	3.26336e+08	3.34687e+08	3.34736e+08	3.41357e+08	3.42695e+08	3.44881e+08	3.59521e+08	3.43956e+08	3.74487e+08	3.79986e+08	3.71128e+08	3.59545e+08
61	P50395-1	Rab GDP dissociation inhibitor beta [OS=Homo sapiens]	425.62	2.35496e+09	2.44353e+09	2.45264e+09	2.42063e+09	1.90071e+09	1.86605e+09	1.86723e+09	1.83732e+09	2.07851e+09	2.07065e+09	2.08294e+09	2.09082e+09
62	P68104	Elongation factor 1-alpha 1 [OS=Homo sapiens]	425.593	2.37632e+10	2.36156e+10	2.32343e+10	2.37656e+10	2.3338e+10	2.31342e+10	2.27437e+10	2.26393e+10	2.13092e+10	2.10841e+10	2.08318e+10	2.15957e+10
63	Q14697-2	Isoform 2 of Neutral alpha-glucosidase AB [OS=Homo sapiens]	416.408	3.92377e+06	4.07181e+06	3.86519e+06	4.13311e+06					2.80704e+06	1.34188e+06	1.28912e+06	1.63344e+06
64	Q92598	Heat shock protein 105 kDa [OS=Homo sapiens]	416.084	2.18795e+09	2.15943e+09	2.11921e+09	2.1798e+09	2.35236e+09	2.38929e+09	2.35722e+09	2.41877e+09	2.26017e+09	2.25353e+09	2.31027e+09	2.24402e+09
65	P05787	Keratin, type II cytoskeletal 8 [OS=Homo sapiens]	414.777	7.95751e+09	7.7564e+09	7.7791e+09	7.8762e+09	8.06038e+09	8.01569e+09	8.07004e+09	7.98411e+09	7.24972e+09	7.34245e+09	7.24353e+09	7.13149e+09
66	Q7KZF4	staphylococcal nuclease domain-containing protein 1 [OS=Homo sapiens]	414.095	1.5958e+09	1.59404e+09	1.60788e+09	1.62861e+09	1.96595e+09	1.97875e+09	1.97608e+09	1.95663e+09	1.92468e+09	1.9155e+09	1.90587e+09	1.89828e+09
67	P26038	Moesin [OS=Homo sapiens]	408.802	3.89439e+09	3.77467e+09	3.8435e+09	3.86372e+09	5.36826e+09	5.4554e+09	5.27961e+09	5.46969e+09	4.89505e+09	4.87963e+09	4.68087e+09	4.80695e+09
68	P22626	heterogeneous nuclear ribonucleoproteins A2/B1 [OS=Homo sapiens]	406.113	5.81512e+09	5.5478e+09	5.5831e+09	5.6435e+09	5.05863e+09	5.06505e+09	5.09088e+09	5.20206e+09	5.68688e+09	5.62844e+09	5.60874e+09	5.74694e+09
69	P11413-1	Glucose-6-phosphate 1-dehydrogenase [OS=Homo sapiens]	405.789	3.93443e+09	3.84655e+09	3.87261e+09	3.86079e+09	4.58709e+09	4.56454e+09	4.58427e+09	4.45867e+09	2.61521e+09	2.69543e+09	2.6127e+09	2.58843e+09
70	Q13200	26S proteasome non-ATPase regulatory subunit 2 [OS=Homo sapiens]	392.139	1.67136e+09	1.57249e+09	1.59967e+09	1.54484e+09	1.3259e+09	1.25146e+09	1.2694e+09	1.33121e+09	1.40291e+09	1.37434e+09	1.42013e+09	1.44749e+09
71	P78371-1	T-complex protein 1 subunit beta [OS=Homo sapiens]	390.74	1.57735e+09	1.58207e+09	1.57489e+09	1.57623e+09	1.64236e+09	1.66019e+09	1.68587e+09	1.65829e+09	1.81742e+09	1.82453e+09	1.82223e+09	1.80632e+09
72	P21980	Protein-glutamine gamma-glutamyltransferase 2 [OS=Homo sapiens]	382.523	4.03874e+09	4.11566e+09	4.1406e+09	4.11697e+09	1.47483e+09	1.38311e+09	1.43182e+09	1.3666e+09	1.71198e+09	1.6789e+09	1.73719e+09	1.64462e+09
73	P06748	Nucleophosmin [OS=Homo sapiens]	374.882	5.15981e+09	5.17649e+09	5.18495e+09	5.20637e+09	3.66165e+09	3.60892e+09	3.44549e+09	3.62771e+09	3.80108e+09	3.79586e+09	3.69566e+09	3.64076e+09
74	Q16555-1	Dihydropyrimidinase-related protein 2 [OS=Homo sapiens]	365.942	1.69873e+09	1.6359e+09	1.60329e+09	1.61234e+09	1.61186e+09	1.60352e+09	1.61038e+09	1.5698e+09	1.42498e+09	1.48981e+09	1.49501e+09	1.46022e+09
75	P15311	Ezrin [OS=Homo sapiens]	365.497	1.48657e+09	1.46552e+09	1.45846e+09	1.52546e+09	1.87935e+09	1.90879e+09	1.80201e+09	1.9307e+09	1.7722e+09	1.75979e+09	1.72217e+09	1.75477e+09
76	P06396	Gelsolin [OS=Homo sapiens]	365.193	1.84302e+09	1.82429e+09	1.8414e+09	1.85402e+09	2.73982e+09	2.73701e+09	2.63079e+09	2.72836e+09	2.89423e+09	2.87006e+09	2.93742e+09	3.039e+09
77	P23528	Cofilin-1 [OS=Homo sapiens]	364.596	8.00005e+09	7.92226e+09	8.07927e+09	8.12016e+09	7.49904e+09	7.69005e+09	7.68055e+09	7.56427e+09	8754991229	8.93302e+09	8.73012e+09	8.86915e+09
78	Q14764	major vault protein [OS=Homo sapiens]	356.819	9.6614e+08	9.76732e+08	9.63795e+08	9.68915e+08	1.64591e+09	1.64945e+09	1.62329e+09	1.66452e+09	9.63412e+08	9.60232e+08	9.2463e+08	9.53363e+08
79	Q92616	eIF-2-alpha kinase activator GCN1 OS=Homo sapiens OX=9606 GN=GCN1 PE=1 SV=7	356.44	4.79386e+08	4.91726e+08	4.94484e+08	5.03063e+08	5.47309e+08	5.63092e+08	5.75407e+08	5.86544e+08	5.63592e+08	5.59861e+08	5.6144e+08	5.23856e+08
80	P00558	phosphoglycerate kinase 1 [OS=Homo sapiens]	355.761	3.66795e+09	3.65345e+09	3.62671e+09	3.58172e+09	5.29442e+09	5.23167e+09	5.30199e+09	5.47685e+09	5.03587e+09	5.1297e+09	5.12965e+09	5.12636e+09
81	P17655-1	Calpain-2 catalytic subunit [OS=Homo sapiens]	353.437	1.31978e+09	1.32574e+09	1.31014e+09	1.31072e+09	1.40607e+09	1.41302e+09	1.46558e+09	1.44618e+09	1.51638e+09	1.51289e+09	1.54484e+09	1.51304e+09
82	P26639-1	Threonine--tRNA ligase, cytoplasmic [OS=Homo sapiens]	350.996	3.13225e+09	3.1674e+09	3.12932e+09	3.12008e+09	2.78888e+09	2.79411e+09	2.74152e+09	2.74214e+09	2.76123e+09	2.80213e+09	2.83965e+09	2.7762e+09
83	Q08211	Atp-dependent rna helicase a [OS=Homo sapiens]	350.378	1.42747e+09	1.29868e+09	1.29342e+09	1.36479e+09	1.23744e+09	1.23175e+09	1.22287e+09	1.19851e+09	1.42368e+09	1.37252e+09	1.40771e+09	1.46608e+09
84	Q14152	Eukaryotic translation initiation factor 3 subunit A [OS=Homo sapiens]	349.504	1.67376e+09	1.52632e+09	1.52694e+09	1.59108e+09	1.32637e+09	1.2885e+09	1.30228e+09	1.32063e+09	1.24358e+09	1.20327e+09	1.20484e+09	1.15929e+09
85	P12956	X-ray repair cross-complementing protein 6 [OS=Homo sapiens]	345.423	1.88271e+09	1.8999e+09	1.85662e+09	1.86948e+09	1.7828e+09	1.75739e+09	1.85508e+09	1.81172e+09	1.62504e+09	1.62392e+09	1.5634e+09	1.62391e+09
86	P06396-2	Isoform 2 of Gelsolin [OS=Homo sapiens]	343.753	4.56504e+06	3.39685e+06	2.52133e+06	2.75899e+06	6.05855e+06	4.51555e+06	4.14223e+06	4.35862e+06	7.37262e+06	7.21547e+06	6.04218e+06	5.52929e+06
87	Q01813	ATP-dependent 6-phosphofructokinase, platelet type [OS=Homo sapiens]	340.018	1.46969e+09	1.54883e+09	1.4947e+09	1.46327e+09	1.38662e+09	1.32972e+09	1.29673e+09	1.32163e+09	1.01693e+09	1.03892e+09	1.09186e+09	1.07087e+09
88	O75643-1	U5 small nuclear ribonucleoprotein 200 kDa helicase [OS=Homo sapiens]	339.655	5.75078e+08	6.28502e+08	6.25736e+08	6.43308e+08	6.14531e+08	6.02632e+08	5.46827e+08	5.59358e+08	7.19771e+08	6.64465e+08	6.46677e+08	7.05071e+08
89	P08729	Keratin, type II cytoskeletal 7 [OS=Homo sapiens]	337.626	4.22665e+09	4.25885e+09	4.28036e+09	4.23895e+09	4.46991e+09	4.45808e+09	4.45166e+09	4.39482e+09	3.74351e+09	3.71672e+09	3.77609e+09	3.75938e+09
90	Q14980-1	nuclear mitotic apparatus protein 1 [OS=Homo sapiens]	336.747	3.65167e+08	3.70226e+08	3.34736e+08	3.87808e+08	2.34448e+08	1.95406e+08	1.7685e+08	1.99139e+08	3.02585e+08	2.98489e+08	3.58846e+08	3.40323e+08
91	P07814	Bifunctional glutamate/proline--tRNA ligase [OS=Homo sapiens]	333.384	6.05116e+08	5.85733e+08	5.69641e+08	5.81518e+08	5.2776e+08	5.40482e+08	5.2175e+08	5.51936e+08	5.51908e+08	5.57403e+08	5.61075e+08	5.66483e+08
92	Q05639	Elongation factor 1-alpha 2 [OS=Homo sapiens]	332.599	1.09795e+09	1.13901e+09	1.11357e+09	1.09425e+09	1.83925e+09	1.77388e+09	1.80114e+09	1.77587e+09	1.34007e+09	1.34145e+09	1.3539e+09	1.31878e+09
93	P09651-1	Heterogeneous nuclear ribonucleoprotein A1 [OS=Homo sapiens]	328.549	1.81652e+09	1.86081e+09	1.86044e+09	1.77279e+09	1.81937e+09	1.76545e+09	1.7625e+09	1.75397e+09	2.20476e+09	2.22583e+09	2.27358e+09	2.21959e+09
94	P22314	Ubiquitin-like modifier-activating enzyme 1 [OS=Homo sapiens]	326.799	1.37817e+09	1.46523e+09	1.46758e+09	1.48573e+09	9.31297e+08	9.39179e+08	9.59345e+08	9.24283e+08	9.74404e+08	9.69826e+08	9.66973e+08	9.19565e+08
95	P09874	Poly [ADP-ribose] polymerase 1 [OS=Homo sapiens]	326.589	9.81697e+08	1.02461e+09	1.02141e+09	1.01104e+09	8.84163e+08	8.85816e+08	8.75529e+08	8.40503e+08	1.16359e+09	1.15309e+09	1.17858e+09	1.19986e+09
96	P00338-1	L-lactate dehydrogenase A chain [OS=Homo sapiens]	323.725	5.43693e+09	5.38196e+09	5.35391e+09	5.47657e+09	3.25564e+09	3.20293e+09	3.17828e+09	3.29306e+09	3.69227e+09	3.75703e+09	3.65204e+09	3.77623e+09
97	Q07065	Cytoskeleton-associated protein 4 [OS=Homo sapiens]	322.939	1.07279e+09	1.07846e+09	1.06308e+09	1.06178e+09	1.66274e+09	1.57415e+09	1.58307e+09	1.6426e+09	1.34612e+09	1.32605e+09	1.3399e+09	1.30058e+09
98	P07237	Protein disulfide-isomerase [OS=Homo sapiens]	319.548	3.51873e+09	3.4916e+09	3.51834e+09	3.54587e+09	3.15867e+09	3.20518e+09	3.08662e+09	3.17265e+09	3.3066e+09	3.26449e+09	3.24653e+09	3.32399e+09
99	P60174-1	Isoform 2 of Triosephosphate isomerase [OS=Homo sapiens]	318.26	8.50057e+09	8.59429e+09	8.54096e+09	8.46295e+09	9.43897e+09	9.60407e+09	9.59213e+09	9.63653e+09	1.11421e+10	1.11203e+10	1.12363e+10	1.11343e+10
100	P13010	X-ray repair cross-complementing protein 5 [OS=Homo sapiens]	317.81	1.61804e+09	1.54923e+09	1.52349e+09	1.56781e+09	1.65833e+09	1.63352e+09	1.64281e+09	1.63465e+09	1.41264e+09	1.38491e+09	1.35667e+09	1.36633e+09
101	O43491-1	band 4.1-like protein 2 [OS=Homo sapiens]	317.802	6.00351e+08	6.33644e+08	6.27314e+08	6.11141e+08	7.61878e+08	7.76334e+08	7.80261e+08	8.04399e+08	7.43189e+08	7.41429e+08	7.75777e+08	7.50588e+08
102	P55060-1	Exportin-2 [OS=Homo sapiens]	317.418	1.17167e+09	1.15164e+09	1.14568e+09	1.18047e+09	7.26252e+08	8.70134e+08	8.18729e+08	8.3529e+08	8.95959e+08	8.70487e+08	8.83371e+08	9.08432e+08
103	P48643	T-complex protein 1 subunit epsilon [OS=Homo sapiens]	316.197	1.78936e+09	1.86884e+09	1.83026e+09	1.84328e+09	2.06391e+09	2.03541e+09	2.04219e+09	2.01193e+09	1.90929e+09	1.91661e+09	1.84083e+09	1.70562e+09
104	P30101	Protein disulfide-isomerase A3 [OS=Homo sapiens]	315.158	1.63609e+09	1.62209e+09	1.64527e+09	1.64095e+09	1.34701e+09	1.32862e+09	1.25659e+09	1.33807e+09	1.50712e+09	1.50761e+09	1.49816e+09	1.54334e+09
105	P27797	Calreticulin [OS=Homo sapiens]	313.778	3.61446e+09	3.50701e+09	3.63563e+09	3.51554e+09	2.61378e+09	2.60799e+09	2.51585e+09	2.54809e+09	3.2543e+09	3.13784e+09	3.2579e+09	3.26705e+09
106	P61978	Heterogeneous nuclear ribonucleoprotein K [OS=Homo sapiens]	310.491	3.2586e+09	3.13525e+09	3.21213e+09	3.12644e+09	3.43234e+09	3.34161e+09	3.33203e+09	3.53544e+09	3.79424e+09	3.88868e+09	3.88088e+09	3.82065e+09
107	P45974-1	Ubiquitin carboxyl-terminal hydrolase 5 [OS=Homo sapiens]	308.278	9.20973e+08	8.80747e+08	8.84436e+08	8.63177e+08	1.00931e+09	9.62785e+08	9.63577e+08	1.02478e+09	1.0044e+09	9.895e+08	9.59383e+08	9.72671e+08
108	P11216	Glycogen phosphorylase, brain form [OS=Homo sapiens]	307.608	6.95069e+08	7.2098e+08	7.04591e+08	7.18616e+08	1.14491e+09	1.15298e+09	1.16072e+09	1.12721e+09	6.16093e+08	6.2731e+08	6.00549e+08	5.91462e+08
109	P53621-1	coatomer subunit alpha [OS=Homo sapiens]	303.912	8.52903e+08	8.29247e+08	8.43188e+08	8.49237e+08	7.42853e+08	7.79734e+08	7.77384e+08	7.85308e+08	9.12982e+08	9.02507e+08	9.05456e+08	8.9152e+08
110	O00410	Importin-5 [OS=Homo sapiens]	302.837	5.39755e+08	5.22775e+08	5.32553e+08	5.15875e+08	5.35037e+08	5.08663e+08	5.44591e+08	5.39025e+08	5.36642e+08	5.13862e+08	5.08699e+08	5.01023e+08
111	O75694	nuclear pore complex protein nup155 [OS=Homo sapiens]	301.342	4.7144e+08	4.85658e+08	4.95641e+08	4.71046e+08	4.33294e+08	4.72322e+08	4.65526e+08	4.44302e+08	4.96601e+08	4.70209e+08	5.0322e+08	4.73803e+08
112	P51991-1	Heterogeneous nuclear ribonucleoprotein A3 [OS=Homo sapiens]	294.74	9.78538e+08	9.38326e+08	9.54997e+08	9.39126e+08	9.52445e+08	9.42667e+08	9.07331e+08	9.03487e+08	1.04772e+09	1.03838e+09	1.08749e+09	1.06315e+09
113	P12268	inosine-5'-monophosphate dehydrogenase 2 [OS=Homo sapiens]	292.781	9.62158e+08	9.82172e+08	9.63421e+08	9.7487e+08	5.21282e+08	5.32388e+08	5.39664e+08	5.09592e+08	747898160	7.3117e+08	7.72003e+08	7.88234e+08
114	Q08J23	tRNA (Cytosine(34)-C(5))-methyltransferase [OS=Homo sapiens]	292.042	5.61441e+08	5.77141e+08	5.87988e+08	5.74232e+08	6.51295e+08	6.43616e+08	6.60259e+08	6.56186e+08	7.04729e+08	7.11738e+08	7.40777e+08	7.45963e+08
115	Q14974	Importin subunit beta-1 [OS=Homo sapiens]	290.61	1.05261e+09	1.06818e+09	1.02388e+09	1.027e+09	1.0619e+09	1.04654e+09	1.01361e+09	1.06663e+09	1.02985e+09	1.01568e+09	1.03163e+09	1.02448e+09
116	P34932	Heat shock 70 kDa protein 4 [OS=Homo sapiens]	289.73	9.59394e+08	9.23108e+08	9.00307e+08	9.26099e+08	7.58618e+08	7.46886e+08	7.74661e+08	7.6589e+08	8.02052e+08	8.18307e+08	8.36025e+08	8.16849e+08
117	P13489	Ribonuclease inhibitor [OS=Homo sapiens]	287.625	7.73134e+08	8.28009e+08	7.90945e+08	7.76835e+08	6.00654e+08	6.35315e+08	6.54868e+08	6.41868e+08	7.42907e+08	7.25843e+08	7.28239e+08	7.11522e+08
118	Q00839	Heterogeneous nuclear ribonucleoprotein U [OS=Homo sapiens]	284.684	1.97505e+09	1.98137e+09	1.9723e+09	1.94398e+09	1.86164e+09	1.83595e+09	1.8671e+09	1.83372e+09	2116500008	2.12889e+09	2.14304e+09	2.15041e+09
119	P06753-2	Isoform 2 of Tropomyosin alpha-3 chain [OS=Homo sapiens]	284.671	3.81799e+09	3.73251e+09	3.71172e+09	3.7176e+09	3.05353e+09	3.03742e+09	2.97781e+09	2.99011e+09	3.6557e+09	3.65693e+09	3.71175e+09	3.90429e+09
120	Q16881-1	Thioredoxin reductase 1, cytoplasmic [OS=Homo sapiens]	284.361	6.51903e+08	6.73789e+08	6.75408e+08	6.50316e+08	7.04476e+08	6.90044e+08	6.72625e+08	6.99353e+08	7.6158e+08	7.47867e+08	7.30301e+08	7.38349e+08
121	Q12906-1	Interleukin enhancer-binding factor 3 [OS=Homo sapiens]	284.195	1.47621e+07	2.40001e+07	2.46287e+07	1.9464e+07	1.18451e+07	3.01794e+06	3.98963e+06	1.55785e+07	2.19228e+07	2.28801e+07	1.95186e+07	2.75163e+07
122	P50990	T-complex protein 1 subunit theta [OS=Homo sapiens]	283.702	1.83289e+09	1.78692e+09	1.74869e+09	1.74974e+09	1.66023e+09	1.69661e+09	1.71247e+09	1.64154e+09	1.74707e+09	1.74835e+09	1.78313e+09	1.86744e+09
123	P18669	Phosphoglycerate mutase 1 [OS=Homo sapiens]	282.778	3.31974e+09	3.28827e+09	3.13268e+09	3.06104e+09	2.61261e+09	2.57297e+09	2.41287e+09	2.53216e+09	2.25683e+09	2.26948e+09	2.32235e+09	2.39057e+09
124	P06576	ATP synthase subunit beta, mitochondrial [OS=Homo sapiens]	282.248	1.6386e+09	1.71331e+09	1.70646e+09	1.67794e+09	1.66366e+09	1.62381e+09	1.66273e+09	1.66981e+09	1.81052e+09	1.87426e+09	1.82274e+09	1.87529e+09
125	Q99832	T-complex protein 1 subunit eta [OS=Homo sapiens]	281.807	1.38241e+09	1.40115e+09	1.40204e+09	1.42227e+09	1.42927e+09	1.4421e+09	1.42782e+09	1.42208e+09	1.56956e+09	1.56111e+09	1.56268e+09	1.54238e+09
126	P08727	Keratin, type I cytoskeletal 19 [OS=Homo sapiens]	280.825	3.30013e+09	3.27212e+09	3.24205e+09	3.15188e+09	2.91126e+09	2.82939e+09	2.83768e+09	2.88133e+09	6.22415e+08	6.20168e+08	6.43775e+08	6.47033e+08
127	Q02790	Peptidyl-prolyl cis-trans isomerase FKBP4 [OS=Homo sapiens]	280.321	8.92187e+08	8.88226e+08	8.7873e+08	9.04912e+08	1.08686e+09	1.10176e+09	1.11515e+09	1.10472e+09	1.26512e+09	1.24723e+09	1.27847e+09	1.25316e+09
128	Q9BSJ8	Extended synaptotagmin-1 [OS=Homo sapiens]	279.328	6.41499e+08	6.33242e+08	5.92162e+08	6.18977e+08	5.17595e+08	5.69885e+08	5.2319e+08	5.85503e+08	6.40414e+08	5.90787e+08	5.90883e+08	6.50014e+08
129	P53396-1	ATP-citrate synthase [OS=Homo sapiens]	278.395	9.9147e+08	1.03093e+09	1.00354e+09	1.04279e+09	9.66207e+08	9.61527e+08	9.97601e+08	9.49253e+08	1.1091e+09	1.0818e+09	1.06421e+09	9.97351e+08
130	P36578	60S ribosomal protein L4 [OS=Homo sapiens]	277.298	1.77304e+09	1.77979e+09	1.76444e+09	1.76899e+09	1.88222e+09	1.80547e+09	1.82308e+09	1.74776e+09	2.0585e+09	2.05333e+09	2.06318e+09	2.00107e+09
131	P25705-1	ATP synthase subunit alpha, mitochondrial [OS=Homo sapiens]	276.864	1.76626e+09	1.9843e+09	1.96813e+09	1.77419e+09	2.05022e+09	1.99762e+09	2.05377e+09	2.03605e+09	2143775684	2.14052e+09	2.10131e+09	2.07021e+09
132	O43852	Calumenin [OS=Homo sapiens]	276.15	7.36351e+08	7.37157e+08	7.2418e+08	7.20294e+08	9.81437e+08	9.82433e+08	9.65204e+08	9.76654e+08	9.49486e+08	9.26431e+08	9.90426e+08	9.87185e+08
133	Q9P2E9	Ribosome-binding protein 1 OS=Homo sapiens OX=9606 GN=RRBP1 PE=1 SV=5	274.254	6.77249e+08	5.98893e+08	5.864e+08	6.41682e+08	6.27898e+08	6.3142e+08	6.17236e+08	6.36545e+08	5.90403e+08	5.59336e+08	5.90501e+08	6.1802e+08
134	Q8WUM4	Programmed cell death 6-interacting protein [OS=Homo sapiens]	273.88	6.86758e+08	6.63734e+08	6.59216e+08	6.82065e+08	5.29925e+08	5.8642e+08	5.58265e+08	5.55329e+08	6.63176e+08	6.84452e+08	6.87697e+08	7.13342e+08
135	P08758	annexin A5 [OS=Homo sapiens]	273.69	2.63749e+09	2.66256e+09	2.5699e+09	2.6589e+09	3.36669e+09	3.46093e+09	3.43539e+09	3.40314e+09	3.08116e+09	3.15528e+09	3.09006e+09	2.98115e+09
136	Q96TA1	Niban-like protein 1 [OS=Homo sapiens]	270.8	6.85531e+08	6.70907e+08	7.1283e+08	6.84781e+08	7.85506e+08	8.89909e+08	8.3082e+08	8.46997e+08	1.01937e+09	9.74097e+08	9.9843e+08	9.57105e+08
137	Q27J81	Inverted formin-2 [OS=Homo sapiens]	269.651	3.73681e+08	4.05426e+08	3.80154e+08	4.19858e+08	3.7294e+08	3.6977e+08	3.9041e+08	3.67269e+08	4.13805e+08	4.0371e+08	4.00515e+08	3.95255e+08
138	P27824	Calnexin [OS=Homo sapiens]	268.578	2.47164e+09	2.39492e+09	2.41074e+09	2.32487e+09	1.64858e+09	1.71092e+09	1.83769e+09	1.78913e+09	1.61993e+09	1.52757e+09	1.68449e+09	1.60881e+09
139	P35580	Myosin-10 [OS=Homo sapiens]	268.053	4.86165e+06	4.80089e+06	5.7806e+06	2.76487e+06	6.24671e+06	1.14464e+07	6.24339e+06	7.66536e+06	13374269	7.55749e+06	6.91743e+06	5.81387e+06
140	P30153	serine/threonine-protein phosphatase 2A 65 kDa regulatory subunit A alpha isoform [OS=Homo sapiens]	267.957	6.82134e+08	8.34958e+08	8.08907e+08	7.94244e+08	7.33097e+08	7.03715e+08	8.3841e+08	6.97215e+08	8.2427e+08	8.50663e+08	6.95017e+08	8.12681e+08
141	P33176	Kinesin-1 heavy chain [OS=Homo sapiens]	266.073	4.89031e+08	4.85692e+08	4.42028e+08	4.5265e+08	4.29443e+08	4.55414e+08	4.55194e+08	4.48492e+08	4.52786e+08	4.51127e+08	4.42014e+08	4.33197e+08
142	P43490	nicotinamide phosphoribosyltransferase [OS=Homo sapiens]	265.559	1.30634e+09	1.306e+09	1.26302e+09	1.29782e+09	1.06634e+09	1.10231e+09	1.10303e+09	1.10331e+09	1.12378e+09	1.07945e+09	1.05083e+09	1.08177e+09
143	Q12906-7	Isoform 7 of Interleukin enhancer-binding factor 3 [OS=Homo sapiens]	265.397	9.18109e+08	9.24513e+08	9.24935e+08	9.20428e+08	7.9832e+08	7.7099e+08	7.67301e+08	7.93717e+08	9.26176e+08	9.31644e+08	9.28498e+08	9.63824e+08
144	Q9BUF5	Tubulin beta-6 chain [OS=Homo sapiens]	264.646	2.16325e+08	2.22568e+08	2.15724e+08	2.05638e+08	1.72173e+08	1.77804e+08	1.69105e+08	1.77861e+08	184285594	1.81332e+08	1.85286e+08	1.78339e+08
145	P55884	Eukaryotic translation initiation factor 3 subunit B [OS=Homo sapiens]	263.805	1.25542e+09	1.20885e+09	1.25737e+09	1.2445e+09	1.15937e+09	1.14723e+09	1.20376e+09	1.12744e+09	1.1611e+09	1.16447e+09	1.17025e+09	1.16569e+09
146	O60506	Heterogeneous nuclear ribonucleoprotein Q [OS=Homo sapiens]	263.114	1.52281e+09	1.57114e+09	1.55199e+09	1.57182e+09	1.50009e+09	1.49195e+09	1.5972e+09	1.51513e+09	1.76094e+09	1.78509e+09	1.82188e+09	1.78363e+09
147	P19338	Nucleolin [OS=Homo sapiens]	262.349	3.06349e+09	3.12788e+09	3.17087e+09	3.18008e+09	3.12361e+09	3.10791e+09	3.17586e+09	3.12562e+09	3.65062e+09	3.67388e+09	3.64391e+09	3.59478e+09
148	P62258-1	14-3-3 protein epsilon [OS=Homo sapiens]	261.555	5.12924e+09	5.09762e+09	4.99696e+09	5.22158e+09	5.93606e+09	6.15208e+09	6.16129e+09	6.24963e+09	5.89365e+09	5.89882e+09	5.82373e+09	5.81258e+09
149	Q9UHD8-1	Septin-9 [OS=Homo sapiens]	261.283	8.87187e+08	8.96805e+08	8.97278e+08	8.94877e+08	9.26469e+08	8.97456e+08	9.03553e+08	9.47553e+08	9.22299e+08	8.84515e+08	8.86845e+08	8.98445e+08
150	O60664-1	Perilipin-3 [OS=Homo sapiens]	260.852	5.05569e+08	5.77815e+08	5.49999e+08	5.23049e+08	5.64845e+08	5.67232e+08	5.50307e+08	5.47457e+08	6.26198e+08	6.45532e+08	5.95944e+08	5.71411e+08
151	P38646	Stress-70 protein, mitochondrial [OS=Homo sapiens]	260.391	1.49205e+09	1.50106e+09	1.50777e+09	1.45882e+09	1.03909e+09	9.83752e+08	1.00391e+09	9.82374e+08	1.03827e+09	1.02298e+09	1.06865e+09	1.01009e+09
152	P60842	Eukaryotic initiation factor 4A-I [OS=Homo sapiens]	260.281	2.49368e+09	2.40072e+09	2.37587e+09	2.35143e+09	2.51728e+09	2.50913e+09	2.4964e+09	2.44244e+09	2324861508	2.32032e+09	2.42637e+09	2.42779e+09
153	P13667	Protein disulfide-isomerase A4 [OS=Homo sapiens]	260.274	1.28738e+09	1.27791e+09	1.29643e+09	1.25836e+09	1.21527e+09	1.19685e+09	1.17972e+09	1.19073e+09	1.13412e+09	1.12928e+09	1.1622e+09	1.15234e+09
154	P61978-3	Isoform 3 of Heterogeneous nuclear ribonucleoprotein K [OS=Homo sapiens]	258.737	4.16289e+07	4.27472e+07	4.01113e+07	3.79888e+07	3.78657e+07	2.99795e+07	3.5215e+07	3.52366e+07	47229060	4.72297e+07	4.37014e+07	5.00187e+07
155	O00151	PDZ and LIM domain protein 1 [OS=Homo sapiens]	257.875	8.26999e+08	8.17436e+08	7.93774e+08	7.89447e+08	6.05622e+08	5.99284e+08	5.99786e+08	5.8845e+08	4.16142e+08	4.12797e+08	4.33334e+08	4.33131e+08
156	O00159-1	Unconventional myosin-Ic [OS=Homo sapiens]	256.328	7.7701e+08	7.92981e+08	8.10509e+08	7.73406e+08	9.4226e+08	9.2849e+08	9.234e+08	9.72718e+08	8.33195e+08	8.35682e+08	8.24694e+08	8.03906e+08
157	O14980	Exportin-1 [OS=Homo sapiens]	255.053	7.1886e+08	7.10505e+08	7.24133e+08	7.31872e+08	6.76129e+08	6.59437e+08	6.72788e+08	6.43791e+08	7.46637e+08	7.50878e+08	7.32029e+08	7.16406e+08
158	P50454	Serpin H1 [OS=Homo sapiens]	254.937	9.29658e+08	9.37978e+08	9.46092e+08	8.56837e+08	1.0162e+09	1.01105e+09	1.02197e+09	1.00543e+09	1204508507	1.20596e+09	1.22036e+09	1.21126e+09
159	P50991	T-complex protein 1 subunit delta [OS=Homo sapiens]	254.216	1.33354e+09	1.28737e+09	1.2667e+09	1.2893e+09	1.38651e+09	1.44648e+09	1.40358e+09	1.38387e+09	1.41961e+09	1.45298e+09	1.43291e+09	1.46171e+09
160	Q8IVF2-1	Protein AHNAK2 [OS=Homo sapiens]	252.232	1.03461e+09	1.00981e+09	1.03832e+09	1.03545e+09	8.9845e+08	9.02538e+08	9.16391e+08	8.90385e+08	9.06777e+08	9.16362e+08	9.03165e+08	9.08065e+08
161	P51991-2	Isoform 2 of Heterogeneous nuclear ribonucleoprotein A3 [OS=Homo sapiens]	250.703	1.72681e+07	1.70658e+07	1.54389e+07	1.24483e+07	1.1946e+07	1.51676e+07	1.41989e+07	1.23087e+07	12666977	9.62995e+06	1.23676e+07	1.2367e+07
162	P11940-1	Polyadenylate-binding protein 1 [OS=Homo sapiens]	248.11	1.73786e+09	1.73307e+09	1.73131e+09	1.70318e+09	1.93272e+09	1.92851e+09	1.94401e+09	1.83549e+09	1.97294e+09	1.99203e+09	1.99591e+09	2.06403e+09
163	P17987	T-complex protein 1 subunit alpha [OS=Homo sapiens]	244.501	1.45049e+09	1.43906e+09	1.45613e+09	1.4718e+09	1.38585e+09	1.38344e+09	1.35746e+09	1.3349e+09	1.4866e+09	1.50344e+09	1.38478e+09	1.47964e+09
164	Q13263	Transcription intermediary factor 1-beta [OS=Homo sapiens]	243.098	4.71573e+08	4.77999e+08	4.72917e+08	4.5524e+08	5.06925e+08	5.26134e+08	5.43883e+08	5.54123e+08	6.76206e+08	7.05197e+08	6.73869e+08	6.75872e+08
165	Q06830	peroxiredoxin-1 [OS=Homo sapiens]	242.843	6.86424e+09	6.90811e+09	6.80811e+09	6.9273e+09	7.07659e+09	6.91098e+09	7.27523e+09	6.92365e+09	6659569247	6.73785e+09	6.48526e+09	6.6977e+09
166	P31040	Succinate dehydrogenase [ubiquinone] flavoprotein subunit, mitochondrial [OS=Homo sapiens]	241.478	1.01659e+09	1.01371e+09	1.01782e+09	9.87196e+08	9.94781e+08	9.87795e+08	9.73831e+08	9.94565e+08	1.04404e+09	1.07816e+09	1.09509e+09	1.13504e+09
167	P49411	elongation factor Tu, mitochondrial [OS=Homo sapiens]	240.582	1.14862e+09	1.13771e+09	1.12667e+09	1.18911e+09	1.61673e+09	1.68459e+09	1.63939e+09	1.64874e+09	1.54892e+09	1.52977e+09	1.52917e+09	1.566e+09
168	P43243	Matrin-3 [OS=Homo sapiens]	240.14	8.18204e+08	8.39683e+08	7.93772e+08	8.25481e+08	6.84316e+08	6.74746e+08	6.58499e+08	6.7234e+08	7.88207e+08	7.77929e+08	7.63025e+08	7.90819e+08
169	P41252	isoleucine--tRNA ligase, cytoplasmic [OS=Homo sapiens]	239.424	4.81815e+08	5.1198e+08	5.23536e+08	5.17832e+08	5.79146e+08	5.64872e+08	5.64632e+08	5.61988e+08	6.26793e+08	5.98078e+08	6.16133e+08	5.94038e+08
170	Q04637	eukaryotic translation initiation factor 4 gamma 1 [OS=Homo sapiens]	239.32	6.72729e+08	6.54966e+08	6.73076e+08	6.72837e+08	6.41295e+08	6.53573e+08	6.16448e+08	6.41669e+08	7.15465e+08	7.00889e+08	7.18008e+08	7.12411e+08
171	P49588	Alanine--tRNA ligase, cytoplasmic [OS=Homo sapiens]	238.202	4.14047e+08	4.04564e+08	3.94238e+08	3.96267e+08	4.13772e+08	4.20727e+08	4.04258e+08	4.13167e+08	3.95057e+08	3.98945e+08	3.88555e+08	3.6627e+08
172	Q01518-1	adenylyl cyclase-associated protein 1 [OS=Homo sapiens]	237.995	1.3196e+09	1.28071e+09	1.28888e+09	1.31393e+09	1.37003e+09	1.39005e+09	1.37669e+09	1.42081e+09	1.26319e+09	1.25225e+09	1.26022e+09	1.31526e+09
173	P22234	multifunctional protein ADE2 [OS=Homo sapiens]	234.624	1.04116e+09	9.97832e+08	9.68286e+08	1.0094e+09	1.25348e+09	1.25368e+09	1.27587e+09	1.22397e+09	1.28598e+09	1.30502e+09	1.2704e+09	1.25858e+09
174	P62937	peptidyl-prolyl cis-trans isomerase A [OS=Homo sapiens]	233.6	1.5406e+10	1.5621e+10	1.53176e+10	1.51059e+10	1.47945e+10	1.49257e+10	1.51572e+10	1.40704e+10	1.75911e+10	1.7629e+10	1.768e+10	1.76526e+10
175	P04843	Dolichyl-diphosphooligosaccharide--protein glycosyltransferase subunit 1 [OS=Homo sapiens]	233.358	7.82076e+08	8.29711e+08	8.63229e+08	8.31597e+08	8.17897e+08	8.42616e+08	8.33497e+08	8.59233e+08	1.01571e+09	1.03717e+09	1.01615e+09	9.70048e+08
176	Q16658	Fascin [OS=Homo sapiens]	232.743	1.90729e+09	1.87974e+09	1.87567e+09	1.88019e+09	2.77608e+09	2.69222e+09	2.65533e+09	2.74865e+09	1.70903e+09	1.72575e+09	1.69837e+09	1.76418e+09
177	P42892	Endothelin-converting enzyme 1 [OS=Homo sapiens]	232.156	5.25277e+08	5.30494e+08	5.33394e+08	5.18597e+08	6.4882e+08	6.56681e+08	6.49099e+08	6.59305e+08	680327078	6.7827e+08	7.07966e+08	7.28727e+08
178	P35998	26S proteasome regulatory subunit 7 [OS=Homo sapiens]	230.477	9.63677e+08	9.1699e+08	8.7158e+08	9.74932e+08	8.02815e+08	7.10582e+08	7.37124e+08	7.50184e+08	7.6393e+08	7.34764e+08	9.18295e+08	9.91011e+08
179	P04844-1	Dolichyl-diphosphooligosaccharide--protein glycosyltransferase subunit 2 [OS=Homo sapiens]	230.37	3.57242e+08	3.79417e+08	3.85978e+08	3.67929e+08	3.613e+08	3.70567e+08	3.74077e+08	3.793e+08	4.92345e+08	4.85637e+08	4.92565e+08	4.6145e+08
180	Q96QK1	Vacuolar protein sorting-associated protein 35 [OS=Homo sapiens]	230.329	7.9625e+08	7.54839e+08	7.49045e+08	8.14156e+08	5.87731e+08	5.43758e+08	6.00473e+08	5.93641e+08	5.715e+08	6.21864e+08	6.19897e+08	6.24208e+08
181	P31948	stress-induced-phosphoprotein 1 [OS=Homo sapiens]	230.099	1.65685e+09	1.66883e+09	1.68707e+09	1.66826e+09	1.33061e+09	1.29543e+09	1.23396e+09	1.29202e+09	1.48127e+09	1.45208e+09	1.47251e+09	1.48917e+09
182	P31939	bifunctional purine biosynthesis protein purH [OS=Homo sapiens]	229.927	5.88755e+08	6.21005e+08	6.13288e+08	6.22759e+08	6.9735e+08	6.90387e+08	7.06116e+08	7.05641e+08	7.48979e+08	7.6169e+08	7.32932e+08	7.12891e+08
183	Q9H4M9	EH domain-containing protein 1 [OS=Homo sapiens]	229.269	8.44505e+08	7.61141e+08	8.133e+08	7.63191e+08	5.34179e+08	5.10707e+08	5.17967e+08	5.04936e+08	4.99349e+08	5.13506e+08	5.23305e+08	5.20557e+08
184	O00429-4	Isoform 3 of Dynamin-1-like protein [OS=Homo sapiens]	228.522	4.75664e+08	4.6241e+08	5.22775e+08	4.79552e+08	4.98445e+08	4.71543e+08	4.88864e+08	4.55345e+08	5.34593e+08	5.23233e+08	5.3004e+08	5.26305e+08
185	P09429	High mobility group protein B1 [OS=Homo sapiens]	228.221	3.00005e+09	2.93367e+09	2.873e+09	2.88133e+09	2.55271e+09	2.54335e+09	2.545e+09	2.47058e+09	2962786978	3.03336e+09	2.99689e+09	3.18129e+09
186	Q9NZN4	EH domain-containing protein 2 [OS=Homo sapiens]	227.601	7.66268e+08	7.61138e+08	7.40669e+08	7.58795e+08	8.00549e+08	8.07378e+08	8.16538e+08	7.89191e+08	7.53073e+08	7.82141e+08	7.0334e+08	7.53384e+08
187	P15121	aldose reductase [OS=Homo sapiens]	227.161	3.13007e+09	3.04326e+09	3.04776e+09	3.07185e+09	1.73047e+09	1.74169e+09	1.67838e+09	1.72689e+09	9.64631e+08	9.51165e+08	9.62972e+08	9.8026e+08
188	Q6P2Q9	Pre-mRNA-processing-splicing factor 8 [OS=Homo sapiens]	226.864	4.02104e+08	4.01335e+08	4.06673e+08	4.11421e+08	3.99655e+08	4.13484e+08	4.0222e+08	4.1382e+08	4.90145e+08	5.04784e+08	4.67838e+08	4.72053e+08
189	P31150	Rab GDP dissociation inhibitor alpha [OS=Homo sapiens]	225.855	2.9868e+08	2.87733e+08	2.81361e+08	2.74067e+08	4.19848e+08	4.04647e+08	4.03715e+08	3.99317e+08	4.35185e+08	4.39201e+08	4.69522e+08	4.22737e+08
190	P28838	cytosol aminopeptidase [OS=Homo sapiens]	225.315	1.15225e+09	1.14906e+09	1.15072e+09	1.10467e+09	1.1808e+09	1.20696e+09	1.19625e+09	1.1288e+09	1.09638e+09	1.15268e+09	1.19954e+09	1.2363e+09
191	P61158	actin-related protein 3 [OS=Homo sapiens]	223.255	9.83419e+08	1.03024e+09	1.01084e+09	9.57074e+08	1.22087e+09	1.1766e+09	1.23794e+09	1.26134e+09	1.22571e+09	1.21284e+09	1.22522e+09	1.06239e+09
192	P67809	Nuclease-sensitive element-binding protein 1 [OS=Homo sapiens]	223.092	1.08255e+09	1.19769e+09	1.10314e+09	1.07239e+09	1.06674e+09	9.91918e+08	9.88908e+08	1.01964e+09	1.03018e+09	1.03301e+09	1.06835e+09	1.03263e+09
193	P55209	Nucleosome assembly protein 1-like 1 [OS=Homo sapiens]	223.03	1.21699e+09	1.23756e+09	1.22947e+09	1.23173e+09	9.7555e+08	1.00362e+09	9.93742e+08	9.90376e+08	1.28191e+09	1.26538e+09	1.26732e+09	1.26546e+09
194	P26641	elongation factor 1-gamma [OS=Homo sapiens]	222.983	3.96604e+09	3.90248e+09	3.9439e+09	3.97916e+09	3.82103e+09	3.86795e+09	3.87617e+09	3.91736e+09	4.44997e+09	4.4701e+09	4.30056e+09	4.45827e+09
195	Q15029	116 kDa U5 small nuclear ribonucleoprotein component [OS=Homo sapiens]	222.469	3.5723e+08	3.64425e+08	3.69053e+08	3.66863e+08	3.50049e+08	3.57782e+08	3.61164e+08	3.64415e+08	4.30482e+08	4.40432e+08	4.26782e+08	4.24305e+08
196	P63244	Receptor of activated protein C kinase 1 [OS=Homo sapiens]	221.189	2.75502e+09	2.55412e+09	2.53847e+09	2.51201e+09	2.53097e+09	2.61309e+09	2.54856e+09	2.43775e+09	2663953021	2.47284e+09	2.45825e+09	2.65864e+09
197	P58107	Epiplakin OS=Homo sapiens OX=9606 GN=EPPK1 PE=1 SV=3	220.717	1.56889e+07	1.31641e+07	1.76193e+07	1.48407e+07	6.72125e+07	8.45053e+07	7.76929e+07	7.91999e+07	3.80302e+07	4.18626e+07	3.91535e+07	4.08789e+07
198	O75962-1	Triple functional domain protein [OS=Homo sapiens]	219.644	2.24343e+08	2.43347e+08	2.32305e+08	2.39329e+08	3.1165e+08	3.05055e+08	3.1968e+08	3.23832e+08	2.75394e+08	2.76031e+08	2.63426e+08	2.6815e+08
199	P35606	Coatomer subunit beta' [OS=Homo sapiens]	219.383	5.72256e+08	5.73497e+08	5.29088e+08	5.73035e+08	5.36549e+08	5.2308e+08	5.2915e+08	5.34982e+08	6.14458e+08	6.15417e+08	6.26649e+08	5.98835e+08
200	P40227-1	T-complex protein 1 subunit zeta [OS=Homo sapiens]	218.017	1.29944e+09	1.19743e+09	1.2027e+09	1.22139e+09	1.25013e+09	1.26417e+09	1.322e+09	1.32073e+09	1.41989e+09	1.44171e+09	1.37721e+09	1.38034e+09
201	O00299	chloride intracellular channel protein 1 [OS=Homo sapiens]	217.623	3.01392e+09	3.04529e+09	3.15484e+09	3.20741e+09	3.37601e+09	3.4806e+09	3.40223e+09	3.5601e+09	3.36128e+09	3.35571e+09	3.33381e+09	3.27834e+09
202	O60437	periplakin [OS=Homo sapiens]	217.347	2.17742e+08	2.31889e+08	2.35086e+08	2.21731e+08	2.88069e+08	3.13458e+08	2.98378e+08	3.06937e+08	2.74111e+08	2.61354e+08	2.69029e+08	2.69743e+08
203	Q16531	DNA damage-binding protein 1 [OS=Homo sapiens]	216.574	7.21332e+08	6.6398e+08	6.7104e+08	6.80517e+08	6.10258e+08	6.21106e+08	6.20245e+08	5.71689e+08	7.61114e+08	7.69921e+08	7.23346e+08	7.44526e+08
204	P00367	Glutamate dehydrogenase 1, mitochondrial [OS=Homo sapiens]	216.331	9.69444e+08	9.64813e+08	9.76399e+08	9.42741e+08	1.14713e+09	1.14347e+09	1.12253e+09	1.06891e+09	1.16991e+09	1.12776e+09	1.16151e+09	1.11519e+09
205	P53618	Coatomer subunit beta [OS=Homo sapiens]	215.698	5.93077e+08	6.43907e+08	6.14823e+08	6.05679e+08	5.02788e+08	5.42784e+08	5.23539e+08	5.03574e+08	6.13643e+08	6.30326e+08	6.04887e+08	6.26252e+08
206	P52272	Heterogeneous nuclear ribonucleoprotein M [OS=Homo sapiens]	215.513	1.12053e+09	1.13112e+09	1.13483e+09	1.14493e+09	9.90488e+08	1.02608e+09	9.69008e+08	1.02833e+09	1.14407e+09	1.14861e+09	1.153e+09	1.13864e+09
207	O43852-4	Isoform 4 of Calumenin [OS=Homo sapiens]	215.482	6.58175e+06	1.15473e+07	4.87352e+06	5.05649e+06	1.44927e+07	5.83665e+06	5.67222e+06	1.36851e+07	12594279	1.07052e+07	1.23802e+07	6.718e+06
208	P58107	epiplakin [OS=Homo sapiens]	215.138	4.3568e+06	2.8304e+06	4.0175e+06	3.01524e+06	1.11026e+07	1.20435e+07	1.08296e+07	1.17762e+07	5.39308e+06	5.32503e+06	6.28487e+06	6.97928e+06
209	Q13310	Polyadenylate-binding protein 4 [OS=Homo sapiens]	215.097	3.98982e+08	4.25998e+08	4.1152e+08	3.94017e+08	4.2364e+08	3.87049e+08	4.04811e+08	4.0623e+08	4.28987e+08	4.19094e+08	4.21371e+08	4.25977e+08
210	Q02218	2-oxoglutarate dehydrogenase, mitochondrial [OS=Homo sapiens]	214.65	3.02087e+08	3.24491e+08	3.40509e+08	3.19086e+08	4.51464e+08	4.43294e+08	4.6483e+08	4.5991e+08	3.67157e+08	3.56387e+08	3.91778e+08	3.65981e+08
211	P20810-1	Calpastatin [OS=Homo sapiens]	213.793	4.14626e+08	4.1459e+08	4.21297e+08	4.09379e+08	2.95852e+08	3.12738e+08	2.78703e+08	2.91683e+08	2.89931e+08	2.84314e+08	2.62883e+08	2.90151e+08
212	P27348	14-3-3 protein theta [OS=Homo sapiens]	211.952	1.02273e+09	1.0265e+09	1.03744e+09	1.02138e+09	1.10391e+09	1.08045e+09	1.00941e+09	1.11019e+09	9.35143e+08	9.28497e+08	9.43463e+08	9.44629e+08
213	P05455	Lupus La protein [OS=Homo sapiens]	210.971	5.1927e+08	5.33404e+08	5.23855e+08	5.4605e+08	4.71865e+08	5.03691e+08	4.89037e+08	5.05376e+08	5.35094e+08	5.18455e+08	4.87696e+08	5.03643e+08
214	P41250	Glycine--tRNA ligase [OS=Homo sapiens]	210.967	8.33776e+08	8.20535e+08	8.22488e+08	8.42533e+08	6.48787e+08	6.38289e+08	6.119e+08	6.29076e+08	6.60204e+08	6.6526e+08	6.50845e+08	6.40923e+08
215	P06744	glucose-6-phosphate isomerase [OS=Homo sapiens]	210.463	1.482e+09	1.42036e+09	1.44429e+09	1.41485e+09	1.17294e+09	1.25632e+09	1.17228e+09	1.1426e+09	1.24592e+09	1.2174e+09	1.21278e+09	1.29383e+09
216	O95373	Importin-7 [OS=Homo sapiens]	210.372	4.68351e+08	4.7678e+08	4.84513e+08	4.87088e+08	3.38221e+08	3.43937e+08	3.5053e+08	3.5786e+08	4.30858e+08	4.30043e+08	4.20597e+08	4.27675e+08
217	P00505	Aspartate aminotransferase, mitochondrial [OS=Homo sapiens]	209.701	1.40981e+09	1.35654e+09	1.42032e+09	1.396e+09	1.40772e+09	1.36942e+09	1.38697e+09	1.34136e+09	1.31863e+09	1.34302e+09	1.32532e+09	1.32234e+09
218	P16189	HLA class I histocompatibility antigen, A-31 alpha chain [OS=Homo sapiens]	208.944	1.42151e+09	1.40973e+09	1.39484e+09	1.37579e+09	1.26132e+09	1.25122e+09	1.24818e+09	1.20568e+09	1.07127e+09	1.06987e+09	1.08243e+09	1.13768e+09
219	P63104-1	14-3-3 protein zeta/delta [OS=Homo sapiens]	208.728	2.45043e+09	2.46094e+09	2.43401e+09	2.47202e+09	3.51712e+09	3.51536e+09	3.34922e+09	3.55292e+09	3.35515e+09	3.33226e+09	3.36511e+09	3.31782e+09
220	P49368-1	T-complex protein 1 subunit gamma [OS=Homo sapiens]	208.668	1.69914e+09	1.7119e+09	1.70293e+09	1.70855e+09	1.6818e+09	1.64517e+09	1.66633e+09	1.67069e+09	1.88145e+09	1.93833e+09	1.85113e+09	1.81803e+09
221	Q01518-2	Isoform 2 of Adenylyl cyclase-associated protein 1 [OS=Homo sapiens]	208.51		30996.1	153325	34329.9	965040	1.20678e+06	981496	1.34021e+06	2435422	2.05491e+06	2.08391e+06	1.0537e+06
222	O00571	ATP-dependent RNA helicase DDX3X [OS=Homo sapiens]	208.422	2.88015e+09	2.9915e+09	3.05291e+09	2.94313e+09	2.80557e+09	2.92126e+09	2.82761e+09	3.03399e+09	1.553e+09	1.61061e+09	1.64604e+09	1.55062e+09
223	P21796	voltage-dependent anion-selective channel protein 1 [OS=Homo sapiens]	207.156	1.50418e+09	1.5444e+09	1.53554e+09	1.50592e+09	1.69643e+09	1.67684e+09	1.69411e+09	1.65447e+09	1.86914e+09	1.86994e+09	1.86712e+09	1.81201e+09
224	Q9Y4L1	Hypoxia up-regulated protein 1 [OS=Homo sapiens]	206.445	4.38141e+08	4.32982e+08	4.422e+08	4.1177e+08	3.13589e+08	3.20373e+08	3.09403e+08	3.29752e+08	5.04622e+08	4.97537e+08	4.87073e+08	5.09699e+08
225	P30041	Peroxiredoxin-6 [OS=Homo sapiens]	206.31	1.74709e+09	1.81163e+09	1.75175e+09	1.78144e+09	1.51881e+09	1.48728e+09	1.52424e+09	1.526e+09	1966538947	1.99373e+09	1.92595e+09	1.88489e+09
226	P51858	hepatoma-derived growth factor [OS=Homo sapiens]	206.176	9.72862e+08	9.99392e+08	9.79741e+08	9.0996e+08	8.11573e+08	7.95759e+08	7.80874e+08	7.65739e+08	1.12184e+09	1.15447e+09	1.21102e+09	1.14812e+09
227	Q15393-1	Splicing factor 3B subunit 3 [OS=Homo sapiens]	204.584	5.57579e+08	5.52706e+08	5.46857e+08	5.19452e+08	5.40491e+08	5.37956e+08	5.61471e+08	5.59626e+08	5.15065e+08	5.89954e+08	5.1366e+08	6.01218e+08
228	P13797	Plastin-3 [OS=Homo sapiens]	204.524	6.49653e+08	6.73744e+08	6.68963e+08	6.5864e+08	8.11615e+08	8.48449e+08	8.23107e+08	7.94398e+08	825243793	8.23186e+08	8.16329e+08	8.02105e+08
229	P62136-1	serine/threonine-protein phosphatase PP1-alpha catalytic subunit [OS=Homo sapiens]	204.2	7.58535e+08	7.59694e+08	7.52806e+08	7.63709e+08	8.71256e+08	8.85197e+08	8.94547e+08	8.60147e+08	9.35004e+08	9.28683e+08	9.53605e+08	9.18828e+08
230	Q14195-2	Isoform LCRMP-4 of Dihydropyrimidinase-related protein 3 [OS=Homo sapiens]	203.492	7.3836e+08	7.53542e+08	7.52923e+08	7.43612e+08	8.3239e+08	8.32999e+08	8.27158e+08	8.18449e+08	5.19932e+08	5.15882e+08	5.24517e+08	5.03615e+08
231	P11586	C-1-tetrahydrofolate synthase, cytoplasmic [OS=Homo sapiens]	202.864	1.13853e+09	1.15749e+09	1.1507e+09	1.18456e+09	1.07752e+09	1.09489e+09	1.0757e+09	1.09544e+09	9.45441e+08	9.93645e+08	9.88633e+08	9.70745e+08
232	O75533-1	splicing factor 3B subunit 1 [OS=Homo sapiens]	202.697	3.71123e+08	3.61813e+08	3.62064e+08	3.68679e+08	3.333e+08	3.49363e+08	3.35742e+08	3.49174e+08	3.60758e+08	3.50734e+08	3.53375e+08	3.61931e+08
233	Q9NR30-1	Nucleolar RNA helicase 2 [OS=Homo sapiens]	202.255	6.29686e+08	6.51637e+08	6.54011e+08	6.44214e+08	3.6029e+08	3.80274e+08	3.8519e+08	3.77564e+08	471409280	4.75331e+08	4.84695e+08	4.81076e+08
234	Q00341-1	Vigilin [OS=Homo sapiens]	202.031	3.88452e+08	5.19303e+08	3.93895e+08	3.88521e+08	4.42527e+08	4.79671e+08	5.0821e+08	5.26515e+08	5.19889e+08	4.95369e+08	4.9195e+08	4.36667e+08
235	Q92973-1	transportin-1 [OS=Homo sapiens]	201.06	6.18292e+08	6.41483e+08	6.27374e+08	6.4814e+08	6.34757e+08	6.25557e+08	6.44542e+08	6.6047e+08	7.86043e+08	7.62808e+08	7.56598e+08	6.9083e+08
236	P62424	60S ribosomal protein L7a [OS=Homo sapiens]	201.031	1.36352e+09	1.35048e+09	1.36379e+09	1.34369e+09	1.35712e+09	1.34474e+09	1.26201e+09	1.33706e+09	1.37037e+09	1.36108e+09	1.3622e+09	1.43354e+09
237	Q01105	Protein SET [OS=Homo sapiens]	199.651	1.52969e+09	1.4924e+09	1.52714e+09	1.53705e+09	1.77246e+09	1.80255e+09	1.7495e+09	1.79414e+09	2.32422e+09	2.28979e+09	2.29782e+09	2.34788e+09
238	P63010-1	AP-2 complex subunit beta [OS=Homo sapiens]	199.391	6.40307e+08	6.35111e+08	6.35361e+08	6.51216e+08	5.60519e+08	5.83086e+08	5.72638e+08	6.00873e+08	5.72682e+08	5.813e+08	5.60872e+08	5.59138e+08
239	O60610-1	Protein diaphanous homolog 1 [OS=Homo sapiens]	198.089	3.72316e+08	3.84487e+08	3.84774e+08	3.75977e+08	3.46052e+08	3.50364e+08	3.46701e+08	3.63949e+08	4.37112e+08	4.35832e+08	4.33626e+08	4.3828e+08
240	Q99460	26S proteasome non-ATPase regulatory subunit 1 [OS=Homo sapiens]	197.675	4.63202e+08	4.87183e+08	4.68534e+08	4.93374e+08	4.03632e+08	4.01198e+08	3.9109e+08	3.93852e+08	4.45337e+08	4.47955e+08	4.22874e+08	4.23878e+08
241	P63241-1	Eukaryotic translation initiation factor 5A-1 [OS=Homo sapiens]	197.492	2.38658e+09	2.32518e+09	2.38415e+09	2.316e+09	2.55087e+09	2.518e+09	2.54783e+09	2.37308e+09	2555134316	2.54573e+09	2.49614e+09	2.51378e+09
242	P30838	Aldehyde dehydrogenase, dimeric NADP-preferring [OS=Homo sapiens]	197.076	7.14933e+08	6.58609e+08	6.51498e+08	6.70351e+08	1.31362e+09	1.30411e+09	1.30955e+09	1.28458e+09	9.05746e+08	9.06533e+08	9.05261e+08	9.58339e+08
243	P22102-1	trifunctional purine biosynthetic protein adenosine-3 [OS=Homo sapiens]	196.902	5.99445e+08	5.71632e+08	5.84802e+08	6.06945e+08	4.3975e+08	4.54646e+08	4.31099e+08	4.50623e+08	5.12343e+08	5.18084e+08	5.09764e+08	4.94366e+08
244	P02786	Transferrin receptor protein 1 [OS=Homo sapiens]	196.534	7.90329e+08	8.0474e+08	8.09033e+08	8.05213e+08	6.47296e+08	6.63306e+08	6.54794e+08	6.69606e+08	893348338	9.05081e+08	9.03695e+08	8.70139e+08
245	P35232	Prohibitin [OS=Homo sapiens]	195.967	1.46333e+09	1.53344e+09	1.52238e+09	1.54797e+09	1.46365e+09	1.47188e+09	1.49538e+09	1.4928e+09	1.79991e+09	1.78001e+09	1.74675e+09	1.70279e+09
246	Q01469	Fatty acid-binding protein, epidermal [OS=Homo sapiens]	195.775	6.29068e+08	6.56151e+08	6.36267e+08	6.26435e+08	8.69964e+08	8.34845e+08	8.651e+08	8.55492e+08	8.87341e+08	8.92378e+08	8.67759e+08	8.91395e+08
247	Q86UP2-1	Kinectin [OS=Homo sapiens]	195.483	2.26472e+08	2.5501e+08	2.64204e+08	2.49277e+08	2.20989e+08	2.24029e+08	2.23699e+08	2.1396e+08	2.13342e+08	2.17919e+08	2.1201e+08	1.94189e+08
248	Q9Y678	Coatomer subunit gamma-1 [OS=Homo sapiens]	194.765	3.74516e+08	3.84905e+08	3.52326e+08	3.86649e+08	3.1916e+08	3.18885e+08	3.27698e+08	3.38359e+08	357472042	3.97695e+08	3.86846e+08	3.80838e+08
249	O43390-1	heterogeneous nuclear ribonucleoprotein r [OS=Homo sapiens]	194.548	6.56779e+08	6.69223e+08	6.70768e+08	6.68003e+08	6.62489e+08	6.46397e+08	6.58111e+08	6.48521e+08	7.63259e+08	7.5043e+08	7.61222e+08	7.49664e+08
250	Q86UX7	Fermitin family homolog 3 [OS=Homo sapiens]	194.512	6.94453e+08	6.44576e+08	6.89218e+08	6.79758e+08	4.47215e+08	4.5329e+08	4.63287e+08	4.94266e+08	5.10706e+08	5.23521e+08	5.35404e+08	5.04181e+08
251	P40939	Trifunctional enzyme subunit alpha, mitochondrial [OS=Homo sapiens]	193.489	5.02927e+08	4.51528e+08	4.77098e+08	4.83616e+08	5.33032e+08	5.84774e+08	5.94567e+08	5.66176e+08	5.12269e+08	4.76491e+08	5.00794e+08	4.89489e+08
252	Q9UMS4	Pre-mRNA-processing factor 19 [OS=Homo sapiens]	192.744	5.77108e+08	5.70801e+08	5.65004e+08	5.73357e+08	4.46999e+08	4.58326e+08	4.51949e+08	4.56101e+08	5.97105e+08	6.11953e+08	6.0957e+08	6.09149e+08
253	P23246-1	splicing factor, proline- and glutamine-rich [OS=Homo sapiens]	192.553	1.12298e+09	9.19217e+08	9.14962e+08	1.05863e+09	1.04987e+09	1.02611e+09	9.7855e+08	9.09047e+08	9.22911e+08	9.28927e+08	1.04409e+09	1.07319e+09
254	Q9P2J5	Leucine--tRNA ligase, cytoplasmic [OS=Homo sapiens]	191.987	3.39066e+08	3.50691e+08	3.65778e+08	3.67214e+08	3.25012e+08	3.53935e+08	3.53931e+08	3.32157e+08	3.5964e+08	3.42485e+08	3.77852e+08	3.57216e+08
255	Q99536	Synaptic vesicle membrane protein VAT-1 homolog [OS=Homo sapiens]	191.618	4.52557e+08	4.42582e+08	4.55376e+08	4.35999e+08	8.08646e+08	7.9338e+08	8.3698e+08	8.16122e+08	5.55611e+08	5.69847e+08	5.61125e+08	5.55675e+08
256	A0A2R8Y4L2	Heterogeneous nuclear ribonucleoprotein A1-like 3 OS=Homo sapiens OX=9606 GN=HNRNPA1L3 PE=4 SV=1	191.456	3.84257e+07	3.22286e+07	1.52603e+07	2.05345e+07	4.43294e+06	1.17531e+07	8.03094e+06	3.74154e+07	46654643	3.79605e+07	1.4924e+07	2.12057e+07
257	P20700	Lamin-B1 [OS=Homo sapiens]	191.147	6.67228e+08	6.79362e+08	6.85446e+08	6.88684e+08	4.72939e+08	5.20868e+08	5.01963e+08	4.99997e+08	5.69993e+08	5.56446e+08	5.94538e+08	6.0625e+08
258	P37802	Transgelin-2 [OS=Homo sapiens]	190.4	2.8579e+09	2.73605e+09	2.73639e+09	2.6807e+09	2.58414e+09	2.56437e+09	2.49609e+09	2.49957e+09	2.86562e+09	2.86949e+09	2.9012e+09	2.79714e+09
259	P26640	Valine--tRNA ligase [OS=Homo sapiens]	190.271	4.06313e+08	4.25807e+08	4.10546e+08	4.1725e+08	4.51116e+08	4.43849e+08	4.4259e+08	4.49751e+08	4.99409e+08	4.55038e+08	4.99176e+08	4.82403e+08
260	P05556-1	Integrin beta-1 [OS=Homo sapiens]	190.003	9.10729e+08	8.84101e+08	9.1115e+08	9.03529e+08	1.13196e+09	1.10784e+09	1.11752e+09	1.11873e+09	1.13452e+09	1.10475e+09	1.13888e+09	1.13102e+09
261	Q92900	Regulator of nonsense transcripts 1 [OS=Homo sapiens]	189.915	3.18364e+08	3.1917e+08	3.111e+08	3.45798e+08	2.74486e+08	2.76362e+08	2.89743e+08	2.77074e+08	3.83521e+08	3.93892e+08	3.89413e+08	3.69914e+08
262	P26599-3	Isoform 3 of Polypyrimidine tract-binding protein 1 [OS=Homo sapiens]	189.547	8.47649e+08	8.37884e+08	8.41027e+08	8.55268e+08	8.58965e+08	8.6929e+08	8.75019e+08	8.75087e+08	1.05946e+09	1.08972e+09	1.08192e+09	1.06564e+09
263	P31943	Heterogeneous nuclear ribonucleoprotein H [OS=Homo sapiens]	189.477	7.49188e+08	7.48098e+08	9.83727e+08	9.51344e+08	8.96697e+08	8.90172e+08	8.47466e+08	9.21399e+08	8.28978e+08	1.03782e+09	1.07014e+09	8.6936e+08
264	P67936-2	Isoform 2 of Tropomyosin alpha-4 chain [OS=Homo sapiens]	189.357	3.00627e+08	2.83373e+08	2.77344e+08	2.74419e+08	3.30593e+08	3.24831e+08	3.29903e+08	3.51511e+08	375421217	3.48695e+08	3.51016e+08	3.49489e+08
265	P08865	40S ribosomal protein SA [OS=Homo sapiens]	188.461	1.70487e+09	1.64858e+09	1.67846e+09	1.6604e+09	1.40653e+09	1.4311e+09	1.44373e+09	1.47402e+09	1.66888e+09	1.65407e+09	1.68082e+09	1.60384e+09
266	P04792	Heat shock protein beta-1 [OS=Homo sapiens]	188.125	2.57256e+09	2.63642e+09	2.64047e+09	2.6284e+09	4.47332e+09	4.64603e+09	4.52855e+09	4.65136e+09	3.68346e+09	3.77488e+09	3.76778e+09	3.66401e+09
267	Q6NZI2-1	caveolae-associated protein 1 [OS=Homo sapiens]	187.27	1.88222e+09	1.83551e+09	1.80033e+09	1.83234e+09	1.97602e+09	1.95123e+09	1.89848e+09	1.87879e+09	1842575392	1.79348e+09	1.78142e+09	1.82811e+09
268	Q9Y262	eukaryotic translation initiation factor 3 subunit L [OS=Homo sapiens]	186.386	6.95268e+08	7.0867e+08	7.08632e+08	7.00485e+08	5.67424e+08	5.68321e+08	5.77926e+08	5.80503e+08	4.53975e+08	4.60963e+08	4.58485e+08	4.6294e+08
269	P07339	Cathepsin D [OS=Homo sapiens]	185.269	1.8374e+09	1.87098e+09	1.79714e+09	1.85889e+09	1.47544e+09	1.49681e+09	1.48899e+09	1.44112e+09	1587411208	1.59134e+09	1.5018e+09	1.51111e+09
270	Q99613	Eukaryotic translation initiation factor 3 subunit C [OS=Homo sapiens]	184.818	8.18161e+08	8.2252e+08	8.38905e+08	7.9214e+08	6.65452e+08	6.76995e+08	6.52907e+08	6.6421e+08	5.96145e+08	6.30339e+08	5.8837e+08	5.30235e+08
271	Q92896	Golgi apparatus protein 1 [OS=Homo sapiens]	184.339	2.94421e+08	2.9858e+08	2.88789e+08	2.83786e+08	3.14636e+08	3.20397e+08	2.91501e+08	3.17905e+08	3.1075e+08	3.32708e+08	3.41123e+08	3.24072e+08
272	P62701	40S ribosomal protein S4, X isoform [OS=Homo sapiens]	184.04	2.11263e+09	2.06484e+09	2.04681e+09	2.20528e+09	1.83465e+09	1.88849e+09	1.78859e+09	1.88708e+09	2.0096e+09	1.93139e+09	1.91153e+09	1.99612e+09
273	P35241-1	radixin [OS=Homo sapiens]	184.006	1.03496e+08	1.12643e+08	1.11144e+08	1.14616e+08	5.72686e+07	5.6697e+07	6.1138e+07	7.0552e+07	8.9407e+07	8.89393e+07	9.44845e+07	9.1902e+07
274	Q01105-2	Isoform 2 of Protein SET [OS=Homo sapiens]	183.931	3.29893e+07	5.32014e+07	5.11349e+07	5.06553e+07	4.02654e+07	2.55826e+07	2.47684e+07	1.94589e+07	29096991	5.04584e+07	3.09479e+07	3.58609e+07
275	P39023	60S ribosomal protein L3 [OS=Homo sapiens]	183.462	1.38217e+09	1.35767e+09	1.37926e+09	1.35883e+09	1.19672e+09	1.14964e+09	1.12189e+09	1.19624e+09	1.12988e+09	1.1543e+09	1.2505e+09	1.16112e+09
276	P14866	Heterogeneous nuclear ribonucleoprotein L [OS=Homo sapiens]	183.09	7.50716e+08	7.41153e+08	7.3898e+08	7.04208e+08	7.02037e+08	6.94498e+08	6.90817e+08	6.73845e+08	8.32103e+08	8.27184e+08	8.82828e+08	8.25951e+08
277	P40926	Malate dehydrogenase, mitochondrial [OS=Homo sapiens]	182.793	3.11963e+09	3.23198e+09	3.2793e+09	3.13861e+09	3.60319e+09	3.69151e+09	3.65266e+09	3.75337e+09	3427639180	3.51894e+09	3.49937e+09	3.43656e+09
278	Q6IBS0	Twinfilin-2 [OS=Homo sapiens]	182.717	3.32337e+08	3.87208e+08	3.9932e+08	3.83017e+08	3.01441e+08	3.01071e+08	3.03032e+08	3.05624e+08	389301212	3.90522e+08	3.88993e+08	3.47035e+08
279	Q1KMD3	heterogeneous nuclear ribonucleoprotein U-like protein 2 [OS=Homo sapiens]	182.663	5.21834e+08	5.20069e+08	5.2685e+08	5.24543e+08	4.00563e+08	4.05721e+08	4.10183e+08	4.0414e+08	5.34867e+08	5.32223e+08	5.36931e+08	5.34916e+08
280	Q9Y3F4	Serine-threonine kinase receptor-associated protein [OS=Homo sapiens]	182.067	6.61988e+08	6.59762e+08	6.69288e+08	6.93973e+08	6.58314e+08	5.88126e+08	6.04402e+08	6.71581e+08	6.3934e+08	6.79918e+08	6.48477e+08	7.21449e+08
281	P19367-1	Hexokinase-1 [OS=Homo sapiens]	182.062	6.40612e+08	6.52387e+08	6.47243e+08	6.48087e+08	4.62553e+08	4.64209e+08	4.69952e+08	4.7549e+08	5.10075e+08	5.02764e+08	4.99785e+08	4.86041e+08
282	P05388	60S acidic ribosomal protein P0 [OS=Homo sapiens]	181.887	1.20041e+09	1.27157e+09	1.34341e+09	1.34074e+09	1.14767e+09	1.17787e+09	1.20117e+09	1.21136e+09	1364752208	1.41209e+09	1.35224e+09	1.29588e+09
283	P55786	puromycin-sensitive aminopeptidase [OS=Homo sapiens]	181.46	6.35558e+08	6.4113e+08	6.73237e+08	6.547e+08	8.56897e+08	8.71233e+08	8.88522e+08	8.79922e+08	7.87184e+08	7.83606e+08	7.5587e+08	8.05197e+08
284	Q15181	Inorganic pyrophosphatase [OS=Homo sapiens]	181.143	9.15664e+08	8.88193e+08	9.53679e+08	9.26525e+08	6.06703e+08	5.85143e+08	6.58288e+08	6.02582e+08	6.32305e+08	6.62943e+08	6.98541e+08	6.65396e+08
285	P49748-1	Very long-chain specific acyl-CoA dehydrogenase, mitochondrial [OS=Homo sapiens]	180.805	4.88706e+08	5.033e+08	5.06936e+08	5.04898e+08	6.60799e+08	6.59396e+08	6.51271e+08	6.66921e+08	5.86779e+08	5.77262e+08	5.68468e+08	5.70767e+08
286	P43686	26S proteasome regulatory subunit 6B [OS=Homo sapiens]	180.06	4.36096e+08	4.03547e+08	4.32632e+08	4.33543e+08	3.59906e+08	3.68176e+08	3.3452e+08	3.80442e+08	3.65894e+08	3.65591e+08	3.51525e+08	3.88423e+08
287	P84077	ADP-ribosylation factor 1 [OS=Homo sapiens]	179.834	1.22108e+09	1.20231e+09	1.1978e+09	1.18471e+09	1.43067e+09	1.44868e+09	1.42611e+09	1.43947e+09	1.47596e+09	1.50299e+09	1.46483e+09	1.47434e+09
288	P54136-1	arginine--tRNA ligase, cytoplasmic [OS=Homo sapiens]	179.331	5.93651e+08	5.51093e+08	5.887e+08	5.68666e+08	4.92307e+08	5.14872e+08	5.06661e+08	5.41095e+08	493904640	4.90765e+08	4.98125e+08	5.52253e+08
289	P46060	Ran GTPase-activating protein 1 [OS=Homo sapiens]	178.996	4.27863e+08	3.96669e+08	4.05929e+08	4.12332e+08	3.42529e+08	3.28543e+08	3.65091e+08	3.43308e+08	2.72908e+08	2.62756e+08	2.62964e+08	2.79357e+08
290	P62805	histone H4 [OS=Homo sapiens]	177.978	2.03449e+10	2.03587e+10	2.07126e+10	2.06584e+10	1.97952e+10	1.95907e+10	2.00496e+10	1.95782e+10	2.43234e+10	2.43077e+10	2.36455e+10	2.34796e+10
291	P36873-1	serine/threonine-protein phosphatase PP1-gamma catalytic subunit [OS=Homo sapiens]	177.667	2.78448e+07	2.78926e+07	2.89666e+07	2.60739e+07	2.86217e+07	3.17794e+07	2.86032e+07	3.03929e+07	26005087	2.56002e+07	2.71026e+07	2.75271e+07
292	P27695	DNA-(apurinic or apyrimidinic site) lyase [OS=Homo sapiens]	176.281	3.36637e+08	3.73805e+08	3.65012e+08	3.64078e+08	4.1019e+08	4.10155e+08	3.89209e+08	4.06474e+08	4.20874e+08	4.09638e+08	3.84709e+08	4.06891e+08
293	O43390-2	Isoform 2 of Heterogeneous nuclear ribonucleoprotein R [OS=Homo sapiens]	176.095	3.95212e+06	4.96996e+06	5.14817e+06	5.25486e+06	6.30248e+06	7.60514e+06	6.46372e+06	6.32756e+06	7.1802e+06	7.84304e+06	6.82566e+06	6.35228e+06
294	Q15691	Microtubule-associated protein RP/EB family member 1 [OS=Homo sapiens]	175.97	7.47971e+08	7.49067e+08	7.44769e+08	7.6876e+08	7.69523e+08	7.81601e+08	7.69262e+08	7.70409e+08	7.49372e+08	7.39471e+08	7.41886e+08	7.41618e+08
295	P62140	Serine/threonine-protein phosphatase PP1-beta catalytic subunit [OS=Homo sapiens]	175.767	1.20171e+08	9.9494e+07	1.01872e+08	9.5011e+07	1.52441e+08	1.0684e+08	1.45338e+08	1.0952e+08	114781363	1.28509e+08	1.64221e+08	1.63398e+08
296	P17844	probable ATP-dependent RNA helicase DDX5 [OS=Homo sapiens]	175.493	1.32737e+09	1.30449e+09	1.29033e+09	1.37837e+09	1.12614e+09	1.19839e+09	1.22549e+09	1.12726e+09	1.40932e+09	1.40735e+09	1.38591e+09	1.39769e+09
297	Q6DD88	Atlastin-3 [OS=Homo sapiens]	175.487	4.3006e+08	4.35618e+08	4.47291e+08	4.31696e+08	3.97309e+08	4.04501e+08	4.03066e+08	4.21217e+08	4.95951e+08	4.90527e+08	4.75138e+08	4.67071e+08
298	P41091	eukaryotic translation initiation factor 2 subunit 3 [OS=Homo sapiens]	175.451	8.65338e+08	8.98894e+08	8.93147e+08	8.67295e+08	5.01198e+08	5.41617e+08	5.3063e+08	5.35579e+08	4.79957e+08	4.89347e+08	4.90178e+08	4.98106e+08
299	Q86VP6-1	cullin-associated nedd8-dissociated protein 1 [OS=Homo sapiens]	174.785	4.06627e+08	4.24781e+08	4.21678e+08	4.42835e+08	4.96326e+08	5.2035e+08	5.1724e+08	5.21094e+08	640574119	6.45676e+08	6.29683e+08	6.01224e+08
300	P31930	Cytochrome b-c1 complex subunit 1, mitochondrial [OS=Homo sapiens]	173.293	3.99739e+08	4.55587e+08	4.42206e+08	4.33027e+08	4.21512e+08	3.65829e+08	4.16209e+08	4.1762e+08	3.99383e+08	4.45594e+08	4.47245e+08	4.13745e+08
301	O15143	Actin-related protein 2/3 complex subunit 1B [OS=Homo sapiens]	173.202	7.24953e+08	7.51511e+08	7.21144e+08	7.32427e+08	8.52492e+08	7.83896e+08	7.56732e+08	8.15988e+08	7.99111e+08	8.02002e+08	8.14758e+08	8.00043e+08
302	Q13423	NAD(P) transhydrogenase, mitochondrial [OS=Homo sapiens]	172.635	7.40374e+08	7.40255e+08	7.60041e+08	7.78212e+08	6.69014e+08	6.90983e+08	6.87606e+08	6.46854e+08	7.43008e+08	7.55501e+08	7.50136e+08	7.91271e+08
303	Q15654-1	thyroid receptor-interacting protein 6 [OS=Homo sapiens]	172.535	2.56259e+08	2.47939e+08	2.44326e+08	2.48113e+08	2.45346e+08	2.50491e+08	2.53599e+08	2.71982e+08	247702952	2.42388e+08	2.46438e+08	2.50696e+08
304	P06753	Tropomyosin alpha-3 chain [OS=Homo sapiens]	171.929	8.46555e+07	8.14009e+07	8.90971e+07	8.56107e+07	8.94636e+07	8.3766e+07	8.74348e+07	8.82675e+07	96026537	9.42895e+07	9.50498e+07	1.07286e+08
305	O14818-1	Proteasome subunit alpha type-7 [OS=Homo sapiens]	171.083	7.05187e+08	8.18617e+08	8.15302e+08	7.177e+08	8.03301e+08	7.98667e+08	7.13375e+08	7.30744e+08	7.35962e+08	7.36404e+08	7.23818e+08	7.04202e+08
306	P35749	Myosin-11 [OS=Homo sapiens]	170.179	1.64626e+07	1.58086e+07	1.80672e+07	1.29322e+07	1.41635e+07	1.73044e+07	1.52495e+07	1.65729e+07	8.15483e+06	8.89816e+06	9.77155e+06	9.5122e+06
307	P17301	Integrin alpha-2 OS=Homo sapiens OX=9606 GN=ITGA2 PE=1 SV=2	169.951	3.4843e+07	3.33406e+07	3.50563e+07	3.03703e+07	4.87951e+07	4.86579e+07	5.32811e+07	5.0396e+07	3.96247e+07	3.76585e+07	4.51708e+07	3.76446e+07
308	P54920	alpha-soluble nsf attachment protein [OS=Homo sapiens]	169.839	2.92349e+08	2.81985e+08	3.08784e+08	3.00303e+08	3.74834e+08	3.80839e+08	3.76981e+08	3.77169e+08	389815975	3.85455e+08	4.09672e+08	4.01459e+08
309	P62826	GTP-binding nuclear protein RAN [OS=Homo sapiens]	169.734	1.48435e+09	1.50768e+09	1.51734e+09	1.46779e+09	1.59259e+09	1.56528e+09	1.60408e+09	1.59971e+09	1.71072e+09	1.70946e+09	1.74363e+09	1.72265e+09
310	P30481	HLA class I histocompatibility antigen, B-44 alpha chain [OS=Homo sapiens]	169.618	5.9475e+08	5.80032e+08	6.02644e+08	5.68412e+08	4.42882e+08	4.60645e+08	4.42742e+08	4.56165e+08	4.29671e+08	4.3335e+08	4.47853e+08	4.74184e+08
311	P45880	Voltage-dependent anion-selective channel protein 2 [OS=Homo sapiens]	169.162	1.10884e+09	1.1215e+09	1.13667e+09	1.12176e+09	1.43004e+09	1.4415e+09	1.43773e+09	1.37082e+09	1.50197e+09	1.52298e+09	1.52351e+09	1.4701e+09
312	P29692	Elongation factor 1-delta [OS=Homo sapiens]	167.93	1.72444e+09	1.71028e+09	1.74212e+09	1.67862e+09	1.8891e+09	1.91878e+09	1.91923e+09	1.91718e+09	2.23399e+09	2.23958e+09	2.32887e+09	2.30311e+09
313	Q13838-1	spliceosome RNA helicase DDX39B [OS=Homo sapiens]	167.158	1.35249e+09	1.33248e+09	1.33678e+09	1.34136e+09	1.31168e+09	1.35738e+09	1.37674e+09	1.30245e+09	1.61098e+09	1.60766e+09	1.56362e+09	1.55506e+09
314	O60701	UDP-glucose 6-dehydrogenase [OS=Homo sapiens]	166.902	3.23759e+08	3.1881e+08	3.43993e+08	3.10236e+08	5.15093e+08	5.14866e+08	4.9957e+08	5.21312e+08	3.01167e+08	2.96844e+08	2.95801e+08	2.87253e+08
315	Q99714-1	3-hydroxyacyl-CoA dehydrogenase type-2 [OS=Homo sapiens]	166.708	2.20785e+08	2.6057e+08	2.58018e+08	2.55305e+08	1.57264e+08	1.6795e+08	1.58784e+08	1.74696e+08	2.12674e+08	2.07482e+08	2.05936e+08	2.02568e+08
316	P05387	60S acidic ribosomal protein P2 [OS=Homo sapiens]	165.888	1.52361e+09	1.6016e+09	1.66528e+09	1.68751e+09	1.42929e+09	1.42811e+09	1.46314e+09	1.43146e+09	1631518402	1.66762e+09	1.62695e+09	1.57172e+09
317	Q15293	Reticulocalbin-1 [OS=Homo sapiens]	165.041	9.49854e+08	9.47601e+08	9.51483e+08	9.63633e+08	8.7659e+08	8.41006e+08	8.53981e+08	7.85821e+08	7.68401e+08	7.77413e+08	8.02673e+08	7.78021e+08
318	P32119	Peroxiredoxin-2 [OS=Homo sapiens]	164.956	9.52699e+08	1.02911e+09	1.02136e+09	9.80758e+08	7.21103e+08	7.20817e+08	7.29241e+08	7.14796e+08	9.51707e+08	9.54647e+08	9.46985e+08	9.72142e+08
319	Q9NY33	dipeptidyl peptidase 3 [OS=Homo sapiens]	164.473	2.73292e+08	2.89187e+08	2.90823e+08	2.87459e+08	2.80135e+08	2.47005e+08	2.83477e+08	2.84563e+08	3.04831e+08	3.08113e+08	3.01854e+08	2.85456e+08
320	P68032	Actin, alpha cardiac muscle 1 [OS=Homo sapiens]	164.134	2.95863e+09	2.97989e+09	2.82678e+09	2.7242e+09	2.68926e+09	2.58766e+09	2.61703e+09	2.54313e+09	2.3653e+09	2.3441e+09	2.24408e+09	2.18191e+09
321	Q03252	Lamin-B2 [OS=Homo sapiens]	164.025	4.06872e+08	3.98213e+08	4.13741e+08	4.63773e+08	4.00205e+08	3.94111e+08	3.82367e+08	3.9634e+08	5.04014e+08	4.82881e+08	4.94889e+08	5.07297e+08
322	Q9UQ80	proliferation-associated protein 2G4 [OS=Homo sapiens]	163.714	9.82773e+08	9.79432e+08	9.79014e+08	9.87221e+08	1.06168e+09	1.067e+09	1.01022e+09	1.04643e+09	1.07109e+09	1.05619e+09	1.05781e+09	1.06449e+09
323	P51659-1	peroxisomal multifunctional enzyme type 2 [OS=Homo sapiens]	163.6	2.95609e+08	3.01528e+08	3.05901e+08	3.08488e+08	3.17551e+08	3.14967e+08	3.24843e+08	3.25176e+08	3.44474e+08	3.5345e+08	3.36159e+08	3.30502e+08
324	O60841	Eukaryotic translation initiation factor 5B [OS=Homo sapiens]	163.529	2.3258e+08	2.33968e+08	2.35715e+08	2.44468e+08	1.73077e+08	1.84491e+08	1.68214e+08	2.06123e+08	2.41166e+08	2.17087e+08	2.26305e+08	2.12851e+08
325	Q08945	FACT complex subunit SSRP1 [OS=Homo sapiens]	162.281	5.74851e+08	5.88292e+08	5.62441e+08	6.29285e+08	4.16838e+08	4.62076e+08	4.66563e+08	4.21669e+08	5.42152e+08	5.77551e+08	5.40709e+08	5.46918e+08
326	Q06323-1	Proteasome activator complex subunit 1 [OS=Homo sapiens]	161.965	1.17893e+09	1.16171e+09	1.15743e+09	1.15588e+09	9.14421e+08	6.40319e+08	6.7992e+08	6.20018e+08	8.30992e+08	8.44919e+08	8.26874e+08	6.58269e+08
327	P62917	60S ribosomal protein L8 [OS=Homo sapiens]	161.774	7.94216e+08	7.8361e+08	7.78167e+08	7.68179e+08	8.03182e+08	7.95028e+08	7.67661e+08	8.27131e+08	7.82165e+08	7.67023e+08	7.37455e+08	7.95972e+08
328	Q15365	Poly(RC)-binding protein 1 [OS=Homo sapiens]	161.318	7.55036e+08	7.67712e+08	7.87923e+08	7.65331e+08	6.49205e+08	6.55214e+08	6.22762e+08	6.54867e+08	5.95911e+08	5.94857e+08	5.93179e+08	6.0122e+08
329	Q16891	MICOS complex subunit Mic60 [OS=Homo sapiens]	161.073	4.10122e+08	3.97503e+08	4.14358e+08	4.04382e+08	4.1676e+08	3.88196e+08	3.78219e+08	4.04664e+08	409819604	4.12693e+08	4.20729e+08	4.06899e+08
330	Q15084-1	Protein disulfide-isomerase A6 [OS=Homo sapiens]	160.852	6.15335e+08	7.4492e+08	7.41263e+08	6.54024e+08	4.86358e+08	4.81667e+08	4.72506e+08	4.90416e+08	5.42529e+08	5.1716e+08	5.31766e+08	4.90988e+08
331	P14868	Aspartate--tRNA ligase, cytoplasmic [OS=Homo sapiens]	159.945	6.77859e+08	6.57421e+08	6.53583e+08	6.62871e+08	6.06429e+08	6.0007e+08	5.84937e+08	6.07288e+08	5.86729e+08	5.9027e+08	5.92155e+08	6.06509e+08
332	P47756-2	Isoform 2 of F-actin-capping protein subunit beta [OS=Homo sapiens]	159.648	6.00792e+08	5.84702e+08	5.80784e+08	5.85555e+08	7.53134e+08	7.44312e+08	7.69352e+08	7.48536e+08	7.30819e+08	7.29481e+08	7.20877e+08	6.97834e+08
333	P11717	Cation-independent mannose-6-phosphate receptor [OS=Homo sapiens]	159.501	1.96085e+08	1.8154e+08	1.59985e+08	1.91453e+08	2.14993e+08	2.17291e+08	2.2413e+08	2.09152e+08	2.65692e+08	2.49864e+08	2.67353e+08	2.6973e+08
334	P49773	Histidine triad nucleotide-binding protein 1 [OS=Homo sapiens]	159.254	1.17615e+09	1.10233e+09	1.11141e+09	1.12339e+09	9.00289e+08	8.97297e+08	9.18234e+08	8.6162e+08	8.72463e+08	8.71114e+08	8.84567e+08	8.8944e+08
335	O00629	Importin subunit alpha-3 [OS=Homo sapiens]	159.008	3.6804e+08	3.97749e+08	3.90154e+08	3.56102e+08	3.74461e+08	3.85712e+08	3.77208e+08	3.93784e+08	4.27726e+08	4.39775e+08	4.57101e+08	4.46641e+08
336	P78347	General transcription factor II-I [OS=Homo sapiens]	158.196	4.31618e+08	4.35829e+08	4.30027e+08	4.29599e+08	3.74429e+08	3.76893e+08	3.71784e+08	3.93421e+08	4.30346e+08	4.22626e+08	4.26133e+08	4.35728e+08
337	P30086	phosphatidylethanolamine-binding protein 1 [OS=Homo sapiens]	158.185	1.13091e+09	1.19338e+09	1.32783e+09	1.25409e+09	1.14768e+09	1.2085e+09	1.18362e+09	1.23298e+09	1205548598	1.22719e+09	1.24906e+09	1.2121e+09
338	Q9Y5B9	FACT complex subunit SPT16 [OS=Homo sapiens]	157.727	3.951e+08	4.06577e+08	3.90816e+08	3.70336e+08	2.77081e+08	2.79061e+08	2.70964e+08	2.61272e+08	3.36291e+08	3.31348e+08	3.31117e+08	3.25327e+08
339	Q14247-1	Src substrate cortactin [OS=Homo sapiens]	156.747	6.59798e+08	5.84165e+08	6.43642e+08	6.27455e+08	4.58007e+08	4.86232e+08	4.93779e+08	5.0056e+08	5.85806e+08	6.01116e+08	6.03448e+08	6.35335e+08
340	P12429	annexin A3 [OS=Homo sapiens]	156.635	9.40355e+08	9.6894e+08	9.61098e+08	9.56054e+08	1.02571e+09	1.01265e+09	1.0264e+09	9.91969e+08	782586576	8.07503e+08	7.91954e+08	7.74005e+08
341	Q9NTK5-1	obg-like ATPase 1 [OS=Homo sapiens]	156.087	4.92183e+08	4.89482e+08	4.86287e+08	4.80143e+08	4.01876e+08	3.92727e+08	3.92933e+08	3.92872e+08	4.65161e+08	4.56938e+08	4.7496e+08	4.64017e+08
342	O43242	26S proteasome non-ATPase regulatory subunit 3 [OS=Homo sapiens]	155.877	4.50426e+08	4.09999e+08	4.8324e+08	4.34473e+08	3.24245e+08	3.49849e+08	3.51687e+08	3.30343e+08	4.01474e+08	3.51202e+08	3.93715e+08	4.30966e+08
343	Q09028	Histone-binding protein RBBP4 [OS=Homo sapiens]	154.948	6.19084e+08	6.60071e+08	6.44266e+08	6.35039e+08	5.79836e+08	5.61741e+08	5.94474e+08	5.89171e+08	6.83128e+08	6.93938e+08	6.91604e+08	6.79105e+08
344	P34931	Heat shock 70 kDa protein 1-like [OS=Homo sapiens]	154.243	1.76928e+07	1.02055e+07	1.04362e+07	1.16411e+07	9.6164e+06	9.70021e+06	1.00528e+07	1.02635e+07	9047085	1.16781e+07	1.58325e+07	1.73381e+07
345	P04632	Calpain small subunit 1 [OS=Homo sapiens]	153.491	7.58484e+08	7.44643e+08	7.54926e+08	7.67981e+08	7.81367e+08	7.78071e+08	7.64496e+08	7.7416e+08	828045135	8.02325e+08	8.14667e+08	7.92896e+08
346	P33993-1	DNA replication licensing factor MCM7 [OS=Homo sapiens]	153.276	3.8941e+08	3.98217e+08	4.12428e+08	3.96305e+08	3.31396e+08	3.54472e+08	3.44152e+08	3.43817e+08	3.67324e+08	3.60514e+08	3.69396e+08	3.65316e+08
347	P62081	40S ribosomal protein S7 [OS=Homo sapiens]	153.211	7.27218e+08	7.52204e+08	7.44785e+08	7.50886e+08	7.77982e+08	8.56111e+08	7.99452e+08	8.23635e+08	9.15311e+08	8.87702e+08	9.08231e+08	8.75754e+08
348	Q9NQC3-2	Isoform 2 of Reticulon-4 [OS=Homo sapiens]	153.175	8.29172e+08	8.02819e+08	8.02779e+08	7.87654e+08	8.31632e+08	8.47043e+08	8.58699e+08	8.27808e+08	7.8917e+08	7.87466e+08	7.90068e+08	8.26226e+08
349	Q12905	Interleukin enhancer-binding factor 2 [OS=Homo sapiens]	153.152	4.7429e+08	5.04341e+08	4.66211e+08	4.94411e+08	4.83853e+08	4.83503e+08	4.73874e+08	4.78004e+08	5.92113e+08	5.76548e+08	5.744e+08	5.83784e+08
350	P18124	60S ribosomal protein L7 [OS=Homo sapiens]	152.173	1.6722e+09	1.69616e+09	1.7114e+09	1.7434e+09	1.65266e+09	1.67546e+09	1.62019e+09	1.69927e+09	1.77421e+09	1.77746e+09	1.7468e+09	1.77843e+09
351	Q9UGI8	Testin [OS=Homo sapiens]	152.089	2.02371e+08	2.17794e+08	2.1695e+08	1.9946e+08	2.8565e+08	2.90737e+08	2.47319e+08	2.84704e+08	3.38783e+08	3.51742e+08	3.62588e+08	3.66132e+08
352	P23396-1	40S ribosomal protein S3 [OS=Homo sapiens]	151.697	1.92988e+09	1.92162e+09	1.86809e+09	1.8869e+09	1.663e+09	1.61804e+09	1.6004e+09	1.65133e+09	1.6939e+09	1.66972e+09	1.69278e+09	1.70942e+09
353	P17301	Integrin alpha-2 [OS=Homo sapiens]	151.449	3.22649e+08	3.12503e+08	3.12323e+08	3.18689e+08	5.56347e+08	5.55141e+08	5.47463e+08	5.76575e+08	4.14415e+08	4.18097e+08	4.12751e+08	4.03478e+08
354	P07737	profilin-1 [OS=Homo sapiens]	151.24	6.15383e+09	6.17195e+09	6.11768e+09	6.03569e+09	7.02752e+09	6.9313e+09	6.97007e+09	7.03928e+09	6.33185e+09	6.38737e+09	6.4312e+09	6.23245e+09
355	P00387	NADH-cytochrome b5 reductase 3 [OS=Homo sapiens]	150.738	8.32905e+08	8.40671e+08	8.51785e+08	8.41449e+08	8.62862e+08	8.84064e+08	8.14757e+08	8.65923e+08	5.12747e+08	5.36007e+08	5.29031e+08	5.51351e+08
356	P06493	Cyclin-dependent kinase 1 [OS=Homo sapiens]	150.227	8.67116e+08	9.40883e+08	9.1482e+08	9.59021e+08	8.45171e+08	8.53606e+08	8.62853e+08	8.83682e+08	9.79107e+08	9.95556e+08	9.46272e+08	1.03137e+09
357	Q9UL46	proteasome activator complex subunit 2 [OS=Homo sapiens]	150.19	5.42147e+08	5.83956e+08	5.79477e+08	5.9395e+08	5.27628e+08	5.23693e+08	5.36678e+08	5.33278e+08	5.23544e+08	5.38635e+08	5.2718e+08	5.39658e+08
358	P09211	Glutathione S-transferase P [OS=Homo sapiens]	149.863	2.47893e+09	2.56514e+09	2.56056e+09	2.50189e+09	2.01064e+09	2.09025e+09	2.0677e+09	1.93736e+09	2.05066e+09	2.08721e+09	2.08369e+09	2.05549e+09
359	Q06210-1	glutamine--fructose-6-phosphate aminotransferase [isomerizing] 1 [OS=Homo sapiens]	149.692	3.42051e+08	3.2168e+08	3.35181e+08	3.20127e+08	3.69957e+08	3.73127e+08	3.70771e+08	3.73195e+08	3.38724e+08	3.31861e+08	3.38152e+08	3.39589e+08
360	Q99497	protein DJ-1 [OS=Homo sapiens]	149.345	1.28519e+09	1.29808e+09	1.3123e+09	1.35065e+09	1.56399e+09	1.59679e+09	1.59565e+09	1.60328e+09	1.53042e+09	1.49862e+09	1.4634e+09	1.49659e+09
361	O75367-2	Isoform 1 of Core histone macro-H2A.1 [OS=Homo sapiens]	148.757	6.63246e+08	6.41089e+08	6.38866e+08	6.52424e+08	4.30416e+08	4.11492e+08	4.50345e+08	4.53756e+08	632544285	6.534e+08	6.25502e+08	6.47375e+08
362	Q7L2H7	Eukaryotic translation initiation factor 3 subunit M [OS=Homo sapiens]	148.671	3.24648e+08	2.92315e+08	2.85511e+08	2.95456e+08	2.18175e+08	2.15694e+08	2.09738e+08	2.1649e+08	2.11688e+08	2.4033e+08	2.17103e+08	2.01967e+08
363	Q15019	septin-2 [OS=Homo sapiens]	148.542	5.64313e+08	5.86799e+08	5.79997e+08	5.7497e+08	6.93462e+08	6.9696e+08	7.0948e+08	6.96473e+08	7.06486e+08	7.10408e+08	7.28413e+08	7.22897e+08
364	P04899-1	guanine nucleotide-binding protein G(i) subunit alpha-2 [OS=Homo sapiens]	148.281	5.38171e+08	5.39873e+08	5.27886e+08	5.19796e+08	5.0895e+08	5.17115e+08	5.21147e+08	5.28104e+08	5.22141e+08	5.28544e+08	5.22034e+08	5.41488e+08
365	Q5T4S7-1	e3 ubiquitin-protein ligase UBR4 [OS=Homo sapiens]	148.222	7.89906e+07	8.43483e+07	8.26723e+07	8.31122e+07	9.94029e+07	9.20058e+07	9.35592e+07	9.86138e+07	1.1051e+08	1.08094e+08	8.86372e+07	9.21477e+07
366	Q92499	ATP-dependent RNA helicase DDX1 [OS=Homo sapiens]	147.908	2.55019e+08	2.84741e+08	2.89916e+08	2.72251e+08	2.8153e+08	2.84979e+08	2.78742e+08	2.71263e+08	267762725	2.58243e+08	2.72649e+08	2.40725e+08
367	Q9Y265	RuvB-like 1 [OS=Homo sapiens]	147.733	4.31031e+08	4.54225e+08	4.54503e+08	4.55401e+08	5.29251e+08	5.286e+08	5.23982e+08	5.29011e+08	6.38703e+08	6.65614e+08	6.32884e+08	5.99129e+08
368	P62191	26S proteasome regulatory subunit 4 [OS=Homo sapiens]	147.632	8.25104e+08	8.0657e+08	8.41169e+08	8.39097e+08	6.79552e+08	6.94002e+08	7.06995e+08	6.92839e+08	6.72389e+08	6.77893e+08	6.85495e+08	7.00609e+08
369	O14950	Myosin regulatory light chain 12B [OS=Homo sapiens]	146.729	1.6196e+09	1.59888e+09	1.57754e+09	1.56226e+09	1.50139e+09	1.48115e+09	1.50012e+09	1.47256e+09	9.5799e+08	9.78834e+08	9.98118e+08	9.48787e+08
370	P47897	glutamine--tRNA ligase [OS=Homo sapiens]	146.577	4.74436e+08	4.68143e+08	4.56774e+08	4.76804e+08	3.06184e+08	3.1607e+08	3.00958e+08	3.21883e+08	362723754	3.80682e+08	3.84536e+08	3.81473e+08
371	Q92945	Far upstream element-binding protein 2 [OS=Homo sapiens]	145.996	6.0365e+08	6.38313e+08	6.19401e+08	6.42761e+08	4.71727e+08	4.60246e+08	4.51469e+08	4.69095e+08	5.71604e+08	5.64033e+08	5.77093e+08	5.94831e+08
372	Q13283	Ras GTPase-activating protein-binding protein 1 [OS=Homo sapiens]	145.937	6.66941e+08	6.08902e+08	5.89983e+08	5.88815e+08	4.29986e+08	4.45802e+08	4.28493e+08	4.29132e+08	5.32041e+08	5.30575e+08	5.31169e+08	5.29971e+08
373	P49321	Nuclear autoantigenic sperm protein [OS=Homo sapiens]	145.777	4.06449e+08	4.05245e+08	4.08254e+08	4.05233e+08	3.9484e+08	3.86205e+08	3.84748e+08	3.89532e+08	3.81341e+08	3.83645e+08	3.75293e+08	3.82825e+08
374	P61106	Ras-related protein Rab-14 [OS=Homo sapiens]	145.762	7.62056e+08	7.59482e+08	7.28815e+08	7.22478e+08	8.10546e+08	7.78606e+08	8.0781e+08	7.75318e+08	8.37042e+08	8.32069e+08	8.6174e+08	8.78998e+08
375	P62328	Thymosin beta-4 [OS=Homo sapiens]	145.659	3.1131e+09	2.75683e+09	2.90349e+09	2.84224e+09	1.93317e+09	2.09399e+09	1.74299e+09	2.09518e+09	1.88808e+09	1.65898e+09	1.73602e+09	1.82384e+09
376	Q13177	Serine/threonine-protein kinase PAK 2 [OS=Homo sapiens]	145.47	4.53468e+08	4.30091e+08	4.20111e+08	4.12923e+08	4.24086e+08	4.21382e+08	4.11067e+08	3.80182e+08	463019070	4.73571e+08	4.57547e+08	4.6871e+08
377	Q15046	Lysine--tRNA ligase [OS=Homo sapiens]	145.083	4.79222e+08	4.15952e+08	4.71886e+08	4.04884e+08	4.26143e+08	5.20398e+08	4.44184e+08	4.27633e+08	5.13737e+08	4.2824e+08	4.33257e+08	4.49696e+08
378	P17980	26S proteasome regulatory subunit 6A [OS=Homo sapiens]	144.928	4.87117e+08	4.67508e+08	4.44381e+08	4.80831e+08	4.02918e+08	3.76914e+08	3.90749e+08	3.97893e+08	3.78692e+08	4.09043e+08	3.95358e+08	3.61505e+08
379	P09960-1	leukotriene A-4 hydrolase [OS=Homo sapiens]	144.534	3.16164e+08	2.97437e+08	2.97294e+08	3.00693e+08	2.79727e+08	2.62333e+08	2.81305e+08	2.70405e+08	2.87126e+08	2.97932e+08	3.04729e+08	2.64386e+08
380	P42166	Lamina-associated polypeptide 2, isoform alpha [OS=Homo sapiens]	143.738	3.46792e+08	3.4068e+08	3.63753e+08	3.92057e+08	3.30536e+08	3.35095e+08	3.32559e+08	3.18617e+08	3.76284e+08	3.98554e+08	3.94978e+08	4.03431e+08
381	P54578	Ubiquitin carboxyl-terminal hydrolase 14 [OS=Homo sapiens]	142.578	5.72618e+08	5.49165e+08	5.87744e+08	5.56761e+08	6.35255e+08	6.66501e+08	6.59705e+08	6.29745e+08	6.13078e+08	5.52406e+08	5.91902e+08	5.89459e+08
382	P31946-2	Isoform Short of 14-3-3 protein beta/alpha [OS=Homo sapiens]	142.54	9.86414e+08	9.486e+08	9.20161e+08	1.00199e+09	7.91583e+08	7.84342e+08	7.46792e+08	8.06163e+08	8.09562e+08	7.60173e+08	7.8384e+08	7.76813e+08
383	Q16576-1	Histone-binding protein RBBP7 [OS=Homo sapiens]	142.431	1.61277e+08	1.92138e+08	1.88147e+08	1.73232e+08	9.68244e+07	1.04642e+08	9.6297e+07	1.06174e+08	1.33774e+08	1.24416e+08	1.27149e+08	1.13944e+08
384	P27816-1	Microtubule-associated protein 4 [OS=Homo sapiens]	142.318	5.09977e+08	5.12442e+08	5.45784e+08	5.3045e+08	3.89102e+08	3.80746e+08	3.9463e+08	3.89538e+08	5.17645e+08	5.33232e+08	5.7092e+08	5.6241e+08
385	P51149	ras-related protein Rab-7a [OS=Homo sapiens]	142.27	6.26232e+08	6.36757e+08	6.56412e+08	6.36619e+08	7.00959e+08	7.12174e+08	7.14467e+08	7.01734e+08	9.02076e+08	9.03959e+08	8.91188e+08	9.13526e+08
386	Q15785	Mitochondrial import receptor subunit TOM34 [OS=Homo sapiens]	142.152	2.57699e+08	2.65409e+08	2.76487e+08	2.68379e+08	2.68855e+08	2.82625e+08	2.75203e+08	2.63337e+08	2.82945e+08	2.82273e+08	2.91645e+08	2.87437e+08
387	P09493-1	Tropomyosin alpha-1 chain [OS=Homo sapiens]	142.139	1.88681e+08	1.64698e+08	1.50367e+08	1.53e+08	1.70882e+08	1.83516e+08	1.80596e+08	1.64255e+08	1.42695e+08	1.24492e+08	1.28629e+08	1.36492e+08
388	P18085	ADP-ribosylation factor 4 [OS=Homo sapiens]	141.923	6.65418e+08	6.55814e+08	6.54988e+08	6.80564e+08	5.49338e+08	5.45973e+08	5.666e+08	5.82837e+08	684180486	6.7968e+08	6.56178e+08	6.51724e+08
389	P07954	fumarate hydratase, mitochondrial [OS=Homo sapiens]	141.896	4.88727e+08	4.79899e+08	4.89035e+08	4.68547e+08	3.22594e+08	3.22309e+08	3.14889e+08	3.14092e+08	3.91044e+08	3.87198e+08	4.34688e+08	3.91987e+08
390	P68400	Casein kinase II subunit alpha [OS=Homo sapiens]	141.736	2.3495e+08	2.44095e+08	2.44677e+08	2.51215e+08	2.15332e+08	2.19305e+08	2.1771e+08	2.18464e+08	2.40453e+08	2.45167e+08	2.58232e+08	2.56269e+08
391	P30084	Enoyl-CoA hydratase, mitochondrial [OS=Homo sapiens]	141.479	4.27717e+08	4.0856e+08	3.90573e+08	4.121e+08	3.6654e+08	3.89942e+08	3.7128e+08	3.89241e+08	3.1132e+08	3.03367e+08	2.99595e+08	3.11003e+08
392	P51665	26S proteasome non-ATPase regulatory subunit 7 [OS=Homo sapiens]	141.277	3.77647e+08	3.94237e+08	4.00808e+08	3.93415e+08	3.17461e+08	3.20724e+08	3.14785e+08	3.18354e+08	3.4149e+08	3.49648e+08	3.50177e+08	3.35886e+08
393	Q9UNZ2	NSFL1 cofactor p47 [OS=Homo sapiens]	141.224	4.11639e+08	4.25368e+08	4.26283e+08	4.32081e+08	3.17051e+08	3.16586e+08	3.20657e+08	3.3586e+08	2.81167e+08	2.81243e+08	2.84017e+08	2.96102e+08
394	P11388-1	DNA topoisomerase 2-alpha [OS=Homo sapiens]	140.697	1.89685e+08	2.09807e+08	2.02716e+08	2.05748e+08	3.05924e+08	3.09941e+08	3.14821e+08	3.14158e+08	3.36765e+08	3.5061e+08	3.42931e+08	3.45034e+08
395	Q8N1F7-1	Nuclear pore complex protein Nup93 [OS=Homo sapiens]	140.696	3.02873e+08	3.1879e+08	3.027e+08	3.23739e+08	3.63383e+08	3.49582e+08	3.56473e+08	3.59225e+08	3.38645e+08	3.36522e+08	3.40235e+08	3.19171e+08
396	Q13347	Eukaryotic translation initiation factor 3 subunit I [OS=Homo sapiens]	140.434	4.09952e+08	3.96552e+08	3.94492e+08	3.82001e+08	3.8562e+08	3.7154e+08	3.69146e+08	3.74375e+08	3.85451e+08	3.75395e+08	3.82793e+08	3.87431e+08
397	P14314	Glucosidase 2 subunit beta [OS=Homo sapiens]	140.403	8.89847e+08	8.74668e+08	8.52585e+08	8.41198e+08	7.17263e+08	6.81687e+08	6.77073e+08	6.76443e+08	8.03733e+08	8.17127e+08	7.94844e+08	7.91442e+08
398	Q99623	Prohibitin-2 [OS=Homo sapiens]	140.396	1.40417e+09	1.40766e+09	1.41407e+09	1.44183e+09	1.56018e+09	1.58824e+09	1.58939e+09	1.59768e+09	1.77512e+09	1.78069e+09	1.72518e+09	1.71542e+09
399	P22087	rRNA 2'-O-methyltransferase fibrillarin [OS=Homo sapiens]	140.344	4.18711e+08	4.05853e+08	4.1263e+08	4.05472e+08	4.03276e+08	3.91185e+08	4.02087e+08	3.94519e+08	5.27136e+08	5.19965e+08	5.12283e+08	5.20578e+08
400	P52597	Heterogeneous nuclear ribonucleoprotein F [OS=Homo sapiens]	139.797	1.0007e+09	9.72601e+08	9.7932e+08	9.78188e+08	7.83124e+08	7.75482e+08	7.59285e+08	7.69648e+08	8.13968e+08	7.95821e+08	8.15825e+08	8.116e+08
401	Q9Y230	RuvB-like 2 [OS=Homo sapiens]	139.67	3.53345e+08	3.678e+08	3.82257e+08	4.24078e+08	5.12179e+08	5.1184e+08	5.10647e+08	5.19651e+08	5.94304e+08	5.91346e+08	5.85153e+08	5.59707e+08
402	Q9Y696	Chloride intracellular channel protein 4 [OS=Homo sapiens]	139.636	3.35511e+08	3.62533e+08	3.8069e+08	3.50699e+08	3.38515e+08	3.86639e+08	3.91459e+08	4.05932e+08	4.65317e+08	4.55402e+08	4.70472e+08	4.0796e+08
403	O00116	Alkyldihydroxyacetonephosphate synthase, peroxisomal [OS=Homo sapiens]	138.966	2.86998e+08	3.14968e+08	2.75015e+08	2.98437e+08	2.75515e+08	2.7461e+08	2.67302e+08	2.7903e+08	2.66627e+08	1.98364e+08	2.55262e+08	2.34999e+08
404	O43143	Pre-mRNA-splicing factor ATP-dependent RNA helicase DHX15 [OS=Homo sapiens]	138.589	4.2759e+08	5.88447e+08	4.47046e+08	5.52893e+08	4.68237e+08	5.61913e+08	4.31686e+08	5.70253e+08	5.66711e+08	5.79351e+08	5.52072e+08	5.55906e+08
405	P31947-1	14-3-3 protein sigma [OS=Homo sapiens]	137.969	2.74578e+08	2.54314e+08	2.48414e+08	2.55571e+08	2.03063e+08	2.07682e+08	1.83632e+08	2.13134e+08	2.41688e+08	2.39319e+08	2.41078e+08	2.38032e+08
406	P61247	40S ribosomal protein S3a [OS=Homo sapiens]	137.796	1.35933e+09	1.34743e+09	1.32278e+09	1.35746e+09	1.22043e+09	1.17903e+09	1.18838e+09	1.17165e+09	1.30726e+09	1.3121e+09	1.29134e+09	1.28338e+09
407	P22392-2	Isoform 3 of Nucleoside diphosphate kinase B [OS=Homo sapiens]	137.726	3.10244e+09	3.05302e+09	2.97539e+09	3.10714e+09	2.73641e+09	2.82592e+09	2.85292e+09	2.74479e+09	3.04202e+09	3.03035e+09	2.95291e+09	3.02986e+09
408	P07996	thrombospondin-1 [OS=Homo sapiens]	137.611	3.73526e+08	3.84743e+08	3.91299e+08	3.68414e+08	3.00026e+08	3.0628e+08	3.08625e+08	3.14835e+08	2.46864e+08	2.49733e+08	2.51215e+08	2.3293e+08
409	O15144	Actin-related protein 2/3 complex subunit 2 [OS=Homo sapiens]	137.298	6.83791e+08	6.7125e+08	6.67816e+08	6.62973e+08	8.93218e+08	8.53089e+08	8.46444e+08	8.58453e+08	7.99857e+08	8.07125e+08	7.6931e+08	7.63697e+08
410	Q9Y3I0	tRNA-splicing ligase RtcB homolog [OS=Homo sapiens]	137.264	3.05993e+08	2.61359e+08	3.25894e+08	3.13672e+08	2.44587e+08	2.92494e+08	3.04608e+08	2.84997e+08	2.67086e+08	2.69176e+08	2.67592e+08	2.47207e+08
411	P40763	Signal transducer and activator of transcription 3 [OS=Homo sapiens]	136.183	1.84096e+08	1.78894e+08	1.95996e+08	1.7236e+08	2.32902e+08	2.25996e+08	2.26985e+08	2.28531e+08	2.15533e+08	1.88132e+08	2.05839e+08	2.06794e+08
412	P60981-1	Destrin [OS=Homo sapiens]	135.78	7.78057e+08	7.26935e+08	7.17899e+08	7.39245e+08	8.08167e+08	7.91228e+08	7.67957e+08	7.61763e+08	6.63741e+08	6.5958e+08	6.67821e+08	6.38555e+08
413	P78417	Glutathione S-transferase omega-1 [OS=Homo sapiens]	135.549	1.59736e+09	1.55299e+09	1.52737e+09	1.57423e+09	1.11238e+09	1.09352e+09	1.11191e+09	1.07998e+09	1.08454e+09	1.09201e+09	1.08722e+09	1.09161e+09
414	P42167	Lamina-associated polypeptide 2, isoforms beta/gamma [OS=Homo sapiens]	135.513	1.43493e+08	1.59838e+08	1.22128e+08	1.23673e+08	1.26722e+08	1.40786e+08	1.41582e+08	1.36265e+08	2.02951e+08	1.84231e+08	1.81632e+08	1.82573e+08
415	Q14019	coactosin-like protein [OS=Homo sapiens]	135.32	1.63236e+09	1.68535e+09	1.70287e+09	1.7324e+09	2.39417e+09	2.39296e+09	2.32584e+09	2.45059e+09	1.82866e+09	1.79232e+09	1.75391e+09	1.73787e+09
416	P32004	Neural cell adhesion molecule L1 [OS=Homo sapiens]	134.693	2.47318e+08	2.38336e+08	2.2941e+08	2.45754e+08	2.55563e+08	2.65254e+08	2.62735e+08	2.65422e+08	2.23379e+08	2.23964e+08	2.2388e+08	2.199e+08
417	P23381	Tryptophan--tRNA ligase, cytoplasmic [OS=Homo sapiens]	134.484	2.79955e+08	2.82594e+08	2.76008e+08	3.25123e+08	1.56807e+08	1.81143e+08	1.77234e+08	1.91246e+08	1.86078e+08	1.89308e+08	1.82118e+08	1.96997e+08
418	P34897-1	Serine hydroxymethyltransferase, mitochondrial [OS=Homo sapiens]	134.342	5.28295e+08	4.95788e+08	5.03203e+08	4.8832e+08	4.86195e+08	5.02048e+08	4.94727e+08	4.82544e+08	5.03727e+08	5.40148e+08	5.23967e+08	5.36813e+08
419	P00441	Superoxide dismutase [Cu-Zn] [OS=Homo sapiens]	134.334	1.03101e+09	1.04969e+09	1.06842e+09	1.01392e+09	8.22377e+08	8.52654e+08	8.522e+08	8.06702e+08	8.01134e+08	8.27202e+08	8.42525e+08	8.65858e+08
420	P62906	60S ribosomal protein L10A [OS=Homo sapiens]	134.242	1.19931e+09	1.15478e+09	1.14731e+09	1.13498e+09	1.06094e+09	1.04504e+09	1.00492e+09	1.01192e+09	1.10601e+09	1.13199e+09	1.09099e+09	1.11177e+09
421	P49736	DNA replication licensing factor mcm2 [OS=Homo sapiens]	133.862	2.51088e+08	2.65006e+08	2.67248e+08	2.64699e+08	2.1443e+08	2.1212e+08	2.18818e+08	2.26994e+08	2.59966e+08	2.48905e+08	2.39469e+08	2.3546e+08
422	P49023	Paxillin [OS=Homo sapiens]	133.275	1.29458e+08	1.21791e+08	1.31279e+08	1.30283e+08	1.80136e+08	1.78521e+08	1.73002e+08	1.79056e+08	1.35846e+08	1.39811e+08	1.38134e+08	1.46073e+08
423	P16435	NADPH--cytochrome P450 reductase [OS=Homo sapiens]	133.073	1.45025e+08	1.69217e+08	1.66034e+08	1.64255e+08	2.27598e+08	1.88728e+08	2.32051e+08	1.95458e+08	1.56469e+08	1.453e+08	1.46387e+08	1.83735e+08
424	P16152	Carbonyl reductase [NADPH] 1 [OS=Homo sapiens]	132.553	7.90024e+08	8.0367e+08	8.0879e+08	8.15742e+08	6.43339e+08	6.65352e+08	6.67455e+08	6.48847e+08	5.81077e+08	5.76956e+08	5.80286e+08	5.67471e+08
425	P09110-1	3-ketoacyl-CoA thiolase, peroxisomal [OS=Homo sapiens]	132.412	1.18511e+08	1.20391e+08	1.25887e+08	1.39139e+08	1.77635e+08	1.91937e+08	1.80262e+08	2.00107e+08	2.01705e+08	2.07857e+08	2.10133e+08	2.07104e+08
426	O15067	Phosphoribosylformylglycinamidine synthase [OS=Homo sapiens]	132.288	2.16118e+08	1.93816e+08	2.14229e+08	2.19342e+08	1.87184e+08	1.86321e+08	2.03529e+08	1.9202e+08	196066130	2.11648e+08	2.01372e+08	2.00485e+08
427	Q9NYU2-1	UDP-glucose:glycoprotein glucosyltransferase 1 [OS=Homo sapiens]	132.222	2.04803e+08	2.24261e+08	2.35069e+08	2.26923e+08	1.96896e+08	1.89765e+08	2.01643e+08	2.18143e+08	2.27256e+08	2.20072e+08	2.38458e+08	1.87444e+08
428	P52895	Aldo-keto reductase family 1 member C2 [OS=Homo sapiens]	131.878	4.93772e+08	4.84176e+08	4.93127e+08	4.68466e+08	2.91929e+07	2.77326e+07	2.63397e+07	3.15211e+07	2.58765e+06	8.99362e+06	5.50974e+06	1.45149e+06
429	P25398	40S ribosomal protein S12 [OS=Homo sapiens]	131.617	1.26031e+09	1.27717e+09	1.24125e+09	1.25992e+09	1.07124e+09	1.09712e+09	1.04032e+09	1.09455e+09	1.1655e+09	1.13975e+09	1.09312e+09	1.11523e+09
430	P30740	Leukocyte elastase inhibitor [OS=Homo sapiens]	131.465	2.5952e+08	2.65306e+08	2.64215e+08	2.62595e+08	3.35106e+08	3.47114e+08	3.47929e+08	3.42266e+08	3.18609e+08	3.19774e+08	3.18916e+08	3.45262e+08
431	P16615	Sarcoplasmic/endoplasmic reticulum calcium ATPase 2 [OS=Homo sapiens]	131.451	2.61463e+08	2.59946e+08	2.70648e+08	2.58852e+08	2.78297e+08	2.72599e+08	2.66314e+08	2.72203e+08	2.95259e+08	2.89899e+08	2.93373e+08	2.89256e+08
432	Q9P258	Protein RCC2 [OS=Homo sapiens]	131.443	2.28878e+08	2.38305e+08	2.40887e+08	2.25729e+08	2.98094e+08	2.54561e+08	2.40722e+08	2.37857e+08	3.60455e+08	3.14848e+08	3.12968e+08	3.28865e+08
433	P56192	Methionine--tRNA ligase, cytoplasmic [OS=Homo sapiens]	131.368	2.56799e+08	2.65307e+08	2.1908e+08	2.55614e+08	1.80847e+08	2.23922e+08	1.86172e+08	2.39523e+08	2.44059e+08	2.48722e+08	2.50896e+08	2.37799e+08
434	P42330	Aldo-keto reductase family 1 member C3 [OS=Homo sapiens]	131.331	1.00384e+09	9.80177e+08	9.77271e+08	1.00016e+09	3.58229e+08	3.69389e+08	3.57757e+08	3.62956e+08	1.79276e+08	1.78017e+08	1.957e+08	1.92716e+08
435	P30044-1	Peroxiredoxin-5, mitochondrial [OS=Homo sapiens]	131.216	1.16128e+09	1.21018e+09	1.18306e+09	1.20778e+09	1.1112e+09	1.1328e+09	1.08561e+09	1.10962e+09	1.18003e+09	1.32022e+09	1.28278e+09	1.17963e+09
436	P46063	ATP-dependent DNA helicase Q1 [OS=Homo sapiens]	131.207	2.92047e+08	2.9623e+08	2.99972e+08	2.97786e+08	3.17179e+08	3.12003e+08	3.09327e+08	3.0101e+08	3.51546e+08	3.82656e+08	3.57417e+08	3.69003e+08
437	O60716-1	Catenin delta-1 [OS=Homo sapiens]	130.602	2.27162e+08	2.06468e+08	2.16497e+08	2.31609e+08	2.03125e+08	1.78473e+08	2.03168e+08	2.08623e+08	2.25085e+08	2.20198e+08	2.22328e+08	2.39791e+08
438	Q96I24-1	Far upstream element-binding protein 3 [OS=Homo sapiens]	130.56	5.21931e+08	5.12192e+08	4.93483e+08	5.29892e+08	5.06162e+08	5.18621e+08	4.90062e+08	5.16536e+08	558929712	5.60339e+08	5.5372e+08	5.81619e+08
439	Q99873	protein arginine N-methyltransferase 1 [OS=Homo sapiens]	129.815	4.1238e+08	4.62372e+08	4.50261e+08	4.13384e+08	4.59628e+08	4.59462e+08	4.65708e+08	4.54236e+08	4.61423e+08	4.61192e+08	4.58226e+08	4.66586e+08
440	P29692-3	Isoform 3 of Elongation factor 1-delta [OS=Homo sapiens]	129.458	1.0872e+07	1.02971e+07	1.04967e+07	9.82419e+06	9.40662e+06	9.89844e+06	7.89558e+06	9.08893e+06	1.28763e+07	1.2573e+07	1.40588e+07	1.50614e+07
441	P25205	DNA replication licensing factor mcm3 [OS=Homo sapiens]	129.355	2.5015e+08	3.08466e+08	2.58517e+08	2.56555e+08	2.5185e+08	2.61689e+08	2.0643e+08	2.11411e+08	216939201	2.31665e+08	2.13679e+08	2.06808e+08
442	Q02878	60S ribosomal protein L6 [OS=Homo sapiens]	129.117	1.18266e+09	1.17489e+09	1.15237e+09	1.17631e+09	1.1037e+09	1.09864e+09	1.08627e+09	1.13614e+09	1.18165e+09	1.17228e+09	1.1739e+09	1.16803e+09
443	Q14847	LIM and SH3 domain protein 1 [OS=Homo sapiens]	129.113	6.29309e+08	6.66278e+08	6.43955e+08	6.21469e+08	7.40469e+08	7.34606e+08	7.27929e+08	7.13081e+08	5.27602e+08	5.24757e+08	5.58596e+08	5.65951e+08
444	Q15942	Zyxin [OS=Homo sapiens]	128.865	4.42674e+08	4.32883e+08	4.39626e+08	4.45929e+08	6.51622e+08	6.68451e+08	6.82674e+08	7.15881e+08	4.88374e+08	4.08155e+08	5.18641e+08	5.19616e+08
445	O00231	26S proteasome non-ATPase regulatory subunit 11 [OS=Homo sapiens]	128.338	6.08822e+08	6.16155e+08	6.45457e+08	6.34142e+08	4.81981e+08	4.78417e+08	4.80637e+08	4.7746e+08	5.49919e+08	5.51409e+08	5.36842e+08	5.34038e+08
446	Q13045-1	protein flightless-1 homolog [OS=Homo sapiens]	127.729	1.99466e+08	1.92668e+08	2.01512e+08	1.96586e+08	2.21096e+08	2.20626e+08	2.31072e+08	2.22725e+08	2.30229e+08	2.25775e+08	2.09965e+08	2.20061e+08
447	Q13409-1	cytoplasmic dynein 1 intermediate chain 2 [OS=Homo sapiens]	127.382	1.56919e+08	1.59871e+08	1.66849e+08	1.62232e+08	1.52423e+08	1.69305e+08	1.61477e+08	1.71561e+08	1.55714e+08	1.51145e+08	1.53941e+08	1.55725e+08
448	P27708	CAD protein [OS=Homo sapiens]	127.237	1.88776e+08	1.84545e+08	1.96096e+08	1.92731e+08	1.36927e+08	1.47513e+08	1.82877e+08	1.82175e+08	2.02126e+08	1.94235e+08	2.00418e+08	2.12113e+08
449	Q9ULV4	coronin-1C [OS=Homo sapiens]	127.197	5.4765e+08	5.63273e+08	5.67042e+08	5.65651e+08	7.09786e+08	7.06326e+08	7.16153e+08	7.27932e+08	6.7106e+08	6.8456e+08	6.59941e+08	6.56887e+08
450	Q04917	14-3-3 protein eta [OS=Homo sapiens]	127.158	5.80584e+08	5.74933e+08	5.98122e+08	5.85466e+08	5.14538e+08	5.26272e+08	4.95893e+08	5.43264e+08	3.48888e+08	3.40372e+08	3.47175e+08	3.32272e+08
451	Q14839	Chromodomain-helicase-DNA-binding protein 4 [OS=Homo sapiens]	126.866	1.43817e+08	1.36067e+08	1.27824e+08	1.47305e+08	1.2841e+08	1.35329e+08	1.42863e+08	1.61619e+08	1.91964e+08	2.11628e+08	1.87377e+08	1.79641e+08
452	P13804-1	Electron transfer flavoprotein subunit alpha, mitochondrial [OS=Homo sapiens]	126.766	2.58747e+08	2.60984e+08	2.62551e+08	2.6111e+08	2.83881e+08	2.71457e+08	2.91294e+08	2.91307e+08	3.00387e+08	2.99047e+08	3.05441e+08	3.01732e+08
453	O00425	Insulin-like growth factor 2 mRNA-binding protein 3 [OS=Homo sapiens]	126.552	2.60778e+08	2.75557e+08	2.66297e+08	2.89149e+08	1.99992e+08	2.05666e+08	2.0743e+08	2.1435e+08	2.62251e+08	2.64338e+08	2.79414e+08	2.61932e+08
454	Q9HDC9	Adipocyte plasma membrane-associated protein [OS=Homo sapiens]	126.367	5.29506e+08	5.85776e+08	5.42509e+08	5.67644e+08	4.53789e+08	4.89531e+08	4.80303e+08	5.15766e+08	4.4316e+08	4.79996e+08	4.29311e+08	4.5411e+08
455	Q92621	Nuclear pore complex protein Nup205 [OS=Homo sapiens]	126.339	1.24862e+08	1.30281e+08	1.21321e+08	1.03022e+08	1.50607e+08	1.50118e+08	1.59906e+08	1.60608e+08	1.54501e+08	1.43667e+08	1.59646e+08	1.66531e+08
456	Q9NR45	sialic acid synthase [OS=Homo sapiens]	126.267	3.29629e+08	3.43932e+08	3.449e+08	3.35293e+08	4.63209e+08	4.54234e+08	4.60158e+08	4.6454e+08	520132890	5.22935e+08	5.55176e+08	5.46397e+08
457	Q9BQG0	Myb-binding protein 1A [OS=Homo sapiens]	126.032	2.286e+08	2.37849e+08	2.4825e+08	2.57406e+08	2.30333e+08	2.35935e+08	2.35147e+08	2.4463e+08	265742081	2.59469e+08	2.52047e+08	2.57036e+08
458	P54727	UV excision repair protein RAD23 homolog B [OS=Homo sapiens]	125.949	3.15692e+08	3.0957e+08	3.05245e+08	3.1766e+08	4.08206e+08	4.12878e+08	3.92682e+08	4.33413e+08	4.49578e+08	4.41799e+08	4.37803e+08	3.99226e+08
459	P00533-1	epidermal growth factor receptor [OS=Homo sapiens]	125.672	3.10208e+08	3.08209e+08	3.31238e+08	3.21909e+08	2.82533e+08	2.78335e+08	2.8569e+08	2.88956e+08	3.0728e+08	2.8856e+08	3.03647e+08	2.94604e+08
460	P56537-1	eukaryotic translation initiation factor 6 [OS=Homo sapiens]	125.174	5.0052e+08	5.25978e+08	5.22724e+08	5.1301e+08	4.43131e+08	4.6332e+08	4.59259e+08	4.33454e+08	4.33304e+08	4.37085e+08	4.45813e+08	4.3392e+08
461	P62195-1	26S proteasome regulatory subunit 8 [OS=Homo sapiens]	125.125	2.66638e+08	2.77435e+08	2.78465e+08	2.83162e+08	2.37278e+08	2.41292e+08	2.44922e+08	2.44335e+08	2.71929e+08	2.59656e+08	2.61647e+08	2.65543e+08
462	O94925-3	Isoform 3 of Glutaminase kidney isoform, mitochondrial [OS=Homo sapiens]	124.909	2.1877e+08	2.12448e+08	2.19934e+08	2.12575e+08	1.87713e+08	2.20313e+08	2.04522e+08	2.19106e+08	1.74803e+08	1.85939e+08	1.96332e+08	1.91788e+08
463	P07741-1	Adenine phosphoribosyltransferase [OS=Homo sapiens]	124.787	4.99024e+08	6.72366e+08	6.90265e+08	4.7675e+08	8.004e+08	6.65115e+08	6.81974e+08	6.73064e+08	5.65823e+08	8.09387e+08	6.21008e+08	7.22688e+08
464	O43399	Tumor protein D54 [OS=Homo sapiens]	124.515	1.38112e+08	1.32936e+08	1.3288e+08	1.23738e+08	1.61397e+08	1.63506e+08	1.57951e+08	1.51885e+08	1.45578e+08	1.3784e+08	1.45612e+08	1.48649e+08
465	O95757	Heat shock 70 kDa protein 4L [OS=Homo sapiens]	124.44	1.47549e+08	1.20911e+08	1.32165e+08	1.21318e+08	1.89389e+08	2.03796e+08	1.89357e+08	1.84425e+08	1.97723e+08	2.01741e+08	2.08589e+08	1.89654e+08
466	Q9H0D6-1	5'-3' exoribonuclease 2 [OS=Homo sapiens]	124.215	2.57894e+08	2.67939e+08	2.58945e+08	2.57408e+08	2.44538e+08	2.42894e+08	2.44133e+08	2.3821e+08	278123810	2.5077e+08	3.09182e+08	2.54195e+08
467	Q99798	Aconitate hydratase, mitochondrial [OS=Homo sapiens]	124.129	2.39421e+08	2.42766e+08	2.38906e+08	2.43601e+08	1.99165e+08	2.02699e+08	1.99308e+08	2.00076e+08	1.26093e+08	1.34984e+08	1.37138e+08	1.32789e+08
468	Q9NZB2-1	Constitutive coactivator of PPAR-gamma-like protein 1 [OS=Homo sapiens]	124.079	1.18225e+08	1.11007e+08	1.21143e+08	1.24258e+08	1.44754e+08	1.34003e+08	1.43077e+08	1.45898e+08	1.6684e+08	1.78936e+08	1.77268e+08	1.80218e+08
469	Q96C19	EF-hand domain-containing protein D2 [OS=Homo sapiens]	123.879	4.71677e+08	4.58209e+08	4.61065e+08	4.69887e+08	6.68822e+08	6.65144e+08	6.39644e+08	6.73828e+08	504084278	4.99514e+08	5.05908e+08	5.26552e+08
470	Q9NVA2-1	Septin-11 [OS=Homo sapiens]	123.852	4.44191e+08	4.61903e+08	4.50018e+08	4.4672e+08	4.12835e+08	4.02554e+08	4.13645e+08	3.866e+08	5.10968e+08	4.99929e+08	5.00212e+08	4.90374e+08
471	P07099	epoxide hydrolase 1 [OS=Homo sapiens]	123.746	4.24647e+08	4.37219e+08	4.36327e+08	4.38709e+08	3.16795e+08	2.99589e+08	3.07959e+08	3.14323e+08	1.80313e+08	1.82957e+08	1.664e+08	1.54536e+08
472	Q16181	Septin-7 [OS=Homo sapiens]	123.669	3.41344e+08	3.10042e+08	2.95005e+08	2.89026e+08	3.00396e+08	3.31406e+08	3.41871e+08	3.25324e+08	3.14889e+08	3.17092e+08	3.73569e+08	3.91255e+08
473	Q16851	UTP--glucose-1-phosphate uridylyltransferase [OS=Homo sapiens]	123.565	2.88011e+08	2.79401e+08	2.85601e+08	2.96609e+08	3.24182e+08	3.18236e+08	3.26205e+08	3.26657e+08	3.19488e+08	3.13697e+08	3.09007e+08	3.13558e+08
474	P61163	Alpha-centractin [OS=Homo sapiens]	123.181	4.11997e+08	4.20618e+08	4.34535e+08	4.13423e+08	4.0272e+08	4.16632e+08	4.18511e+08	4.05849e+08	3.98121e+08	3.95525e+08	3.92277e+08	3.90038e+08
475	P52209	6-phosphogluconate dehydrogenase, decarboxylating [OS=Homo sapiens]	123.139	7.5577e+08	7.69286e+08	7.77549e+08	7.99e+08	7.63388e+08	7.43742e+08	7.6077e+08	7.64113e+08	6.89726e+08	6.2487e+08	6.80515e+08	6.40046e+08
476	P40121	Macrophage-capping protein [OS=Homo sapiens]	123.107	3.76943e+08	4.52132e+08	3.71347e+08	3.72458e+08	7.16933e+08	7.6228e+08	8.96844e+08	7.32248e+08	5.20997e+08	6.34776e+08	6.57762e+08	5.42267e+08
477	P46013	Proliferation marker protein Ki-67 [OS=Homo sapiens]	123.051	2.12728e+08	2.19557e+08	2.30754e+08	1.95683e+08	1.33717e+08	1.43684e+08	1.36901e+08	1.37447e+08	1.92741e+08	1.88315e+08	1.91619e+08	1.91454e+08
478	P30510	HLA class I histocompatibility antigen, Cw-14 alpha chain [OS=Homo sapiens]	123.033	4.83261e+08	4.5882e+08	5.05839e+08	4.84648e+08	2.98859e+08	3.053e+08	3.05838e+08	3.25213e+08	2.88153e+08	2.95601e+08	3.12582e+08	3.36057e+08
479	Q14258	E3 ubiquitin/ISG15 ligase TRIM25 [OS=Homo sapiens]	122.787	2.39815e+08	2.30424e+08	2.23171e+08	2.31123e+08	1.89319e+08	2.03433e+08	1.9746e+08	2.13181e+08	1.77217e+08	1.80151e+08	1.80636e+08	1.86477e+08
480	Q96HC4	PDZ and LIM domain protein 5 [OS=Homo sapiens]	122.728	2.48855e+08	2.22917e+08	2.40557e+08	2.28348e+08	3.11865e+08	3.18379e+08	3.30985e+08	3.18893e+08	3.02517e+08	2.93983e+08	3.09563e+08	3.31982e+08
481	P17174	Aspartate aminotransferase, cytoplasmic [OS=Homo sapiens]	122.653	3.94547e+08	3.60836e+08	3.79762e+08	3.86959e+08	3.04408e+08	3.16715e+08	3.18788e+08	3.17735e+08	3.35709e+08	3.27379e+08	3.08355e+08	3.31775e+08
482	Q12765	Secernin-1 [OS=Homo sapiens]	122.634	4.88892e+08	4.48944e+08	4.21769e+08	4.24637e+08	3.4124e+08	3.34115e+08	3.25133e+08	3.25866e+08	3.29222e+08	3.43855e+08	3.37884e+08	3.6671e+08
483	P05023	Sodium/potassium-transporting ATPase subunit alpha-1 [OS=Homo sapiens]	122.616	4.59428e+08	4.43792e+08	4.59157e+08	4.5779e+08	4.94597e+08	4.87671e+08	4.8892e+08	4.90453e+08	4.68069e+08	4.8733e+08	4.66588e+08	4.69606e+08
484	Q92841	Probable ATP-dependent RNA helicase DDX17 [OS=Homo sapiens]	122.359	2.685e+08	3.249e+08	2.89894e+08	3.21216e+08	2.76771e+08	2.71621e+08	2.72845e+08	2.81525e+08	243890470	2.5434e+08	2.88568e+08	2.45406e+08
485	Q5JRX3	Presequence protease, mitochondrial [OS=Homo sapiens]	122.258	2.1313e+08	2.31591e+08	2.27117e+08	2.16803e+08	2.08878e+08	2.04363e+08	2.00376e+08	1.92943e+08	1.74555e+08	1.909e+08	1.95639e+08	1.65841e+08
486	P50570-1	Dynamin-2 [OS=Homo sapiens]	122.009	2.05822e+08	2.15139e+08	2.33512e+08	2.21681e+08	2.18338e+08	2.09397e+08	2.39524e+08	2.14624e+08	2.83731e+08	2.81475e+08	2.89374e+08	2.87009e+08
487	O94973	AP-2 complex subunit alpha-2 [OS=Homo sapiens]	121.672	8.19276e+07	8.48023e+07	8.17877e+07	7.70145e+07	7.86617e+07	7.93596e+07	8.29972e+07	7.94998e+07	9.55195e+07	8.31395e+07	8.77243e+07	8.9217e+07
488	Q14008	Cytoskeleton-associated protein 5 [OS=Homo sapiens]	121.67	1.66035e+08	1.80574e+08	1.79009e+08	1.79018e+08	1.51286e+08	1.42468e+08	1.58043e+08	1.60748e+08	183387144	1.78074e+08	1.63897e+08	1.57541e+08
489	P20042	Eukaryotic translation initiation factor 2 subunit 2 [OS=Homo sapiens]	121.513	5.1626e+08	5.166e+08	5.29664e+08	5.05487e+08	3.47446e+08	3.37742e+08	3.26684e+08	3.3203e+08	3.19121e+08	3.18361e+08	3.26496e+08	3.15679e+08
490	P16403	Histone H1.2 [OS=Homo sapiens]	121.324	2.66164e+08	2.64076e+08	2.77008e+08	2.96128e+08	2.84159e+08	2.7197e+08	2.73758e+08	2.94007e+08	3.00867e+08	2.95112e+08	2.68927e+08	2.87517e+08
491	P13861	cAMP-dependent protein kinase type II-alpha regulatory subunit [OS=Homo sapiens]	121.191	1.74856e+08	1.81926e+08	1.80279e+08	1.76163e+08	1.13082e+08	1.07737e+08	1.10433e+08	1.09646e+08	1.84641e+08	1.83107e+08	1.91149e+08	1.88705e+08
492	Q9Y2X3	Nucleolar protein 58 [OS=Homo sapiens]	120.838	2.34696e+08	2.3595e+08	2.2886e+08	2.32634e+08	2.25031e+08	2.21225e+08	2.10929e+08	2.22919e+08	2.79454e+08	2.82441e+08	2.83828e+08	2.83406e+08
493	Q14166	Tubulin--tyrosine ligase-like protein 12 [OS=Homo sapiens]	120.66	1.7416e+08	1.82758e+08	1.76984e+08	1.84167e+08	1.2631e+08	1.33142e+08	1.3618e+08	1.18735e+08	7.90934e+07	8.99236e+07	8.39166e+07	8.94455e+07
494	P84085	ADP-ribosylation factor 5 [OS=Homo sapiens]	120.362	2.10742e+07	2.18478e+07	2.03605e+07	2.16623e+07	3.30713e+07	4.11967e+07	3.60626e+07	3.93825e+07	4.02257e+07	4.07536e+07	4.48761e+07	4.15316e+07
495	Q99829	Copine-1 [OS=Homo sapiens]	120.116	3.46906e+08	3.57975e+08	3.66318e+08	3.6013e+08	2.75816e+08	2.67643e+08	2.83433e+08	2.70307e+08	2.72535e+08	2.91627e+08	2.42444e+08	2.71286e+08
496	Q9Y6G9	Cytoplasmic dynein 1 light intermediate chain 1 [OS=Homo sapiens]	119.931	2.18034e+08	2.21062e+08	2.25304e+08	2.36478e+08	2.04406e+08	1.9627e+08	2.12209e+08	1.89348e+08	2.74838e+08	2.73434e+08	2.70731e+08	2.56282e+08
497	P16144-1	Integrin beta-4 [OS=Homo sapiens]	119.822	2.124e+08	1.95785e+08	1.96699e+08	1.9948e+08	1.75221e+08	1.63782e+08	1.77857e+08	1.7485e+08	186179074	1.77195e+08	1.81577e+08	1.83105e+08
498	Q14203-4	Isoform 4 of Dynactin subunit 1 [OS=Homo sapiens]	119.804	2.17595e+08	1.72775e+08	2.14246e+08	2.23022e+08	1.69197e+08	2.02594e+08	2.0375e+08	2.02106e+08	2.03762e+08	2.01731e+08	2.02994e+08	1.96929e+08
499	P16989-1	Y-box-binding protein 3 [OS=Homo sapiens]	119.705	8.72388e+07	9.09468e+07	1.00125e+08	8.98294e+07	6.51741e+07	6.48193e+07	6.55463e+07	7.17236e+07	79880039	7.80824e+07	7.90231e+07	8.01501e+07
500	P13693	Translationally-controlled tumor protein [OS=Homo sapiens]	119.664	1.23536e+09	1.15422e+09	1.12743e+09	1.10145e+09	8.47864e+08	7.9982e+08	7.80507e+08	7.89625e+08	9.12952e+08	9.06925e+08	9.22542e+08	9.01598e+08
501	P78344-1	Eukaryotic translation initiation factor 4 gamma 2 [OS=Homo sapiens]	119.659	3.00105e+08	3.11061e+08	2.9442e+08	3.04721e+08	2.85454e+08	2.92901e+08	2.92372e+08	2.89819e+08	3.30802e+08	3.44634e+08	3.39588e+08	3.30776e+08
502	O60832-1	H/ACA ribonucleoprotein complex subunit 4 [OS=Homo sapiens]	119.169	1.91993e+08	1.91121e+08	1.9956e+08	2.09646e+08	1.6411e+08	1.81636e+08	1.76016e+08	1.81673e+08	2.50244e+08	2.43406e+08	2.40658e+08	2.38281e+08
503	Q9H0U4	ras-related protein Rab-1B [OS=Homo sapiens]	119.045	8.86019e+08	9.02848e+08	8.94354e+08	9.0323e+08	8.41592e+08	7.90369e+08	8.11412e+08	8.5869e+08	8.83082e+08	8.79726e+08	8.45618e+08	8.37613e+08
504	P60660	Myosin light polypeptide 6 [OS=Homo sapiens]	118.718	3.5851e+09	3.47098e+09	3.4905e+09	3.44912e+09	3.76762e+09	3.54937e+09	3.61938e+09	3.75231e+09	2.57477e+09	2.55592e+09	2.63789e+09	2.6276e+09
505	P54652	Heat shock-related 70 kDa protein 2 [OS=Homo sapiens]	118.653											2.50755e+07
506	P54577	Tyrosine--tRNA ligase, cytoplasmic [OS=Homo sapiens]	118.512	4.40505e+08	4.18903e+08	4.28058e+08	4.3942e+08	4.80363e+08	4.98887e+08	4.92343e+08	5.19493e+08	4.53032e+08	4.35984e+08	4.42964e+08	4.42279e+08
507	P68036	Ubiquitin-conjugating enzyme E2 L3 [OS=Homo sapiens]	118.508	4.41752e+08	4.41046e+08	4.67979e+08	4.46101e+08	3.23131e+08	3.37362e+08	3.27095e+08	3.39534e+08	3.31625e+08	3.33961e+08	3.3742e+08	3.40443e+08
508	P08195	4F2 cell-surface antigen heavy chain [OS=Homo sapiens]	118.499	2.59345e+08	2.85788e+08	2.81615e+08	3.21838e+08	2.97002e+08	2.9533e+08	2.81396e+08	2.71828e+08	3.24241e+08	2.50953e+08	2.41084e+08	2.14014e+08
509	P09104	Gamma-enolase [OS=Homo sapiens]	118.403	3.18214e+08	3.24666e+08	3.3995e+08	3.23305e+08	4.2826e+08	4.10553e+08	4.23104e+08	3.92726e+08	3.80758e+08	3.68213e+08	3.67999e+08	3.57952e+08
510	Q09161	Nuclear cap-binding protein subunit 1 [OS=Homo sapiens]	118.365	1.33869e+08	1.26887e+08	1.35669e+08	1.3914e+08	1.55042e+08	1.57302e+08	1.63975e+08	1.60804e+08	1.91871e+08	2.0222e+08	2.05076e+08	1.88274e+08
511	Q10567-3	Isoform C of AP-1 complex subunit beta-1 [OS=Homo sapiens]	118.29	4.83364e+07	5.5401e+07	4.80538e+07	3.64481e+07	4.89234e+07	4.75813e+07	4.54894e+07	4.94991e+07	4.05182e+07	3.89324e+07	3.95739e+07	3.90866e+07
512	P61160-1	Actin-related protein 2 [OS=Homo sapiens]	118.288	5.22789e+08	4.87785e+08	4.77606e+08	4.61705e+08	5.66165e+08	5.53472e+08	5.43765e+08	5.4405e+08	462686351	4.85063e+08	4.81013e+08	4.937e+08
513	P29966	Myristoylated alanine-rich C-kinase substrate [OS=Homo sapiens]	118.051	4.01877e+08	4.17947e+08	3.85899e+08	4.22432e+08	4.04322e+08	3.77626e+08	3.58408e+08	3.80093e+08	3.27088e+08	3.24224e+08	3.11445e+08	3.14375e+08
514	Q5VYK3	Proteasome-associated protein ECM29 homolog [OS=Homo sapiens]	117.898	9.57727e+07	9.24604e+07	9.18186e+07	9.25965e+07	1.28501e+08	1.14678e+08	1.24925e+08	1.2786e+08	1.53465e+08	1.61594e+08	1.56524e+08	1.51121e+08
515	Q14566	DNA replication licensing factor MCM6 [OS=Homo sapiens]	117.853	2.93514e+08	2.99415e+08	3.02075e+08	2.91634e+08	2.24594e+08	2.31783e+08	2.3014e+08	2.30481e+08	2.51037e+08	2.54513e+08	2.55025e+08	2.4856e+08
516	Q9Y266	nuclear migration protein nudC [OS=Homo sapiens]	117.806	4.92436e+08	4.51955e+08	4.42283e+08	4.65805e+08	5.63468e+08	5.55054e+08	4.93475e+08	5.64098e+08	5.21484e+08	5.04866e+08	4.92393e+08	5.15636e+08
517	P47755	F-actin-capping protein subunit alpha-2 [OS=Homo sapiens]	117.785	3.18533e+08	3.19445e+08	3.18251e+08	3.09017e+08	4.04586e+08	4.11538e+08	4.3422e+08	4.87641e+08	4.18704e+08	4.81136e+08	4.64072e+08	3.94749e+08
518	P07384	Calpain-1 catalytic subunit [OS=Homo sapiens]	117.701	3.98151e+08	4.0671e+08	4.02068e+08	4.34021e+08	3.70651e+08	3.74896e+08	4.06869e+08	4.05868e+08	4.28488e+08	4.34113e+08	4.2985e+08	4.07453e+08
519	P35637-1	RNA-binding protein FUS [OS=Homo sapiens]	117.461	5.78314e+08	4.42667e+08	5.80451e+08	5.69118e+08	5.7793e+08	5.64044e+08	5.62619e+08	5.58204e+08	658614475	6.36291e+08	6.45176e+08	6.5645e+08
520	P22695	Cytochrome b-c1 complex subunit 2, mitochondrial [OS=Homo sapiens]	117.358	3.3579e+08	3.4833e+08	3.30456e+08	3.2394e+08	3.50569e+08	3.46215e+08	3.53079e+08	3.35372e+08	3.34745e+08	3.37546e+08	3.45982e+08	3.3552e+08
521	Q15366-2	Isoform 2 of Poly(rC)-binding protein 2 [OS=Homo sapiens]	117.326	4.66731e+08	5.13517e+08	4.96535e+08	5.02627e+08	4.86269e+08	4.72065e+08	4.63495e+08	4.70644e+08	5.33663e+08	5.2732e+08	5.29692e+08	4.93585e+08
522	Q14240-1	eukaryotic initiation factor 4A-II [OS=Homo sapiens]	117.295	4.10227e+07	3.85771e+07	4.30306e+07	4.56334e+07	2.50528e+07	2.35123e+07	2.69098e+07	2.46687e+07	54274913	5.3757e+07	5.15145e+07	5.31808e+07
523	P52565-1	rho GDP-dissociation inhibitor 1 [OS=Homo sapiens]	117.116	1.36096e+09	1.41639e+09	1.39164e+09	1.31331e+09	9.3826e+08	9.62227e+08	9.38367e+08	9.2437e+08	1106139086	1.12048e+09	1.16324e+09	1.14803e+09
524	P55036-1	26S proteasome non-ATPase regulatory subunit 4 [OS=Homo sapiens]	117.057	2.54905e+08	2.63387e+08	2.68482e+08	2.67154e+08	2.20838e+08	2.02522e+08	2.1988e+08	2.05444e+08	265861853	2.62753e+08	2.57822e+08	2.59782e+08
525	P52292	Importin subunit alpha-1 [OS=Homo sapiens]	117.036	2.92473e+08	2.87759e+08	2.93835e+08	3.03388e+08	3.9235e+08	3.65672e+08	3.92267e+08	3.93676e+08	3.87094e+08	3.9595e+08	3.97393e+08	3.93014e+08
526	P25786-1	Proteasome subunit alpha type-1 [OS=Homo sapiens]	116.976	7.01268e+08	6.85195e+08	6.63409e+08	6.8969e+08	6.56242e+08	6.56481e+08	6.57707e+08	6.6448e+08	6.44696e+08	6.48099e+08	6.21852e+08	6.49968e+08
527	Q13162	Peroxiredoxin-4 [OS=Homo sapiens]	116.854	2.2955e+08	3.13375e+08	3.15986e+08	3.05795e+08	1.61181e+08	1.58301e+08	1.65799e+08	1.62929e+08	1.70826e+08	1.66978e+08	1.65938e+08	1.19252e+08
528	O15371	Eukaryotic translation initiation factor 3 subunit D [OS=Homo sapiens]	116.586	3.11436e+08	2.51679e+08	2.46791e+08	2.97611e+08	2.39397e+08	2.79814e+08	2.75096e+08	2.76168e+08	2.35942e+08	2.03053e+08	2.42798e+08	2.42344e+08
529	P40763-2	Isoform Del-701 of Signal transducer and activator of transcription 3 [OS=Homo sapiens]	116.532	2.17072e+06	2.84442e+06	2.71651e+06	2.23667e+06	2.63463e+06	2.63617e+06	2.25255e+06	2.82753e+06	2.02333e+06	1.11006e+06	2.37304e+06	2.4593e+06
530	P55795	heterogeneous nuclear ribonucleoprotein H2 [OS=Homo sapiens]	116.445	7.8009e+07	5.83516e+07	6.33182e+07	5.61469e+07	6.59176e+07	7.18512e+07	6.61472e+07	6.22222e+07	5.78361e+07	6.71071e+07	6.75962e+07	6.09459e+07
531	P30479	HLA class I histocompatibility antigen, B-41 alpha chain [OS=Homo sapiens]	116.372
532	Q5GLZ8-1	Probable E3 ubiquitin-protein ligase HERC4 [OS=Homo sapiens]	116.349	1.85613e+08	2.33094e+08	2.08619e+08	2.21612e+08	1.84713e+08	2.14871e+08	1.81915e+08	2.19794e+08	1.44391e+08	1.56604e+08	1.15881e+08	1.12194e+08
533	Q9Y2Z0-1	Protein SGT1 homolog [OS=Homo sapiens]	116.155	2.02226e+08	2.06722e+08	2.13798e+08	2.00032e+08	1.5053e+08	1.51653e+08	1.44674e+08	1.44511e+08	1.63751e+08	1.64743e+08	1.72323e+08	1.69238e+08
534	Q9BTV4	Transmembrane protein 43 [OS=Homo sapiens]	115.914	3.69876e+08	4.18703e+08	4.1099e+08	4.27564e+08	4.71094e+08	4.72001e+08	4.88958e+08	4.76735e+08	607585061	5.67783e+08	6.09313e+08	6.07466e+08
535	P05198	Eukaryotic translation initiation factor 2 subunit 1 [OS=Homo sapiens]	115.775	5.16241e+08	5.12268e+08	5.17584e+08	5.10667e+08	4.28655e+08	4.22081e+08	4.16628e+08	4.14143e+08	405294057	4.00826e+08	4.08765e+08	4.05622e+08
536	P62873	Guanine nucleotide-binding protein G(I)/G(S)/G(T) subunit beta-1 [OS=Homo sapiens]	115.652	3.58218e+08	3.52389e+08	3.5495e+08	3.57089e+08	3.5845e+08	3.48385e+08	3.51089e+08	3.67201e+08	3.54197e+08	3.69244e+08	3.6477e+08	3.55782e+08
537	P12004	proliferating cell nuclear antigen [OS=Homo sapiens]	115.645	1.22164e+09	1.20838e+09	1.23469e+09	1.21724e+09	8.83285e+08	8.93382e+08	8.6306e+08	8.79422e+08	7.48141e+08	7.38466e+08	7.5268e+08	7.62748e+08
538	O60568	Procollagen-lysine,2-oxoglutarate 5-dioxygenase 3 [OS=Homo sapiens]	115.008	2.66854e+08	2.33384e+08	2.38407e+08	2.24804e+08	2.99848e+08	2.97387e+08	3.17172e+08	3.04772e+08	3.41962e+08	3.39557e+08	3.47428e+08	3.43861e+08
539	P21589-1	5'-nucleotidase [OS=Homo sapiens]	114.819	4.94385e+08	4.59627e+08	5.12428e+08	4.90964e+08	3.6884e+08	3.30292e+08	3.82856e+08	3.99393e+08	6.6605e+08	6.57741e+08	6.45224e+08	6.36856e+08
540	Q9Y281-1	Cofilin-2 [OS=Homo sapiens]	114.775	1.03334e+08	9.14193e+07	9.08648e+07	8.74936e+07	1.15321e+08	1.19589e+08	1.02426e+08	1.03674e+08	8.79229e+07	8.78648e+07	8.9634e+07	1.01804e+08
541	P43034	Platelet-activating factor acetylhydrolase IB subunit alpha [OS=Homo sapiens]	114.694	2.21033e+08	2.06623e+08	2.16789e+08	2.20946e+08	2.33517e+08	2.33634e+08	2.43619e+08	2.41795e+08	2.22539e+08	2.17413e+08	2.23761e+08	2.17787e+08
542	O00148	ATP-dependent RNA helicase DDX39A [OS=Homo sapiens]	114.088	7.50252e+07	7.50112e+07	7.15739e+07	7.42892e+07	4.72064e+07	4.67941e+07	4.16742e+07	4.86645e+07	52979585	5.39089e+07	5.50301e+07	5.28656e+07
543	O00567	Nucleolar protein 56 [OS=Homo sapiens]	113.826	2.15775e+08	2.0823e+08	2.0491e+08	2.18405e+08	2.01452e+08	2.04709e+08	2.00798e+08	2.13115e+08	2.71286e+08	2.57722e+08	2.70442e+08	2.74418e+08
544	Q10567	AP-1 complex subunit beta-1 OS=Homo sapiens OX=9606 GN=AP1B1 PE=1 SV=3	113.744	2.48722e+06	2.05194e+06	1.81968e+06	1.83609e+06	2.51516e+06	2.52116e+06	1.00855e+06	2.66396e+06	2.09208e+06	848053	2.06742e+06
545	Q9UHB6	LIM domain and actin-binding protein 1 [OS=Homo sapiens]	113.723	2.4657e+08	2.43654e+08	2.397e+08	2.32006e+08	3.12189e+08	3.13128e+08	3.10393e+08	2.97587e+08	2.02764e+08	1.96346e+08	1.95931e+08	2.10962e+08
546	Q9UNM6	26S proteasome non-ATPase regulatory subunit 13 [OS=Homo sapiens]	113.543	5.44292e+08	5.66007e+08	5.44074e+08	5.41596e+08	4.19427e+08	4.18464e+08	4.49114e+08	4.19809e+08	4.57279e+08	4.61329e+08	4.56019e+08	5.09044e+08
547	Q15233	Non-POU domain-containing octamer-binding protein [OS=Homo sapiens]	113.528	4.83861e+08	4.68775e+08	4.30694e+08	4.40025e+08	5.15657e+08	5.00112e+08	4.37678e+08	4.89186e+08	4.47449e+08	4.35391e+08	4.46854e+08	4.72863e+08
548	Q9BR76	Coronin-1B [OS=Homo sapiens]	113.306	3.95875e+08	3.91989e+08	3.81133e+08	3.89883e+08	3.2291e+08	3.42392e+08	3.50548e+08	3.61489e+08	4.20721e+08	4.07977e+08	3.96983e+08	3.96261e+08
549	Q9BUJ2-1	Heterogeneous nuclear ribonucleoprotein U-like protein 1 [OS=Homo sapiens]	113.28	1.95248e+08	2.40877e+08	2.17305e+08	1.90878e+08	2.40558e+08	2.01471e+08	2.05184e+08	2.14512e+08	2.68457e+08	2.78574e+08	2.24054e+08	1.95036e+08
550	P10412	Histone H1.4 [OS=Homo sapiens]	112.952	3.17922e+09	3.08354e+09	3.11116e+09	3.1569e+09	2.58788e+09	2.59444e+09	2.61584e+09	2.57643e+09	2.52435e+09	2.53596e+09	2.46973e+09	2.60507e+09
551	Q9NZ08-1	endoplasmic reticulum aminopeptidase 1 [OS=Homo sapiens]	112.352	3.28401e+08	3.39075e+08	3.35697e+08	3.37807e+08	2.3424e+08	2.32542e+08	2.35646e+08	2.38659e+08	2.37262e+08	2.35919e+08	2.26892e+08	2.15622e+08
552	P61981	14-3-3 protein gamma [OS=Homo sapiens]	112.315	6.19754e+08	6.49091e+08	6.56045e+08	6.47112e+08	8.23358e+08	8.17902e+08	7.61402e+08	8.36874e+08	7.47123e+08	7.3515e+08	7.60313e+08	7.6018e+08
553	P49792	E3 SUMO-protein ligase RanBP2 [OS=Homo sapiens]	112.252	1.2668e+08	1.31602e+08	1.24078e+08	1.37788e+08	1.21101e+08	1.23046e+08	1.2402e+08	1.28814e+08	1.32262e+08	1.35908e+08	1.35634e+08	1.35534e+08
554	Q96FW1	Ubiquitin thioesterase otub1 [OS=Homo sapiens]	112.132	3.7839e+08	3.86595e+08	3.90341e+08	3.76465e+08	3.14384e+08	3.19888e+08	3.15893e+08	3.22864e+08	3.854e+08	3.78808e+08	3.90957e+08	3.72408e+08
555	P33991	DNA replication licensing factor MCM4 [OS=Homo sapiens]	112.125	1.8435e+08	2.20654e+08	2.35122e+08	1.90955e+08	2.22352e+08	1.57653e+08	1.32786e+08	2.28906e+08	1.99922e+08	1.64897e+08	1.95627e+08	1.85582e+08
556	O00232-1	26s proteasome non-atpase regulatory subunit 12 [OS=Homo sapiens]	111.996	3.15555e+08	3.08834e+08	3.1841e+08	3.17267e+08	2.92334e+08	2.94598e+08	2.91979e+08	2.79058e+08	3.07295e+08	3.10763e+08	3.02286e+08	2.95991e+08
557	Q8TDN6	Ribosome biogenesis protein BRX1 homolog [OS=Homo sapiens]	111.716	2.79536e+08	2.8628e+08	2.81596e+08	2.84824e+08	2.8715e+08	3.05169e+08	2.78312e+08	2.84968e+08	2.85554e+08	2.80585e+08	2.86318e+08	2.92238e+08
558	Q16643	drebrin [OS=Homo sapiens]	111.666	2.78166e+08	3.26422e+08	3.30199e+08	3.13744e+08	3.6091e+08	3.40572e+08	3.37429e+08	3.59896e+08	3.09685e+08	3.0632e+08	3.23156e+08	3.1989e+08
559	P50995	annexin A11 [OS=Homo sapiens]	111.654	4.81399e+08	4.95296e+08	4.4442e+08	5.0662e+08	4.91634e+08	4.96864e+08	4.6485e+08	4.9913e+08	431604522	4.68972e+08	4.0224e+08	4.38528e+08
560	Q15738	sterol-4-alpha-carboxylate 3-dehydrogenase, decarboxylating [OS=Homo sapiens]	111.261	1.07236e+08	1.09961e+08	1.13805e+08	1.17286e+08	1.18492e+08	1.38922e+08	1.2866e+08	1.2334e+08	1.71563e+08	1.67176e+08	1.73739e+08	1.59023e+08
561	P00568	Adenylate kinase isoenzyme 1 [OS=Homo sapiens]	111.252	3.9067e+08	4.18036e+08	4.24599e+08	4.25227e+08	5.09144e+08	5.08247e+08	5.18719e+08	5.09788e+08	5.65449e+08	5.6297e+08	5.43242e+08	5.34354e+08
562	P09622	Dihydrolipoyl dehydrogenase, mitochondrial [OS=Homo sapiens]	111.252	5.08389e+08	5.09783e+08	5.1929e+08	5.10626e+08	5.20994e+08	5.2682e+08	5.26076e+08	5.10004e+08	4.75122e+08	4.73255e+08	4.90096e+08	4.95951e+08
563	Q9UJS0	Calcium-binding mitochondrial carrier protein Aralar2 [OS=Homo sapiens]	111.202	1.48847e+08	1.41939e+08	1.38528e+08	1.50853e+08	1.35256e+08	1.45797e+08	1.49591e+08	1.40399e+08	1.59448e+08	1.54985e+08	1.66177e+08	1.60828e+08
564	P49915	GMP synthase [glutamine-hydrolyzing] [OS=Homo sapiens]	110.994	3.11822e+08	3.19255e+08	3.01443e+08	3.19928e+08	3.0814e+08	3.24657e+08	3.20652e+08	3.33612e+08	3.79227e+08	3.70637e+08	3.69546e+08	3.75215e+08
565	P62879	Guanine nucleotide-binding protein G(I)/G(S)/G(T) subunit beta-2 [OS=Homo sapiens]	110.637	2.23868e+08	2.17455e+08	2.21258e+08	2.1712e+08	1.97878e+08	1.99047e+08	2.11955e+08	1.9043e+08	1.91342e+08	1.91596e+08	1.9563e+08	1.9369e+08
566	P04222	HLA class I histocompatibility antigen, Cw-3 alpha chain [OS=Homo sapiens]	110.427	3.95079e+07	4.09443e+07	4.16213e+07	4.224e+07	2.45997e+07	2.46425e+07	2.53737e+07	2.64253e+07	2.49368e+07	2.66739e+07	2.57656e+07	2.5838e+07
567	Q6ZRV2	Protein FAM83H [OS=Homo sapiens]	110.421	3.66592e+07	2.46634e+07	3.23221e+07	2.4366e+07	9.2577e+07	8.99096e+07	8.79303e+07	8.68829e+07	1.14371e+08	1.02306e+08	1.19289e+08	1.1525e+08
568	P23526-1	Adenosylhomocysteinase [OS=Homo sapiens]	110.066	1.5406e+09	1.55577e+09	1.52922e+09	1.55964e+09	1.09011e+09	1.03748e+09	1.06834e+09	1.04538e+09	1.00087e+09	1.02189e+09	1.00199e+09	1.02593e+09
569	P10768	S-formylglutathione hydrolase [OS=Homo sapiens]	110.059	3.21547e+08	3.07342e+08	3.18932e+08	3.17465e+08	1.87771e+08	2.05122e+08	2.04796e+08	2.07421e+08	2.65517e+08	2.51924e+08	2.73631e+08	2.79823e+08
570	O75821	Eukaryotic translation initiation factor 3 subunit G [OS=Homo sapiens]	109.946	3.77191e+08	4.17718e+08	3.99231e+08	4.13026e+08	3.48913e+08	3.77636e+08	3.61636e+08	3.5618e+08	3.8928e+08	4.05161e+08	4.07853e+08	3.97061e+08
571	Q9UHX1-1	poly(U)-binding-splicing factor PUF60 [OS=Homo sapiens]	109.94	2.78035e+08	2.40509e+08	2.24193e+08	2.20335e+08	2.44822e+08	2.57225e+08	3.02429e+08	2.62634e+08	288921023	2.72956e+08	3.46301e+08	3.49804e+08
572	P29317	Ephrin type-A receptor 2 [OS=Homo sapiens]	109.844	1.3875e+08	1.68208e+08	1.70663e+08	1.64843e+08	2.73975e+08	2.72773e+08	2.69556e+08	2.67977e+08	2.46447e+08	2.2959e+08	2.4996e+08	2.34738e+08
573	P60953	Cell division control protein 42 homolog [OS=Homo sapiens]	109.837	4.64437e+08	4.74053e+08	4.68091e+08	4.72738e+08	4.87987e+08	4.78412e+08	4.35572e+08	5.10688e+08	5.14148e+08	5.04868e+08	5.17564e+08	4.98705e+08
574	Q9NQR4	Omega-amidase NIT2 [OS=Homo sapiens]	109.554	2.25227e+08	2.20013e+08	1.99572e+08	2.20097e+08	2.16936e+08	2.15473e+08	2.31377e+08	2.35846e+08	3.30205e+08	3.3077e+08	3.37373e+08	3.02299e+08
575	Q15459	splicing factor 3A subunit 1 [OS=Homo sapiens]	109.492	2.89709e+08	3.03654e+08	2.99702e+08	3.00566e+08	2.39849e+08	2.42098e+08	2.46808e+08	2.44388e+08	2.55642e+08	2.38367e+08	2.40281e+08	2.42691e+08
576	P17858-1	ATP-dependent 6-phosphofructokinase, liver type [OS=Homo sapiens]	109.346	1.20221e+08	1.11106e+08	1.16106e+08	1.23745e+08	1.27779e+08	1.31131e+08	1.21528e+08	1.24054e+08	108346876	1.04131e+08	1.0243e+08	9.87693e+07
577	Q15645	Pachytene checkpoint protein 2 homolog [OS=Homo sapiens]	109.221	3.42863e+08	3.61327e+08	3.63924e+08	3.63818e+08	3.66025e+08	3.58839e+08	4.16303e+08	3.48187e+08	3.91926e+08	4.11486e+08	4.1523e+08	4.26704e+08
578	O43399-3	Isoform 3 of Tumor protein D54 [OS=Homo sapiens]	109.139	4.50426e+08	4.68094e+08	4.54863e+08	4.61582e+08	5.30798e+08	4.64969e+08	5.25274e+08	5.27869e+08	4.80725e+08	5.14438e+08	5.08745e+08	5.12851e+08
579	Q13561-1	dynactin subunit 2 [OS=Homo sapiens]	108.981	2.89355e+08	2.9097e+08	2.88657e+08	2.91036e+08	2.69367e+08	2.7363e+08	2.68633e+08	2.7469e+08	2.7038e+08	2.8362e+08	2.76294e+08	2.77761e+08
580	Q9UMX0-1	Ubiquilin-1 [OS=Homo sapiens]	108.901	1.68169e+08	1.69209e+08	1.6824e+08	1.52458e+08	1.98909e+08	2.06842e+08	2.07649e+08	1.94917e+08	2.14546e+08	2.30051e+08	2.21684e+08	2.15182e+08
581	Q16401	26S proteasome non-ATPase regulatory subunit 5 [OS=Homo sapiens]	108.672	2.09695e+08	2.29557e+08	1.89022e+08	2.30276e+08	2.82932e+08	2.74116e+08	2.866e+08	2.99406e+08	3.2237e+08	3.27358e+08	3.13078e+08	3.08149e+08
582	Q14103	heterogeneous nuclear ribonucleoprotein D0 [OS=Homo sapiens]	108.327	1.13213e+09	1.13128e+09	1.11594e+09	1.13256e+09	1.10747e+09	1.10822e+09	1.13577e+09	1.08158e+09	1.25819e+09	1.29029e+09	1.26311e+09	1.24018e+09
583	Q14192	Four and a half LIM domains protein 2 [OS=Homo sapiens]	108.204	1.83306e+08	1.77236e+08	1.77864e+08	1.68638e+08	2.12085e+08	2.11164e+08	1.93463e+08	1.95145e+08	1.3512e+08	1.3777e+08	1.46308e+08	1.57153e+08
584	P17812	CTP synthase 1 [OS=Homo sapiens]	107.813	2.35589e+08	2.26631e+08	2.26676e+08	2.25254e+08	2.67975e+08	2.67628e+08	2.63757e+08	2.57472e+08	2.53143e+08	2.46439e+08	2.48212e+08	2.47202e+08
585	P30048	Thioredoxin-dependent peroxide reductase, mitochondrial [OS=Homo sapiens]	107.455	7.5389e+08	7.47435e+08	7.44493e+08	7.62301e+08	6.4329e+08	6.46864e+08	6.83377e+08	6.46327e+08	455403128	4.72582e+08	4.65865e+08	4.54233e+08
586	Q15008	26S proteasome non-ATPase regulatory subunit 6 [OS=Homo sapiens]	107.387	3.28353e+08	3.61407e+08	3.49755e+08	3.16596e+08	2.46216e+08	2.68034e+08	2.58113e+08	2.38556e+08	2.95986e+08	2.80891e+08	2.78737e+08	2.94668e+08
587	A0FGR8-2	Isoform 2 of Extended synaptotagmin-2 [OS=Homo sapiens]	107.324	2.19701e+08	2.08663e+08	2.05429e+08	1.97914e+08	2.1702e+08	2.28961e+08	2.3384e+08	2.29635e+08	2.19581e+08	2.13344e+08	2.19162e+08	2.20565e+08
588	P24534	Elongation factor 1-beta [OS=Homo sapiens]	107.313	1.07526e+09	1.04141e+09	1.06336e+09	1.05491e+09	1.03489e+09	1.13924e+09	1.07795e+09	1.11365e+09	1255168181	1.27429e+09	1.30664e+09	1.27523e+09
589	P41567	eukaryotic translation initiation factor 1 [OS=Homo sapiens]	107.305	1.27699e+08	1.57849e+08	1.39522e+08	1.38082e+08	1.3947e+08	1.39966e+08	1.40643e+08	1.42654e+08	1.60179e+08	1.68964e+08	1.63248e+08	1.57311e+08
590	P60660-2	Isoform Smooth muscle of Myosin light polypeptide 6 [OS=Homo sapiens]	107.208
591	P09972	Fructose-bisphosphate aldolase C [OS=Homo sapiens]	107.185	2.91721e+08	3.1238e+08	3.06942e+08	3.09633e+08	5.40451e+08	5.42181e+08	5.62856e+08	5.55315e+08	4.32314e+08	4.38015e+08	4.25209e+08	4.10549e+08
592	P09382	Galectin-1 [OS=Homo sapiens]	106.555	8.25818e+09	8.10861e+09	8.18479e+09	7.92829e+09	6.61208e+09	6.4493e+09	6.49935e+09	6.43784e+09	3385344173	3.45121e+09	3.50446e+09	3.72148e+09
593	P35237	serpin B6 [OS=Homo sapiens]	106.332	2.93975e+08	2.99683e+08	3.05902e+08	3.07857e+08	3.75197e+08	3.79895e+08	3.81502e+08	3.73431e+08	3.54486e+08	3.46143e+08	3.53114e+08	3.68919e+08
594	P15170-3	Isoform 3 of Eukaryotic peptide chain release factor GTP-binding subunit ERF3A [OS=Homo sapiens]	106.116	2.88837e+08	2.92872e+08	2.88271e+08	2.98695e+08	3.72515e+08	3.74301e+08	3.71234e+08	3.90655e+08	2.76143e+08	2.75029e+08	2.76554e+08	2.60731e+08
595	P36507	Dual specificity mitogen-activated protein kinase kinase 2 [OS=Homo sapiens]	105.874	1.95069e+08	1.89913e+08	1.94129e+08	1.907e+08	1.83219e+08	1.83638e+08	1.85767e+08	1.77334e+08	191585712	1.81924e+08	1.82697e+08	1.95919e+08
596	P60891	ribose-phosphate pyrophosphokinase 1 [OS=Homo sapiens]	105.678	2.69185e+08	2.59458e+08	2.66472e+08	2.75953e+08	4.32607e+08	4.33812e+08	4.25771e+08	4.29741e+08	3.76703e+08	3.7807e+08	3.65029e+08	3.51086e+08
597	Q96HE7	ERO1-like protein alpha [OS=Homo sapiens]	105.555	1.88772e+08	2.05185e+08	2.01365e+08	1.921e+08	1.50174e+08	1.38523e+08	1.44084e+08	1.39382e+08	1.72043e+08	1.76068e+08	1.76675e+08	1.61502e+08
598	P48735	Isocitrate dehydrogenase [NADP], mitochondrial [OS=Homo sapiens]	105.517	1.99619e+08	2.08098e+08	1.85929e+08	1.90554e+08	2.18272e+08	2.03027e+08	2.22001e+08	2.30664e+08	1.34591e+08	1.45728e+08	1.29115e+08	1.4576e+08
599	P32969	60S ribosomal protein L9 [OS=Homo sapiens]	105.063	4.83028e+08	4.85439e+08	4.60562e+08	4.7188e+08	4.81376e+08	4.76139e+08	4.71105e+08	4.60024e+08	5.89652e+08	6.01367e+08	5.76838e+08	5.50371e+08
600	P62495	Eukaryotic peptide chain release factor subunit 1 [OS=Homo sapiens]	104.682	3.00102e+08	3.10078e+08	3.16153e+08	3.17984e+08	2.59516e+08	2.65674e+08	2.64536e+08	2.64304e+08	2.53646e+08	2.56236e+08	2.55615e+08	2.5639e+08
601	P62241	40S ribosomal protein S8 [OS=Homo sapiens]	104.607	1.18494e+09	1.24065e+09	1.24027e+09	1.20498e+09	1.3282e+09	1.28428e+09	1.36414e+09	1.38326e+09	1.35201e+09	1.41386e+09	1.43379e+09	1.41959e+09
602	P51648	Fatty aldehyde dehydrogenase [OS=Homo sapiens]	104.343	2.75268e+08	3.10811e+08	3.10747e+08	2.97581e+08	2.78064e+08	2.79019e+08	2.8354e+08	2.54662e+08	3.20201e+08	3.42344e+08	3.42175e+08	2.77461e+08
603	P52907	F-actin-capping protein subunit alpha-1 [OS=Homo sapiens]	104.325	2.78058e+08	2.79008e+08	2.9661e+08	2.84673e+08	2.69396e+08	3.182e+08	2.86237e+08	3.15675e+08	3.18273e+08	2.81249e+08	2.96341e+08	3.0569e+08
604	Q9UM54-6	Isoform 6 of Unconventional myosin-VI [OS=Homo sapiens]	104.112	1.06305e+08	9.89172e+07	1.08177e+08	1.07656e+08	1.07683e+08	1.19361e+08	1.12241e+08	1.20333e+08	1.34295e+08	1.38601e+08	1.45728e+08	1.3658e+08
605	P11387	DNA topoisomerase 1 [OS=Homo sapiens]	104.07	2.57618e+08	2.71221e+08	2.74185e+08	2.65545e+08	2.43625e+08	2.2024e+08	2.31254e+08	2.32747e+08	2.62507e+08	2.70566e+08	2.6145e+08	2.63733e+08
606	Q9UQ35	serine/arginine repetitive matrix protein 2 [OS=Homo sapiens]	104.017	1.76351e+08	1.61566e+08	1.55548e+08	1.63827e+08	1.97769e+08	2.08157e+08	1.93154e+08	2.04702e+08	1.73294e+08	1.77502e+08	1.8344e+08	1.8797e+08
607	Q99733	Nucleosome assembly protein 1-like 4 [OS=Homo sapiens]	103.941	2.72928e+08	2.91677e+08	2.82924e+08	2.76943e+08	2.30227e+08	2.22289e+08	2.26573e+08	2.24099e+08	2.28431e+08	2.46566e+08	2.44739e+08	2.32135e+08
608	O95831-1	Apoptosis-inducing factor 1, mitochondrial [OS=Homo sapiens]	103.92	2.07854e+08	1.8678e+08	1.90854e+08	1.68474e+08	2.70405e+08	2.77309e+08	2.57835e+08	2.64369e+08	2.517e+08	2.07231e+08	2.6747e+08	2.51757e+08
609	Q14914	Prostaglandin reductase 1 [OS=Homo sapiens]	103.877	1.26696e+08	1.35335e+08	1.45197e+08	1.2779e+08	2.28576e+08	2.14158e+08	2.33791e+08	2.22297e+08	301402140	3.01306e+08	3.29989e+08	2.78677e+08
610	P25789	Proteasome subunit alpha type-4 [OS=Homo sapiens]	103.735	3.68118e+08	3.67057e+08	3.70994e+08	3.68767e+08	4.10187e+08	4.29199e+08	4.29492e+08	3.96395e+08	4.2815e+08	4.21783e+08	4.0542e+08	3.94362e+08
611	O60264	SWI/SNF-related matrix-associated actin-dependent regulator of chromatin subfamily A member 5 [OS=Homo sapiens]	103.403	2.76472e+08	2.62777e+08	2.69187e+08	2.57036e+08	2.57738e+08	2.67356e+08	2.59181e+08	2.67455e+08	3.14831e+08	3.02937e+08	2.9704e+08	2.70761e+08
612	Q9H4L5	Oxysterol-binding protein-related protein 3 [OS=Homo sapiens]	103.245	1.20735e+08	1.21458e+08	1.22125e+08	1.21625e+08	1.3397e+08	1.32949e+08	1.35516e+08	1.4183e+08	1.35189e+08	1.33675e+08	1.35399e+08	1.38123e+08
613	Q9UKY7	Protein CDV3 homolog [OS=Homo sapiens]	103.161	2.71682e+08	2.80685e+08	2.78885e+08	2.73776e+08	2.88038e+08	2.79476e+08	2.79246e+08	2.81122e+08	347166384	3.4224e+08	3.54188e+08	3.4641e+08
614	P52943	Cysteine-rich protein 2 [OS=Homo sapiens]	103.153	4.38989e+08	4.28599e+08	4.28329e+08	4.14677e+08	5.22068e+08	5.19628e+08	4.94159e+08	5.25346e+08	4.38516e+08	4.43495e+08	4.41547e+08	4.58985e+08
615	Q8NC51-1	Plasminogen activator inhibitor 1 RNA-binding protein [OS=Homo sapiens]	103.091	3.86609e+08	3.79225e+08	3.80046e+08	3.82575e+08	3.08017e+08	3.03692e+08	2.99484e+08	3.46156e+08	3.13915e+08	3.1738e+08	3.13052e+08	3.27191e+08
616	P30154	Serine/threonine-protein phosphatase 2A 65 kDa regulatory subunit A beta isoform [OS=Homo sapiens]	102.585	1.13071e+07	1.12706e+07	1.15361e+07	1.04631e+07	2.44383e+06	5.80513e+06	4.49503e+06	5.00272e+06	5.28784e+06	7.79131e+06	5.95311e+06	5.69232e+06
617	P39656	Dolichyl-diphosphooligosaccharide--protein glycosyltransferase 48 kDa subunit [OS=Homo sapiens]	102.468	3.33558e+08	3.46554e+08	3.42508e+08	3.48677e+08	3.68369e+08	3.62698e+08	3.65987e+08	3.63817e+08	4.31745e+08	4.40994e+08	4.39273e+08	4.07268e+08
618	P46379-1	Large proline-rich protein BAG6 [OS=Homo sapiens]	102.463	2.17005e+08	2.40373e+08	2.17887e+08	2.17925e+08	2.28177e+08	2.25359e+08	2.01905e+08	2.24367e+08	1.90091e+08	1.99458e+08	1.93991e+08	1.67022e+08
619	Q9BWD1	Acetyl-CoA acetyltransferase, cytosolic [OS=Homo sapiens]	102.386	1.92303e+08	1.94952e+08	1.93733e+08	1.95495e+08	9.49249e+07	1.16038e+08	1.16223e+08	1.19712e+08	1.42095e+08	1.19223e+08	1.23835e+08	1.31174e+08
620	P12236	ADP/ATP translocase 3 [OS=Homo sapiens]	102.136	2.30364e+09	2.35885e+09	2.40302e+09	2.37006e+09	2.67426e+09	2.69327e+09	2.5834e+09	2.76126e+09	2.77825e+09	2.73873e+09	2.73953e+09	2.74862e+09
621	Q8TAT6-1	Nuclear protein localization protein 4 homolog [OS=Homo sapiens]	101.7	1.08838e+08	1.10412e+08	1.25659e+08	1.15456e+08	1.28374e+08	1.26275e+08	1.32247e+08	1.29941e+08	1.34484e+08	1.34466e+08	1.29507e+08	1.23077e+08
622	P61586	Transforming protein RhoA [OS=Homo sapiens]	101.696	1.08013e+09	1.01173e+09	1.03023e+09	1.031e+09	8.80771e+08	8.61847e+08	8.64991e+08	8.48201e+08	9.44303e+08	9.4594e+08	9.14108e+08	9.26877e+08
623	Q15436	protein transport protein Sec23A [OS=Homo sapiens]	101.549	1.89719e+08	1.80944e+08	1.91666e+08	1.61696e+08	1.78322e+08	1.49325e+08	1.7287e+08	1.62265e+08	170783111	1.72051e+08	1.83008e+08	1.53423e+08
624	P50402	Emerin [OS=Homo sapiens]	101.328	3.6823e+08	3.35571e+08	3.47665e+08	3.5455e+08	3.63351e+08	3.83747e+08	3.70036e+08	3.60715e+08	4.18986e+08	4.11748e+08	4.67054e+08	5.05563e+08
625	O76021	Ribosomal L1 domain-containing protein 1 [OS=Homo sapiens]	101.255	2.35576e+08	2.50816e+08	2.33447e+08	2.39838e+08	2.41982e+08	2.59221e+08	2.50624e+08	2.08524e+08	1.84291e+08	1.73443e+08	1.80856e+08	2.33543e+08
626	Q03135	Caveolin-1 [OS=Homo sapiens]	101.222	9.864e+08	9.83462e+08	1.00418e+09	9.29408e+08	9.59785e+08	9.64847e+08	9.36477e+08	9.08721e+08	989119832	9.91373e+08	1.13948e+09	1.1346e+09
627	P46782	40S ribosomal protein S5 [OS=Homo sapiens]	101.185	6.89267e+08	7.13566e+08	7.16411e+08	7.44835e+08	6.56751e+08	6.68849e+08	6.93976e+08	6.86321e+08	7.75675e+08	7.87176e+08	7.24291e+08	6.42178e+08
628	P27635	60S ribosomal protein L10 [OS=Homo sapiens]	101.037	8.38949e+08	8.13299e+08	7.70607e+08	7.77993e+08	7.12749e+08	7.03999e+08	6.35937e+08	6.76109e+08	6.26331e+08	6.31546e+08	6.01446e+08	6.5452e+08
629	Q6YHK3-1	CD109 antigen [OS=Homo sapiens]	100.83	7.01362e+07	7.92023e+07	8.34335e+07	6.90887e+07	1.3403e+08	1.37673e+08	1.3804e+08	1.41995e+08	1.033e+08	1.15783e+08	1.22725e+08	1.20625e+08
630	P37837	Transaldolase [OS=Homo sapiens]	100.684	1.81602e+09	1.70483e+09	1.71251e+09	1.72122e+09	1.23758e+09	1.22694e+09	1.18164e+09	1.1882e+09	1.35765e+09	1.35786e+09	1.39724e+09	1.373e+09
631	P62333	26S proteasome regulatory subunit 10B [OS=Homo sapiens]	100.638	3.27439e+08	3.29794e+08	3.24761e+08	3.11732e+08	2.72991e+08	2.33181e+08	2.81273e+08	2.59102e+08	2.77557e+08	2.76248e+08	2.93176e+08	2.71395e+08
632	P12270	Nucleoprotein TPR [OS=Homo sapiens]	100.551	1.20762e+08	1.17785e+08	1.25602e+08	1.25181e+08	9.54503e+07	7.95963e+07	8.9204e+07	1.04931e+08	1.24096e+08	1.23481e+08	1.25824e+08	1.1502e+08
633	Q07866-1	Kinesin light chain 1 [OS=Homo sapiens]	100.478	1.68924e+08	1.66042e+08	1.69782e+08	1.7872e+08	1.39607e+08	1.3789e+08	1.46419e+08	1.4511e+08	1.48151e+08	1.522e+08	1.56301e+08	1.51519e+08
634	P42765	3-ketoacyl-CoA thiolase, mitochondrial [OS=Homo sapiens]	100.125	1.93282e+08	1.81566e+08	1.90155e+08	1.85826e+08	2.27807e+08	2.31868e+08	2.18796e+08	2.53035e+08	1.99029e+08	1.9354e+08	1.79874e+08	1.96461e+08
635	Q32MZ4-2	Isoform 2 of Leucine-rich repeat flightless-interacting protein 1 [OS=Homo sapiens]	99.632	1.34201e+08	1.27039e+08	1.28808e+08	1.31555e+08	1.18076e+08	1.39147e+08	1.4194e+08	1.42384e+08	1.21108e+08	1.1844e+08	1.2653e+08	1.33834e+08
636	P26583	High mobility group protein B2 [OS=Homo sapiens]	99.53	2.85915e+08	2.67597e+08	2.6746e+08	2.55584e+08	2.98464e+08	2.77248e+08	2.87243e+08	2.87797e+08	3.2447e+08	3.27157e+08	3.28967e+08	3.52286e+08
637	P31689-1	DnaJ homolog subfamily A member 1 [OS=Homo sapiens]	99.361	2.6035e+08	2.61301e+08	2.59593e+08	2.63138e+08	2.56835e+08	2.45137e+08	2.45627e+08	2.45385e+08	3.11073e+08	3.09152e+08	2.9366e+08	3.12149e+08
638	Q8WVM8	Sec1 family domain-containing protein 1 [OS=Homo sapiens]	99.261	1.35966e+08	1.17826e+08	1.37195e+08	1.40873e+08	1.77869e+08	1.84644e+08	1.93725e+08	1.99045e+08	1.51246e+08	1.88211e+08	1.5431e+08	2.03279e+08
639	Q6P2E9-1	Enhancer of mRNA-decapping protein 4 [OS=Homo sapiens]	99.206	5.77378e+07	5.5048e+07	5.51437e+07	5.51579e+07	5.8222e+07	6.40163e+07	6.16879e+07	6.14132e+07	4.87266e+07	5.26319e+07	4.7337e+07	5.41982e+07
640	O95433	activator of 90 kDa heat shock protein ATPase homolog 1 [OS=Homo sapiens]	99.062	3.37283e+08	3.2827e+08	3.39299e+08	3.40652e+08	3.86531e+08	3.78152e+08	3.91411e+08	3.74032e+08	3.69113e+08	3.50782e+08	3.58624e+08	3.65479e+08
641	Q07960	rho GTPase-activating protein 1 [OS=Homo sapiens]	98.977	1.93022e+08	1.85538e+08	1.96104e+08	1.89422e+08	1.57615e+08	1.47524e+08	1.32384e+08	1.61086e+08	1.33224e+08	1.43962e+08	1.52498e+08	1.25553e+08
642	Q9UPN3	Microtubule-actin cross-linking factor 1, isoforms 1/2/3/5 [OS=Homo sapiens]	98.96	8.33135e+07	7.67708e+07	8.65816e+07	8.86262e+07	8.02164e+07	7.53884e+07	8.49137e+07	7.822e+07	7.53893e+07	8.36842e+07	7.955e+07	5.29579e+07
643	Q5JPE7	NODAL modulator 2 [OS=Homo sapiens]	98.793	1.15973e+08	1.21411e+08	1.13657e+08	1.27093e+08	1.21917e+08	1.45319e+08	1.26203e+08	1.25666e+08	1.34001e+08	1.37454e+08	1.4496e+08	1.20111e+08
644	P36871-1	Phosphoglucomutase-1 [OS=Homo sapiens]	98.748	2.29134e+08	2.20701e+08	2.31857e+08	2.36356e+08	2.35887e+08	2.03564e+08	2.20972e+08	2.33252e+08	2.41702e+08	2.38007e+08	2.29029e+08	2.27265e+08
645	P55809	Succinyl-CoA:3-ketoacid coenzyme A transferase 1, mitochondrial [OS=Homo sapiens]	98.651	1.32347e+08	1.39612e+08	1.38465e+08	1.3945e+08	1.97539e+08	1.95732e+08	1.83471e+08	2.02849e+08	1.82519e+08	1.91459e+08	1.83778e+08	1.71418e+08
646	P25787	Proteasome subunit alpha type-2 [OS=Homo sapiens]	98.61	2.75145e+08	2.76918e+08	2.70051e+08	2.5687e+08	2.72058e+08	2.92372e+08	2.98826e+08	2.81499e+08	310684819	3.0812e+08	3.23595e+08	3.0847e+08
647	P21291	Cysteine and glycine-rich protein 1 [OS=Homo sapiens]	98.526	2.66541e+08	2.57353e+08	2.55376e+08	2.52406e+08	3.50952e+08	3.69825e+08	3.74309e+08	3.40058e+08	315213450	3.10191e+08	3.28015e+08	3.36037e+08
648	Q9BXJ9	N-alpha-acetyltransferase 15, NatA auxiliary subunit [OS=Homo sapiens]	98.452	3.33416e+08	2.85103e+08	2.88351e+08	2.85041e+08	2.85502e+08	2.81201e+08	2.98053e+08	2.89198e+08	2.74786e+08	2.76826e+08	2.76047e+08	3.15766e+08
649	Q15417	Calponin-3 [OS=Homo sapiens]	98.436	5.49188e+08	5.46778e+08	5.10554e+08	5.53476e+08	5.01005e+08	4.91366e+08	4.61238e+08	4.9639e+08	5.34466e+08	5.11729e+08	5.29782e+08	5.25456e+08
650	P15090	Fatty acid-binding protein, adipocyte [OS=Homo sapiens]	98.409	1.78116e+08	1.80494e+08	1.76314e+08	1.84464e+08	1.27434e+09	1.25909e+09	1.30235e+09	1.21969e+09	2.49981e+08	2.64328e+08	2.6259e+08	2.56209e+08
651	P46926	glucosamine-6-phosphate isomerase 1 [OS=Homo sapiens]	98.278	3.34276e+08	3.62018e+08	3.50645e+08	3.73732e+08	2.98775e+08	2.95947e+08	2.94845e+08	2.93021e+08	2.96147e+08	2.94798e+08	2.9128e+08	2.75099e+08
652	P20618	proteasome subunit beta type-1 [OS=Homo sapiens]	98.156	5.12298e+08	4.78212e+08	4.80576e+08	4.62914e+08	4.73024e+08	4.65242e+08	4.73513e+08	4.56341e+08	4.65781e+08	4.58197e+08	4.40993e+08	4.41592e+08
653	P40925	Malate dehydrogenase, cytoplasmic [OS=Homo sapiens]	98.143	8.60198e+08	9.02388e+08	8.85861e+08	8.92701e+08	7.19719e+08	6.39718e+08	7.34857e+08	7.44264e+08	5.37164e+08	6.37308e+08	7.50751e+08	7.76229e+08
654	P23284	peptidyl-prolyl cis-trans isomerase B [OS=Homo sapiens]	98.054	9.61832e+08	9.54057e+08	9.61432e+08	9.88376e+08	7.8004e+08	7.65069e+08	7.77927e+08	7.51366e+08	888857294	8.87873e+08	8.56532e+08	8.78633e+08
655	P26368	Splicing factor U2AF 65 kDa subunit [OS=Homo sapiens]	98.054	2.45854e+08	2.54132e+08	2.58033e+08	2.52771e+08	2.42933e+08	2.46425e+08	2.44292e+08	2.41655e+08	2.94256e+08	3.00389e+08	2.88615e+08	2.85596e+08
656	P21964-1	Catechol O-methyltransferase [OS=Homo sapiens]	97.984	1.10364e+08	1.24609e+08	1.15424e+08	1.26487e+08	1.03209e+08	1.04867e+08	9.61102e+07	9.64511e+07	8.21973e+07	7.86589e+07	9.48571e+07	7.33956e+07
657	P28482	mitogen-activated protein kinase 1 [OS=Homo sapiens]	97.936	3.01279e+08	3.02391e+08	2.91571e+08	2.9509e+08	2.28148e+08	2.26468e+08	2.35404e+08	2.15808e+08	2.37269e+08	2.33062e+08	2.35345e+08	2.48136e+08
658	Q8NBS9-1	Thioredoxin domain-containing protein 5 [OS=Homo sapiens]	97.82	2.92341e+08	2.94131e+08	2.98983e+08	3.03811e+08	2.85158e+08	2.95074e+08	2.90366e+08	2.90423e+08	2.76475e+08	2.74072e+08	2.86537e+08	2.66223e+08
659	P43487	Ran-specific GTPase-activating protein [OS=Homo sapiens]	97.643	5.40069e+08	5.46257e+08	5.51373e+08	5.26676e+08	4.53174e+08	4.44823e+08	4.43626e+08	4.49543e+08	4.7783e+08	4.74778e+08	4.89642e+08	4.76119e+08
660	P28066-1	Proteasome subunit alpha type-5 [OS=Homo sapiens]	97.519	4.39294e+08	4.36868e+08	4.31202e+08	4.32198e+08	3.95705e+08	3.97333e+08	4.02346e+08	4.08165e+08	422437626	3.95577e+08	3.92897e+08	3.91902e+08
661	P20290-1	transcription factor BTF3 [OS=Homo sapiens]	97.502	2.58705e+08	2.68329e+08	2.61896e+08	2.78034e+08	2.41417e+08	2.73148e+08	2.66759e+08	2.72318e+08	333160212	3.18495e+08	3.21554e+08	3.132e+08
662	P50552	Vasodilator-stimulated phosphoprotein [OS=Homo sapiens]	97.409	2.48798e+08	2.37825e+08	1.94744e+08	2.63834e+08	3.22507e+08	3.04321e+08	3.11273e+08	3.1353e+08	2.24996e+08	2.73801e+08	2.73317e+08	2.83685e+08
663	P46777	60S ribosomal protein L5 [OS=Homo sapiens]	97.366	8.92331e+08	8.29909e+08	8.33299e+08	8.36379e+08	6.94409e+08	7.15243e+08	6.92176e+08	7.0046e+08	7.37645e+08	7.23347e+08	7.67767e+08	7.5884e+08
664	Q14444-1	Caprin-1 [OS=Homo sapiens]	97.28	2.68689e+08	2.63927e+08	2.87226e+08	2.78225e+08	1.92019e+08	2.20505e+08	1.86777e+08	1.82269e+08	2.3036e+08	2.44117e+08	2.55038e+08	2.26036e+08
665	P07910-1	Heterogeneous nuclear ribonucleoproteins C1/C2 [OS=Homo sapiens]	97.273	1.63241e+09	1.62946e+09	1.61087e+09	1.65576e+09	1.61961e+09	1.68745e+09	1.59275e+09	1.63486e+09	1.95352e+09	1.89121e+09	1.89365e+09	1.90534e+09
666	Q96CW1	AP-2 complex subunit mu [OS=Homo sapiens]	97.028	2.63992e+08	2.59477e+08	2.54412e+08	2.39712e+08	2.34554e+08	2.31192e+08	2.19136e+08	2.11294e+08	2.29171e+08	2.30524e+08	2.287e+08	2.31866e+08
667	P54819	Adenylate kinase 2, mitochondrial [OS=Homo sapiens]	96.387	2.57031e+08	1.74188e+08	1.6889e+08	1.9874e+08	2.50602e+08	2.31075e+08	2.40834e+08	2.15241e+08	3.22807e+08	3.23708e+08	3.0859e+08	3.07044e+08
668	P12235	ADP/ATP translocase 1 [OS=Homo sapiens]	96.343	1.23091e+08	1.31141e+08	1.37462e+08	1.3668e+08	1.35507e+08	1.37732e+08	1.38506e+08	1.29404e+08	155457140	1.55381e+08	1.52937e+08	1.43803e+08
669	P62979	Ubiquitin-40S ribosomal protein S27a [OS=Homo sapiens]	95.976	3.43122e+09	3.36968e+09	3.36206e+09	3.35066e+09	2.52076e+09	2.48509e+09	2.48749e+09	2.5278e+09	2.59817e+09	2.5639e+09	2.55696e+09	2.57734e+09
670	O60313	Dynamin-like 120 kDa protein, mitochondrial [OS=Homo sapiens]	95.93	1.49122e+08	1.592e+08	1.60814e+08	1.5355e+08	1.44123e+08	1.37687e+08	1.44942e+08	1.42325e+08	1.68535e+08	1.76946e+08	1.73685e+08	1.55328e+08
671	P29373	Cellular retinoic acid-binding protein 2 [OS=Homo sapiens]	95.563	7.36701e+07	7.43138e+07	7.32045e+07	7.32569e+07	2.96291e+08	2.75008e+08	2.85696e+08	2.82072e+08	3.92418e+08	4.00466e+08	4.0829e+08	3.97171e+08
672	O00264	Membrane-associated progesterone receptor component 1 [OS=Homo sapiens]	95.547	1.61793e+08	1.66064e+08	1.68961e+08	1.59932e+08	2.73047e+08	2.73819e+08	2.87317e+08	2.58767e+08	268383444	2.75051e+08	2.88839e+08	2.76104e+08
673	O14773	Tripeptidyl-peptidase 1 [OS=Homo sapiens]	95.531	2.18682e+08	2.09209e+08	2.26201e+08	2.2112e+08	1.79207e+08	2.04364e+08	2.05803e+08	1.92314e+08	2.59216e+08	2.63021e+08	2.93662e+08	2.84333e+08
674	O76094	Signal recognition particle subunit SRP72 [OS=Homo sapiens]	95.405	9.64699e+07	8.68593e+07	8.30753e+07	8.77665e+07	9.37292e+07	9.49663e+07	1.13189e+08	1.20178e+08	9.38033e+07	8.64709e+07	8.49737e+07	9.8669e+07
675	P38919	Eukaryotic initiation factor 4A-III [OS=Homo sapiens]	95.321	1.41045e+08	1.39338e+08	1.32256e+08	1.35112e+08	1.25085e+08	1.20628e+08	1.15107e+08	8.81426e+07	9.61069e+07	1.31299e+08	1.41154e+08	1.01936e+08
676	P09493-5	Isoform 5 of Tropomyosin alpha-1 chain [OS=Homo sapiens]	95.211	3.01412e+06	2.80806e+06	2.81593e+06	2.6165e+06	2.40677e+06	2.12306e+06	1.83336e+06	2.38132e+06	1.35778e+06	1.38356e+06	1.44939e+06	1.74331e+06
677	P35221	Catenin alpha-1 [OS=Homo sapiens]	95.139	1.0053e+08	1.08779e+08	1.18176e+08	1.03624e+08	1.26158e+08	9.85199e+07	1.01725e+08	1.04307e+08	1.35656e+08	1.15286e+08	8.67978e+07	9.48175e+07
678	Q12907	Vesicular integral-membrane protein VIP36 [OS=Homo sapiens]	95.134	5.36906e+08	5.28393e+08	5.18136e+08	5.1256e+08	4.10429e+08	3.76796e+08	3.88366e+08	3.64214e+08	4.74855e+08	4.58288e+08	4.42599e+08	4.16718e+08
679	P51610-1	Host cell factor 1 [OS=Homo sapiens]	94.988	1.10876e+08	1.05117e+08	1.06338e+08	1.18795e+08	1.14403e+08	1.20935e+08	1.19471e+08	1.33824e+08	1.40914e+08	1.4596e+08	1.37298e+08	1.35866e+08
680	P52566	Rho GDP-dissociation inhibitor 2 [OS=Homo sapiens]	94.904	2.60366e+08	2.48136e+08	2.42609e+08	2.32376e+08	2.95699e+08	2.80384e+08	2.83261e+08	2.82179e+08	299047388	2.9365e+08	2.97013e+08	2.99206e+08
681	P08708	40S ribosomal protein S17 [OS=Homo sapiens]	94.636	4.23175e+08	3.97711e+08	3.65364e+08	4.02038e+08	3.4427e+08	3.29114e+08	3.3268e+08	3.29617e+08	3.85506e+08	3.69071e+08	3.66957e+08	3.91611e+08
682	Q9Y2W1	Thyroid hormone receptor-associated protein 3 [OS=Homo sapiens]	94.594	2.93349e+08	2.92489e+08	3.11045e+08	2.75756e+08	2.59385e+08	2.16723e+08	2.16333e+08	2.37466e+08	2.66727e+08	2.46784e+08	2.58459e+08	2.79191e+08
683	P09525	annexin A4 [OS=Homo sapiens]	94.496	2.63359e+08	2.65625e+08	2.60085e+08	2.68203e+08	3.21327e+08	3.67495e+08	3.18228e+08	3.59395e+08	3.53215e+08	3.52079e+08	3.43094e+08	3.3859e+08
684	P18754-1	Regulator of chromosome condensation [OS=Homo sapiens]	94.454	1.51209e+08	1.49567e+08	1.45836e+08	1.37133e+08	1.40203e+08	1.37648e+08	1.40746e+08	1.38392e+08	1.68367e+08	1.66672e+08	1.67763e+08	1.74072e+08
685	P61313-1	60S ribosomal protein L15 [OS=Homo sapiens]	94.387	9.13793e+08	8.83117e+08	8.86079e+08	9.16755e+08	8.29721e+08	8.32076e+08	8.03247e+08	8.81597e+08	8.51007e+08	8.42927e+08	8.2028e+08	8.87119e+08
686	Q7L014	probable ATP-dependent RNA helicase DDX46 [OS=Homo sapiens]	94.385	2.21571e+08	2.04534e+08	2.00663e+08	2.10803e+08	1.20296e+08	1.2256e+08	1.14104e+08	1.2667e+08	172359857	1.58825e+08	1.63933e+08	1.80295e+08
687	P51114-1	Fragile X mental retardation syndrome-related protein 1 [OS=Homo sapiens]	94.185	1.90509e+08	1.90433e+08	1.90871e+08	1.88304e+08	2.0109e+08	2.03744e+08	2.05105e+08	2.06115e+08	2.53117e+08	2.42791e+08	2.62724e+08	2.58095e+08
688	P04040	catalase [OS=Homo sapiens]	94.013	2.41091e+08	2.31345e+08	2.33306e+08	2.33534e+08	1.58608e+08	1.79009e+08	1.73615e+08	1.77972e+08	218287509	2.2574e+08	2.07657e+08	2.29432e+08
689	P30043	flavin reductase (NADPH) [OS=Homo sapiens]	94	2.82706e+08	2.67339e+08	2.64756e+08	2.67664e+08	2.02469e+08	2.06058e+08	1.91671e+08	1.94568e+08	1.3893e+08	1.43932e+08	1.39294e+08	1.37726e+08
690	Q12797	Aspartyl/Asparaginyl beta-hydroxylase [OS=Homo sapiens]	93.901	1.40419e+08	1.3505e+08	1.38879e+08	1.27144e+08	1.70866e+08	1.46466e+08	1.72172e+08	1.73847e+08	158452538	1.74799e+08	1.7047e+08	1.62994e+08
691	P61221	ATP-binding cassette sub-family E member 1 [OS=Homo sapiens]	93.748	2.54134e+08	2.63714e+08	2.5911e+08	2.50763e+08	2.62839e+08	2.7142e+08	2.77668e+08	2.63022e+08	3.2612e+08	3.13173e+08	3.20241e+08	3.11007e+08
692	O76003	glutaredoxin-3 [OS=Homo sapiens]	93.731	4.44897e+08	4.43303e+08	4.44333e+08	4.37506e+08	3.11354e+08	3.10449e+08	3.14796e+08	3.03189e+08	2.94945e+08	2.9033e+08	2.98251e+08	2.58777e+08
693	Q07157	Tight junction protein ZO-1 [OS=Homo sapiens]	93.643	1.07763e+08	8.53717e+07	9.2691e+07	7.49389e+07	1.34928e+08	1.48708e+08	1.40854e+08	1.49663e+08	1.16712e+08	1.10008e+08	1.24232e+08	1.17981e+08
694	P60900	Proteasome subunit alpha type-6 [OS=Homo sapiens]	93.627	7.82019e+08	7.6468e+08	7.65832e+08	7.69291e+08	7.69618e+08	7.72325e+08	7.92769e+08	7.70244e+08	7.47432e+08	7.09073e+08	7.39965e+08	7.40581e+08
695	P15531	Nucleoside diphosphate kinase A [OS=Homo sapiens]	93.387	1.07968e+08	1.07014e+08	8.97084e+07	1.06486e+08	6.50619e+07	6.64513e+07	4.87775e+07	6.7061e+07	51103196	4.90922e+07	5.16133e+07	5.57799e+07
696	Q13435	Splicing factor 3b subunit 2 [OS=Homo sapiens]	93.376	3.68914e+08	3.08272e+08	3.36976e+08	3.17535e+08	2.72385e+08	2.75047e+08	2.66857e+08	3.12222e+08	3.06997e+08	2.9516e+08	2.79985e+08	3.15025e+08
697	P53992	Protein transport protein sec24c [OS=Homo sapiens]	93.328	1.74081e+08	1.62872e+08	1.86779e+08	1.69995e+08	1.33852e+08	1.34068e+08	1.19181e+08	1.43624e+08	1.34463e+08	1.41962e+08	1.28317e+08	1.37852e+08
698	O75390	citrate synthase, mitochondrial [OS=Homo sapiens]	93.094	7.07387e+08	6.58924e+08	7.32102e+08	7.27999e+08	6.64632e+08	6.668e+08	6.36008e+08	6.48445e+08	7.24468e+08	7.87325e+08	7.39403e+08	7.62716e+08
699	Q9UMR2-1	ATP-dependent RNA helicase DDX19B [OS=Homo sapiens]	92.933	1.71497e+08	1.79468e+08	1.63874e+08	1.69541e+08	2.06844e+08	1.82987e+08	1.83914e+08	1.86806e+08	1.88724e+08	1.8263e+08	2.01476e+08	1.71531e+08
700	P67775	Serine/threonine-protein phosphatase 2A catalytic subunit alpha isoform [OS=Homo sapiens]	92.854	3.27228e+07	3.65531e+07	3.69023e+07	3.68718e+07	2.91606e+07	3.0969e+07	3.07649e+07	3.03479e+07	3.16493e+07	3.55342e+07	3.43103e+07	3.38059e+07
701	Q6PIU2	Neutral cholesterol ester hydrolase 1 [OS=Homo sapiens]	92.721	1.53351e+08	1.54423e+08	1.5715e+08	1.65099e+08	1.39594e+08	1.54107e+08	1.45905e+08	1.45828e+08	1.35845e+08	1.2949e+08	1.34608e+08	1.30985e+08
702	O95782	AP-2 complex subunit alpha-1 [OS=Homo sapiens]	92.617	2.24353e+08	1.78455e+08	1.76927e+08	1.94564e+08	1.6579e+08	1.92593e+08	1.99914e+08	1.76799e+08	2.22702e+08	2.46349e+08	2.44271e+08	2.27339e+08
703	O95336	6-phosphogluconolactonase [OS=Homo sapiens]	92.384	2.29403e+08	2.61403e+08	2.53796e+08	2.67023e+08	2.65126e+08	2.68337e+08	2.72518e+08	2.79021e+08	3.19066e+08	3.22072e+08	2.92049e+08	2.8268e+08
704	P06899	Histone H2B type 1-J [OS=Homo sapiens]	92.25	1.97009e+09	1.84297e+09	1.85052e+09	1.8566e+09	1.35725e+09	1.36115e+09	1.41953e+09	1.31529e+09	1776761984	1.71286e+09	1.89903e+09	1.94608e+09
705	Q9BY44-1	Eukaryotic translation initiation factor 2A [OS=Homo sapiens]	92.171	1.91383e+08	1.96254e+08	1.84101e+08	1.78956e+08	1.28782e+08	1.24894e+08	1.28017e+08	1.24697e+08	1.72828e+08	1.70623e+08	1.75073e+08	1.91405e+08
706	P55327	Tumor protein D52 [OS=Homo sapiens]	92.064	1.04116e+08	1.04218e+08	1.06397e+08	1.07434e+08	1.14543e+08	1.1658e+08	1.16609e+08	1.25683e+08	1.52985e+08	1.47989e+08	1.59068e+08	1.56652e+08
707	O94906-1	Pre-mRNA-processing factor 6 [OS=Homo sapiens]	92.05	1.60352e+08	1.60782e+08	1.59545e+08	1.53926e+08	1.33268e+08	1.27821e+08	1.33169e+08	1.31725e+08	1.59302e+08	1.5821e+08	1.55676e+08	1.56538e+08
708	P80723	Brain acid soluble protein 1 [OS=Homo sapiens]	91.902	4.39676e+08	4.2407e+08	4.6152e+08	4.46858e+08	5.02624e+08	5.06419e+08	4.53385e+08	5.40239e+08	3.29764e+08	3.16343e+08	3.54437e+08	3.67391e+08
709	Q9UBQ7	Glyoxylate reductase/hydroxypyruvate reductase [OS=Homo sapiens]	91.885	1.81625e+08	1.8312e+08	1.72508e+08	1.8141e+08	2.11344e+08	2.00775e+08	2.18373e+08	2.07365e+08	2.35756e+08	2.42235e+08	2.61335e+08	2.59368e+08
710	P61289-1	Proteasome activator complex subunit 3 [OS=Homo sapiens]	91.798	2.64341e+08	2.72364e+08	2.65351e+08	2.7197e+08	2.40331e+08	2.39999e+08	2.5295e+08	2.5475e+08	285452306	2.89517e+08	2.86899e+08	2.8987e+08
711	Q9UPN3-5	Isoform 4 of Microtubule-actin cross-linking factor 1, isoforms 1/2/3/5 [OS=Homo sapiens]	91.527	5.83349e+06	2.66739e+06	2.91099e+06	4.79697e+06	4.5438e+06	8.07587e+06	8.39204e+06	8.3667e+06	7246038	5.20928e+06	6.839e+06	7.9134e+06
712	Q14694	Ubiquitin carboxyl-terminal hydrolase 10 [OS=Homo sapiens]	91.487	9.09354e+07	9.574e+07	1.02568e+08	9.82412e+07	1.27561e+08	1.22453e+08	1.37961e+08	1.32315e+08	1.27814e+08	1.31022e+08	1.18931e+08	1.21488e+08
713	O60814	Histone H2B type 1-K [OS=Homo sapiens]	91.483	1.09573e+10	1.08213e+10	1.06772e+10	1.11006e+10	9.36785e+09	9.31744e+09	9.37886e+09	9.76174e+09	1.18966e+10	1.19177e+10	1.12845e+10	1.12816e+10
714	O43237	Cytoplasmic dynein 1 light intermediate chain 2 [OS=Homo sapiens]	91.422	1.03522e+08	1.14738e+08	1.15521e+08	9.54602e+07	1.38279e+08	1.36741e+08	1.55248e+08	1.38222e+08	119219348	1.00003e+08	8.30623e+07	8.33104e+07
715	P05141	ADP/ATP translocase 2 [OS=Homo sapiens]	91.409	9.56032e+08	9.20461e+08	9.22569e+08	9.2603e+08	1.21147e+09	1.18473e+09	1.22734e+09	1.21695e+09	1370756277	1.37295e+09	1.30195e+09	1.27316e+09
716	Q9Y3A5	Ribosome maturation protein SBDS [OS=Homo sapiens]	91.251	2.12162e+08	2.09854e+08	2.05167e+08	2.0531e+08	2.19498e+08	2.19991e+08	2.1718e+08	2.18353e+08	2.38713e+08	2.42639e+08	2.50107e+08	2.28318e+08
717	Q9Y617-1	phosphoserine aminotransferase [OS=Homo sapiens]	91.086	2.71715e+08	2.71681e+08	2.68493e+08	2.71983e+08	2.68191e+08	2.6164e+08	3.57461e+08	2.86469e+08	3.98931e+08	3.49647e+08	3.29004e+08	3.2817e+08
718	Q9UBF2	Coatomer subunit gamma-2 [OS=Homo sapiens]	91.02	4.61136e+07	6.32142e+07	6.54503e+07	6.18767e+07	5.33494e+07	5.94047e+07	5.52646e+07	5.18699e+07	6.92516e+07	6.60163e+07	6.45177e+07	6.09303e+07
719	P17931	Galectin-3 [OS=Homo sapiens]	90.968	1.08062e+09	9.0351e+08	1.0486e+09	1.08681e+09	1.17999e+09	1.15383e+09	1.15954e+09	1.1405e+09	1052700021	1.07705e+09	1.01788e+09	1.02542e+09
720	P16401	Histone H1.5 [OS=Homo sapiens]	90.949	2.06738e+09	2.04373e+09	2.03216e+09	2.03216e+09	1.81203e+09	1.7974e+09	1.7629e+09	1.8073e+09	1.70926e+09	1.71378e+09	1.71516e+09	1.81797e+09
721	P24752	Acetyl-CoA acetyltransferase, mitochondrial [OS=Homo sapiens]	90.737	4.57364e+08	4.52669e+08	4.54132e+08	4.71935e+08	2.09385e+08	1.90001e+08	1.88527e+08	2.12898e+08	3.19425e+08	3.05856e+08	3.09783e+08	3.14126e+08
722	Q96AG4	Leucine-rich repeat-containing protein 59 [OS=Homo sapiens]	90.606	7.05404e+08	7.59488e+08	7.76825e+08	7.88974e+08	7.86505e+08	8.11971e+08	8.29211e+08	8.46313e+08	7.49058e+08	7.55156e+08	7.47641e+08	7.25258e+08
723	Q9BZZ5-2	Isoform 2 of Apoptosis inhibitor 5 [OS=Homo sapiens]	90.428	2.36676e+07	2.3864e+07	2.40858e+07	2.22787e+07					23402116		2.79256e+07	2.68653e+07
724	O94826	Mitochondrial import receptor subunit TOM70 [OS=Homo sapiens]	90.363	1.32225e+08	1.28381e+08	1.39984e+08	1.29941e+08	1.12671e+08	1.07421e+08	1.0684e+08	1.1501e+08	1.67416e+08	1.61214e+08	1.66563e+08	1.70399e+08
725	P23229-1	integrin alpha-6 [OS=Homo sapiens]	90.289	1.29111e+08	1.40138e+08	1.18306e+08	1.30039e+08	1.30513e+08	1.19387e+08	1.36977e+08	1.39781e+08	1.44914e+08	1.37676e+08	1.31175e+08	1.26419e+08
726	P38159-1	RNA-binding motif protein, X chromosome [OS=Homo sapiens]	90.221	3.93252e+08	3.9537e+08	3.98961e+08	4.05213e+08	4.6059e+08	4.52965e+08	4.55691e+08	4.60757e+08	5.28656e+08	5.25044e+08	5.19663e+08	5.31394e+08
727	Q9UJU6-1	Drebrin-like protein [OS=Homo sapiens]	89.958	2.81519e+08	2.75856e+08	2.83334e+08	2.73091e+08	2.68354e+08	2.64167e+08	2.5089e+08	2.60082e+08	2.52413e+08	2.44121e+08	2.5763e+08	2.60129e+08
728	P48047	ATP synthase subunit O, mitochondrial [OS=Homo sapiens]	89.888	6.8344e+08	7.21113e+08	7.36973e+08	7.08224e+08	7.02416e+08	7.22925e+08	7.33319e+08	7.32567e+08	8.90325e+08	8.75724e+08	8.91402e+08	8.75726e+08
729	Q9NUU7	ATP-dependent RNA helicase DDX19A [OS=Homo sapiens]	89.703	1.71724e+07	1.65795e+07	1.72723e+07	1.60548e+07	2.16349e+07	2.13779e+07	2.11208e+07	2.04059e+07	20414103	2.09032e+07	2.31407e+07	2.05858e+07
730	P18621	60S ribosomal protein L17 [OS=Homo sapiens]	89.519	1.05273e+09	1.01744e+09	1.02065e+09	9.93321e+08	8.38102e+08	8.20822e+08	7.99968e+08	8.09226e+08	8.77437e+08	8.94409e+08	8.81185e+08	9.25926e+08
731	P48960-1	CD97 antigen [OS=Homo sapiens]	89.474	1.32982e+08	1.33164e+08	1.24106e+08	1.15788e+08	1.28376e+08	1.3377e+08	1.28179e+08	1.34467e+08	1.61155e+08	1.57793e+08	1.70288e+08	1.69863e+08
732	Q9Y5L0-2	transportin-3 [OS=Homo sapiens]	89.451	9.04436e+07	9.14851e+07	8.90719e+07	9.3126e+07	1.17189e+08	1.15335e+08	1.19401e+08	1.26312e+08	1.08386e+08	1.0756e+08	1.06401e+08	1.05439e+08
733	Q12931	heat shock protein 75 kDa, mitochondrial [OS=Homo sapiens]	89.445	2.35517e+08	2.51857e+08	2.42147e+08	2.39414e+08	2.2954e+08	2.51597e+08	2.31592e+08	2.33471e+08	2.0906e+08	2.20159e+08	2.26803e+08	2.21459e+08
734	Q15102	Platelet-activating factor acetylhydrolase IB subunit gamma [OS=Homo sapiens]	89.222	2.07797e+08	2.12593e+08	2.08756e+08	2.13951e+08	2.04931e+08	2.01681e+08	2.15095e+08	2.21192e+08	2.40875e+08	2.36644e+08	2.22967e+08	2.18237e+08
735	Q9BZZ5-4	Apoptosis inhibitor 5 [OS=Homo sapiens]	89.053	2.56449e+08	2.61398e+08	2.47127e+08	2.56986e+08	1.98197e+08	2.00988e+08	1.87915e+08	1.89005e+08	2.83494e+08	2.61908e+08	2.6826e+08	2.85115e+08
736	O60488-1	Long-chain-fatty-acid--CoA ligase 4 [OS=Homo sapiens]	88.716	1.31297e+08	1.30435e+08	1.34718e+08	1.40329e+08	1.83453e+08	1.88269e+08	1.83818e+08	1.81377e+08	2.04984e+08	2.0731e+08	2.07585e+08	1.99822e+08
737	P19623	spermidine synthase [OS=Homo sapiens]	88.669	1.59631e+08	1.59829e+08	1.53721e+08	1.60678e+08	1.83022e+08	1.85012e+08	1.80133e+08	1.82393e+08	206692781	2.09595e+08	2.1259e+08	1.95392e+08
738	Q16222-1	UDP-N-acetylhexosamine pyrophosphorylase [OS=Homo sapiens]	88.607	1.92218e+08	2.02286e+08	2.01471e+08	1.94404e+08	1.59975e+08	1.58813e+08	1.62332e+08	1.68854e+08	1.90871e+08	1.84159e+08	1.86409e+08	1.83101e+08
739	P62714	serine/threonine-protein phosphatase 2A catalytic subunit beta isoform [OS=Homo sapiens]	88.599	2.81379e+08	2.70835e+08	2.82065e+08	2.79411e+08	2.7451e+08	2.73539e+08	2.85621e+08	2.98224e+08	2.95984e+08	2.76757e+08	2.81668e+08	2.28945e+08
740	P07858	Cathepsin B [OS=Homo sapiens]	88.476	5.76827e+08	5.50125e+08	5.56381e+08	5.39965e+08	6.43334e+08	6.27344e+08	6.62245e+08	6.42204e+08	5.20601e+08	5.32122e+08	5.46788e+08	5.48074e+08
741	Q14126	Desmoglein-2 [OS=Homo sapiens]	88.469	6.99507e+07	7.24286e+07	7.60201e+07	7.82655e+07	1.58979e+08	1.58601e+08	1.70777e+08	1.58206e+08	183722901	1.80257e+08	1.93292e+08	1.83522e+08
742	P31153	S-adenosylmethionine synthase isoform type-2 [OS=Homo sapiens]	88.365	3.53598e+08	3.62634e+08	3.48976e+08	3.34383e+08	2.56287e+08	2.63977e+08	2.5713e+08	2.56609e+08	263254302	2.60961e+08	2.49584e+08	2.63886e+08
743	P28074-1	proteasome subunit beta type-5 [OS=Homo sapiens]	87.92	2.11275e+08	2.10862e+08	2.17559e+08	2.12829e+08	2.24001e+08	2.22796e+08	2.30848e+08	2.2436e+08	2.24804e+08	2.14406e+08	2.22854e+08	2.22888e+08
744	P08134	Rho-related GTP-binding protein RhoC [OS=Homo sapiens]	87.805	7.35938e+07	7.01449e+07	5.86502e+07	6.8756e+07	6.4761e+07	7.08636e+07	6.65915e+07	7.44991e+07	59230364	8.18645e+07	6.79695e+07	5.96974e+07
745	Q9NQW6	Anillin [OS=Homo sapiens]	87.668	6.52515e+07	7.86715e+07	7.54356e+07	7.50557e+07	1.10595e+08	9.90133e+07	1.07508e+08	1.13242e+08	7.50962e+07	9.13582e+07	7.95407e+07	6.92373e+07
746	Q02818	Nucleobindin-1 [OS=Homo sapiens]	87.551	1.3569e+08	1.35249e+08	1.41532e+08	1.33845e+08	1.28331e+08	1.34143e+08	1.26835e+08	1.36958e+08	152884064	1.45504e+08	1.41916e+08	1.50085e+08
747	Q9Y2Q3-1	Glutathione S-transferase kappa 1 [OS=Homo sapiens]	87.337	2.90317e+08	2.816e+08	2.6766e+08	2.43166e+08	2.88259e+08	2.83974e+08	2.7614e+08	2.59339e+08	270331887	2.73902e+08	2.60861e+08	2.77607e+08
748	Q53GQ0	Very-long-chain 3-oxoacyl-CoA reductase [OS=Homo sapiens]	87.337	1.78015e+08	1.87699e+08	1.84603e+08	1.93619e+08	1.24069e+08	1.28244e+08	1.23154e+08	1.32894e+08	1.86811e+08	1.78428e+08	1.73464e+08	1.71979e+08
749	P61224-1	Ras-related protein Rap-1b [OS=Homo sapiens]	87.163	3.17849e+08	3.03805e+08	3.0932e+08	3.0398e+08	4.5451e+08	4.49407e+08	4.59888e+08	4.54482e+08	433464909	4.27259e+08	4.29428e+08	4.34655e+08
750	P63151	Serine/threonine-protein phosphatase 2A 55 kDa regulatory subunit B alpha isoform [OS=Homo sapiens]	87.104	1.42774e+08	1.36366e+08	1.40312e+08	1.39746e+08	1.60294e+08	1.60433e+08	1.65876e+08	1.64361e+08	1.54376e+08	1.55567e+08	1.55711e+08	1.60071e+08
751	Q6L8Q7-1	2',5'-phosphodiesterase 12 [OS=Homo sapiens]	86.937	7.81031e+07	8.43659e+07	9.12823e+07	9.10534e+07	5.61177e+07	5.23152e+07	6.34887e+07	4.95564e+07	1.11312e+08	9.6508e+07	9.81491e+07	9.15685e+07
752	P62158	Calmodulin [OS=Homo sapiens]	86.881	1.17424e+09	1.26997e+09	1.23987e+09	1.2117e+09	8.87924e+08	8.80691e+08	9.2927e+08	8.75815e+08	9.14034e+08	9.14519e+08	8.98677e+08	8.60698e+08
753	P07108	acyl-CoA-binding protein [OS=Homo sapiens]	86.804	8.77177e+08	8.33428e+08	8.0611e+08	7.88155e+08	6.28211e+08	5.53581e+08	5.35835e+08	5.48709e+08	4.90207e+08	4.75593e+08	4.81539e+08	4.93257e+08
754	Q9NSD9	Phenylalanine--tRNA ligase beta subunit [OS=Homo sapiens]	86.789	3.36555e+08	3.07561e+08	3.09957e+08	2.9224e+08	3.17949e+08	2.9734e+08	3.25831e+08	3.00858e+08	370377671	3.67949e+08	3.50242e+08	3.57064e+08
755	A0AVT1-1	Ubiquitin-like modifier-activating enzyme 6 [OS=Homo sapiens]	86.681	1.33447e+08	1.52566e+08	1.49121e+08	1.50196e+08	1.85704e+08	1.75692e+08	1.82266e+08	1.89002e+08	1.81419e+08	1.86219e+08	1.74578e+08	1.6494e+08
756	P47895	Aldehyde dehydrogenase family 1 member A3 [OS=Homo sapiens]	86.64	1.2576e+08	1.33484e+08	1.55608e+08	1.46345e+08	1.72773e+08	1.77942e+08	1.4627e+08	1.78329e+08	1.92951e+08	1.69153e+08	1.83367e+08	1.6999e+08
757	Q9BS26	Endoplasmic reticulum resident protein 44 [OS=Homo sapiens]	86.382	2.60933e+08	2.46648e+08	2.92408e+08	2.81382e+08	3.53417e+08	3.54056e+08	3.55144e+08	3.62818e+08	4.1084e+08	4.25653e+08	4.12946e+08	4.05059e+08
758	Q8N163-1	Cell cycle and apoptosis regulator protein 2 [OS=Homo sapiens]	86.26	1.48822e+08	1.42972e+08	1.46999e+08	1.50601e+08	1.69639e+08	1.61458e+08	1.70643e+08	1.66474e+08	1.36035e+08	1.37046e+08	1.34907e+08	1.35843e+08
759	Q13151	Heterogeneous nuclear ribonucleoprotein A0 [OS=Homo sapiens]	86.061	2.09529e+08	2.27998e+08	2.23888e+08	2.13651e+08	1.82959e+08	1.8103e+08	1.82949e+08	1.59949e+08	2.08374e+08	1.92805e+08	2.16284e+08	1.91359e+08
760	Q9P0L0	vesicle-associated membrane protein-associated protein A [OS=Homo sapiens]	85.985	4.2531e+08	4.17756e+08	4.16287e+08	4.06109e+08	3.83626e+08	3.71335e+08	3.94053e+08	3.73077e+08	3.60099e+08	3.50294e+08	3.44155e+08	3.58976e+08
761	P62263	40S ribosomal protein S14 [OS=Homo sapiens]	85.836	6.09514e+08	5.91471e+08	5.77169e+08	5.82906e+08	4.80563e+08	4.71308e+08	4.72554e+08	4.8598e+08	4.95965e+08	4.89344e+08	5.00205e+08	5.33258e+08
762	O14579-1	coatomer subunit epsilon [OS=Homo sapiens]	85.821	1.88977e+08	1.58138e+08	1.61051e+08	1.82276e+08	1.4081e+08	1.42661e+08	1.76809e+08	1.74943e+08	2.02552e+08	2.01822e+08	2.01464e+08	2.10743e+08
763	Q9UK76	Jupiter microtubule associated homolog 1 [OS=Homo sapiens]	85.586	2.35861e+08	2.42912e+08	2.38496e+08	2.35543e+08	2.41197e+08	2.49545e+08	2.39008e+08	2.36161e+08	216691635	2.24529e+08	2.30206e+08	2.28837e+08
764	Q7Z6Z7	E3 ubiquitin-protein ligase HUWE1 [OS=Homo sapiens]	85.578	7.07476e+07	6.9882e+07	6.91049e+07	6.78149e+07	4.43678e+07	4.63635e+07	4.53619e+07	5.77306e+07	6.34118e+07	5.39011e+07	6.57247e+07	5.80934e+07
765	P52888	thimet oligopeptidase [OS=Homo sapiens]	85.402	1.32807e+08	1.60832e+08	1.57001e+08	1.37632e+08	1.26478e+08	1.11037e+08	1.18684e+08	1.21547e+08	1.49898e+08	1.48338e+08	1.57245e+08	1.37916e+08
766	P12081	Histidine--tRNA ligase, cytoplasmic [OS=Homo sapiens]	85.353	3.5108e+08	3.42769e+08	3.40632e+08	3.44008e+08	2.46643e+08	2.31179e+08	2.45508e+08	2.40563e+08	223007973	2.22646e+08	2.1836e+08	2.27122e+08
767	Q9UJ70	N-acetyl-D-glucosamine kinase [OS=Homo sapiens]	85.088	2.06676e+08	2.01661e+08	2.13581e+08	2.17717e+08	2.43671e+08	2.29971e+08	2.43422e+08	2.43379e+08	2.25197e+08	2.20837e+08	2.02872e+08	2.11223e+08
768	Q12874	splicing factor 3a subunit 3 [OS=Homo sapiens]	85.053	2.18371e+08	2.2384e+08	2.16863e+08	2.25172e+08	1.87315e+08	1.9223e+08	1.92527e+08	1.86262e+08	198072427	1.96944e+08	1.91741e+08	1.99115e+08
769	Q13185	chromobox protein homolog 3 [OS=Homo sapiens]	84.944	5.36882e+08	5.43571e+08	5.52333e+08	5.16787e+08	5.3928e+08	5.41306e+08	5.5e+08	5.23903e+08	617837095	6.35152e+08	6.47987e+08	6.42946e+08
770	P55084	Trifunctional enzyme subunit beta, mitochondrial [OS=Homo sapiens]	84.918	4.61063e+08	4.38398e+08	4.428e+08	4.51005e+08	4.86595e+08	4.81983e+08	4.98226e+08	4.79899e+08	372158585	3.95051e+08	3.59526e+08	3.91823e+08
771	P58546	Myotrophin [OS=Homo sapiens]	84.69	2.35895e+08	2.37606e+08	2.30485e+08	2.20632e+08	3.10318e+08	3.10658e+08	3.06291e+08	2.89711e+08	301066850	3.09806e+08	3.14794e+08	3.25485e+08
772	Q9HB71	Calcyclin-binding protein [OS=Homo sapiens]	84.646	2.18179e+08	2.23201e+08	2.21625e+08	2.09212e+08	2.17943e+08	2.41969e+08	2.22521e+08	2.30656e+08	287311743	2.75212e+08	2.96476e+08	2.68383e+08
773	Q13642-4	Isoform 4 of Four and a half LIM domains protein 1 [OS=Homo sapiens]	84.608	9.85826e+07	9.34861e+07	9.20253e+07	8.84327e+07	2.90801e+08	2.9363e+08	3.09687e+08	2.81335e+08	1.30097e+08	1.27802e+08	1.2697e+08	1.40633e+08
774	Q9NYL9	tropomodulin-3 [OS=Homo sapiens]	84.263	1.28365e+08	2.13024e+08	1.72437e+08	1.71598e+08	1.66018e+08	1.80923e+08	1.67124e+08	1.65666e+08	1.84606e+08	1.71344e+08	1.70493e+08	1.77068e+08
775	P00492	Hypoxanthine-guanine phosphoribosyltransferase [OS=Homo sapiens]	84.001	2.53908e+08	2.58063e+08	2.54968e+08	2.48323e+08	3.27948e+08	3.1268e+08	3.36782e+08	3.33356e+08	3.55378e+08	3.56823e+08	3.26219e+08	3.15646e+08
776	Q15424-1	Scaffold attachment factor B1 [OS=Homo sapiens]	83.993	1.66575e+08	1.73303e+08	1.71612e+08	1.69695e+08	1.27935e+08	1.2781e+08	1.33506e+08	1.27565e+08	1.65381e+08	1.73145e+08	1.75884e+08	1.64851e+08
777	Q9NX58	Cell growth-regulating nucleolar protein [OS=Homo sapiens]	83.823	9.51583e+07	8.9252e+07	9.45776e+07	8.31353e+07	9.76853e+07	9.79826e+07	1.04401e+08	9.79599e+07	1.10066e+08	1.08954e+08	1.16861e+08	1.0959e+08
778	Q14160-3	Isoform 3 of Protein scribble homolog [OS=Homo sapiens]	83.727	2.67918e+07	2.50518e+07	2.63631e+07	3.02478e+07	2.97148e+07	5.4897e+07	5.3526e+07	5.72864e+07	70463555	6.61499e+07	6.52339e+07	6.0059e+07
779	Q15075	Early endosome antigen 1 [OS=Homo sapiens]	83.659	6.839e+07	7.35934e+07	7.1692e+07	6.59687e+07	5.57057e+07	5.72392e+07	5.30131e+07	5.6296e+07	6.72428e+07	7.20354e+07	7.34351e+07	6.8162e+07
780	Q9H583	HEAT repeat-containing protein 1 [OS=Homo sapiens]	83.204	4.47102e+07	7.80357e+07	7.61036e+07	8.14223e+07	6.93886e+07	7.5332e+07	7.24583e+07	6.67841e+07	9.39495e+07	8.98378e+07	8.35302e+07	4.94773e+07
781	Q9Y224	UPF0568 protein C14orf166 [OS=Homo sapiens]	83.054	1.19518e+08	1.12651e+08	1.10167e+08	1.1677e+08	1.23896e+08	1.34149e+08	1.24395e+08	1.28366e+08	1.35761e+08	1.37159e+08	1.37105e+08	1.31026e+08
782	P38606	V-type proton ATPase catalytic subunit A [OS=Homo sapiens]	83.002	1.35834e+08	1.31013e+08	1.32835e+08	1.34854e+08	1.10118e+08	1.14704e+08	1.10664e+08	1.14884e+08	1.36775e+08	1.33452e+08	1.29321e+08	1.28339e+08
783	P35613	Basigin [OS=Homo sapiens]	82.942	1.97788e+08	1.7481e+08	1.84659e+08	1.79385e+08	1.72798e+08	1.68195e+08	1.63037e+08	1.65327e+08	1.70605e+08	1.69078e+08	1.78686e+08	1.93814e+08
784	P17096-1	High mobility group protein HMG-I/HMG-Y [OS=Homo sapiens]	82.935	2.26819e+09	2.2603e+09	2.30865e+09	2.15651e+09	2.23108e+09	2.27696e+09	2.18553e+09	2.22327e+09	2.17918e+09	2.12438e+09	2.2041e+09	2.20834e+09
785	P62277	40S ribosomal protein S13 [OS=Homo sapiens]	82.883	1.17169e+09	1.16341e+09	1.173e+09	1.22698e+09	1.11812e+09	1.13384e+09	1.15242e+09	1.08453e+09	1.22028e+09	1.23562e+09	1.19141e+09	1.21577e+09
786	Q9NTI5	Sister chromatid cohesion protein PDS5 homolog B [OS=Homo sapiens]	82.579	8.69074e+07	8.09836e+07	8.4129e+07	8.93346e+07	9.05564e+07	9.88041e+07	9.54027e+07	1.13032e+08	137189508	1.26688e+08	1.21278e+08	1.12368e+08
787	O14617-1	AP-3 complex subunit delta-1 [OS=Homo sapiens]	82.456	7.69553e+07	6.89427e+07	6.95402e+07	7.72557e+07	6.72284e+07	6.92098e+07	7.1425e+07	7.24037e+07	9.15317e+07	8.77447e+07	8.68845e+07	8.30875e+07
788	Q9UKV3-1	Apoptotic chromatin condensation inducer in the nucleus [OS=Homo sapiens]	82.415	8.83191e+07	9.07807e+07	9.53568e+07	9.15305e+07	7.69724e+07	8.25212e+07	8.31176e+07	9.01774e+07	96379153	9.1219e+07	9.53669e+07	8.52604e+07
789	Q9HCC0-1	Methylcrotonoyl-CoA carboxylase beta chain, mitochondrial [OS=Homo sapiens]	82.343	1.08042e+08	1.38416e+08	1.33221e+08	1.24729e+08	1.261e+08	1.27192e+08	1.16659e+08	1.19923e+08	136421008	1.39728e+08	1.40514e+08	1.40135e+08
790	Q96PK6-1	RNA-binding protein 14 [OS=Homo sapiens]	82.286	3.07229e+08	2.81215e+08	2.56261e+08	2.44141e+08	2.68164e+08	2.33326e+08	2.62418e+08	2.43648e+08	2.59079e+08	2.78221e+08	2.94439e+08	3.3369e+08
791	O75608	Acyl-protein thioesterase 1 [OS=Homo sapiens]	82.281	1.36178e+08	1.42455e+08	1.41328e+08	1.44416e+08	1.94725e+08	2.00248e+08	2.10034e+08	2.05181e+08	1.99726e+08	1.96962e+08	1.98828e+08	1.9264e+08
792	Q15121	Astrocytic phosphoprotein PEA-15 [OS=Homo sapiens]	82.137	9.5967e+07	9.62332e+07	9.97031e+07	9.99709e+07	5.7161e+07	5.73928e+07	5.59272e+07	5.69628e+07	8.74883e+07	8.33859e+07	9.05535e+07	7.77068e+07
793	P42285	Superkiller viralicidic activity 2-like 2 [OS=Homo sapiens]	82.077	1.77212e+08	1.89842e+08	1.88324e+08	1.75348e+08	1.26236e+08	1.29025e+08	1.38097e+08	1.42295e+08	1.68873e+08	1.61985e+08	1.70651e+08	1.59984e+08
794	Q13501-1	sequestosome-1 [OS=Homo sapiens]	82.027	2.11412e+08	2.32374e+08	2.31481e+08	1.78229e+08	5.77657e+07	6.74939e+07	6.8495e+07	5.96262e+07	7.37575e+07	2.88898e+07	8.51169e+07	4.73162e+07
795	O00505	Importin subunit alpha-4 [OS=Homo sapiens]	82.022	8.06452e+07	1.03862e+08	9.80408e+07	1.04954e+08	7.73948e+07	7.92693e+07	6.29025e+07	6.76304e+07	9.67306e+07	9.52004e+07	9.59795e+07	6.47568e+07
796	P62753	40S RIBOSOMAL PROTEIN S6 [OS=Homo sapiens]	81.899	4.99593e+08	4.88071e+08	4.86687e+08	4.76633e+08	4.95558e+08	4.92841e+08	4.98806e+08	4.89396e+08	534878950	5.13768e+08	4.90312e+08	5.36585e+08
797	O75828	Carbonyl reductase [NADPH] 3 [OS=Homo sapiens]	81.678	1.23941e+08	1.2054e+08	1.26509e+08	1.2312e+08	4.96494e+07	5.0212e+07	4.90105e+07	4.79239e+07	51138553	4.76639e+07	4.75648e+07	4.72e+07
798	P62269	40S ribosomal protein S18 [OS=Homo sapiens]	81.645	9.33893e+08	9.15914e+08	8.88167e+08	9.36169e+08	7.59043e+08	7.58647e+08	7.25613e+08	7.90328e+08	7.90919e+08	7.84777e+08	7.62476e+08	7.76338e+08
799	P00491	purine nucleoside phosphorylase [OS=Homo sapiens]	81.553	1.60313e+08	1.53078e+08	1.63729e+08	1.69791e+08	1.20399e+08	1.1738e+08	1.22103e+08	1.18045e+08	1.34202e+08	1.50838e+08	1.29003e+08	1.3073e+08
800	Q15185	Prostaglandin E synthase 3 [OS=Homo sapiens]	81.502	9.09248e+08	9.32911e+08	9.50148e+08	9.16806e+08	8.43031e+08	8.51209e+08	8.84993e+08	8.82208e+08	1069069085	1.06075e+09	1.07875e+09	1.05591e+09
801	P30050-1	60S ribosomal protein L12 [OS=Homo sapiens]	81.481	1.14901e+09	1.15307e+09	1.15672e+09	1.15305e+09	1.01452e+09	1.0121e+09	1.02568e+09	9.7949e+08	1140915908	1.12965e+09	1.16499e+09	1.16459e+09
802	Q969G5	Caveolae-associated protein 3 [OS=Homo sapiens]	81.395	3.76512e+08	3.68921e+08	3.70666e+08	3.6843e+08	3.52073e+08	3.51108e+08	3.45582e+08	3.5371e+08	3.22917e+08	3.1537e+08	3.22564e+08	3.27555e+08
803	Q9ULC5-1	Long-chain-fatty-acid--CoA ligase 5 [OS=Homo sapiens]	81.127	1.76324e+08	1.70473e+08	1.71354e+08	1.66878e+08	1.53665e+08	1.526e+08	1.51394e+08	1.57722e+08	9.77825e+07	9.71641e+07	1.01855e+08	9.36924e+07
804	P10599-1	thioredoxin [OS=Homo sapiens]	80.973	1.11671e+09	1.0488e+09	9.69941e+08	9.84601e+08	9.95621e+08	1.01716e+09	1.00053e+09	1.00974e+09	1261610881	1.24799e+09	1.21918e+09	1.30331e+09
805	O43809	Cleavage and polyadenylation specificity factor subunit 5 [OS=Homo sapiens]	80.94	2.86923e+08	2.81138e+08	2.88118e+08	2.67312e+08	2.68385e+08	2.49177e+08	2.51847e+08	2.52089e+08	2.88358e+08	2.85481e+08	2.94585e+08	2.8759e+08
806	O75368	SH3 domain-binding glutamic acid-rich-like protein [OS=Homo sapiens]	80.929	1.65079e+08	1.45763e+08	1.80326e+08	1.70885e+08	2.7322e+08	2.70569e+08	2.75534e+08	2.77236e+08	2.79391e+08	2.72032e+08	2.76829e+08	2.51834e+08
807	P42224-1	Signal transducer and activator of transcription 1-alpha/beta [OS=Homo sapiens]	80.711	8.91288e+08	9.59418e+08	9.7065e+08	9.45848e+08	7.54505e+08	7.53626e+08	7.92464e+08	7.87248e+08	4.13832e+08	4.34464e+08	4.11474e+08	3.7961e+08
808	Q9UHD1	cysteine and histidine-rich domain-containing protein 1 [OS=Homo sapiens]	80.512	1.47249e+08	1.5124e+08	1.51017e+08	1.44219e+08	1.02667e+08	1.04586e+08	1.04827e+08	1.06404e+08	1.25919e+08	1.27332e+08	1.27659e+08	1.17294e+08
809	Q03001-7	dystonin [OS=Homo sapiens]	80.42	2.9741e+07	3.34766e+07	2.88505e+07	3.66173e+07	5.3415e+07	4.68068e+07	9.1893e+07	4.87018e+07	3.64836e+07	3.43296e+07	3.93224e+07	2.97476e+07
810	Q99459	Cell division cycle 5-like protein [OS=Homo sapiens]	80.283	1.72248e+08	1.73886e+08	1.54827e+08	1.76397e+08	1.5422e+08	1.66517e+08	1.66375e+08	1.69488e+08	1.90488e+08	1.87638e+08	1.82409e+08	1.62222e+08
811	Q16543	Hsp90 co-chaperone Cdc37 [OS=Homo sapiens]	80.172	2.69478e+08	1.86172e+08	1.43713e+08	2.68748e+08	2.55869e+08	2.47146e+08	2.51216e+08	2.47852e+08	2.81302e+08	2.82769e+08	2.92312e+08	2.28371e+08
812	Q15021	condensin complex subunit 1 [OS=Homo sapiens]	80.067	1.12409e+08	1.13035e+08	1.18722e+08	1.18443e+08	1.23312e+08	1.29168e+08	1.36383e+08	1.34196e+08	1.50558e+08	1.44442e+08	1.43353e+08	1.46628e+08
813	Q15257-1	Serine/threonine-protein phosphatase 2A activator [OS=Homo sapiens]	79.986	1.43821e+08	1.57491e+08	1.57113e+08	1.47243e+08	2.02709e+08	2.02415e+08	2.03944e+08	2.04691e+08	2.42278e+08	2.53247e+08	2.49643e+08	2.39364e+08
814	P13798	Acylamino-acid-releasing enzyme [OS=Homo sapiens]	79.976	2.07992e+08	1.98475e+08	2.04778e+08	2.0435e+08	1.34844e+08	1.3811e+08	1.42299e+08	1.48137e+08	2.03995e+08	2.01248e+08	1.969e+08	1.9999e+08
815	P35658-1	Nuclear pore complex protein Nup214 [OS=Homo sapiens]	79.75	9.14554e+07	8.76364e+07	8.00888e+07	8.85063e+07	9.0851e+07	9.32445e+07	8.89099e+07	8.44873e+07	1.10309e+08	1.01829e+08	1.07982e+08	1.14118e+08
816	Q86V81	THO complex subunit 4 [OS=Homo sapiens]	79.629	4.19525e+08	4.13088e+08	4.23212e+08	4.20973e+08	4.08953e+08	4.11988e+08	4.20096e+08	4.04919e+08	4.68795e+08	4.75441e+08	5.00547e+08	5.1133e+08
817	Q7L576-1	cytoplasmic FMR1-interacting protein 1 [OS=Homo sapiens]	79.625	1.43886e+08	1.46477e+08	1.48529e+08	1.51609e+08	1.70302e+08	1.77511e+08	1.79034e+08	1.77207e+08	1.65866e+08	1.29528e+08	1.66984e+08	1.65681e+08
818	O60884	DnaJ homolog subfamily A member 2 [OS=Homo sapiens]	79.615	8.46849e+07	1.40197e+08	8.66684e+07	1.67391e+08	9.32948e+07	1.35733e+08	9.3083e+07	8.93803e+07	7.07368e+07	6.99837e+07	8.52385e+07	7.64154e+07
819	P37235	Hippocalcin-like protein 1 [OS=Homo sapiens]	79.536	6.5738e+08	5.71267e+08	6.22263e+08	6.39634e+08	4.81215e+08	4.95125e+08	5.28718e+08	4.75686e+08	3.46755e+08	3.4058e+08	3.57166e+08	3.72731e+08
820	Q9Y6M1	Insulin-like growth factor 2 mRNA-binding protein 2 [OS=Homo sapiens]	79.472	7.31579e+07	7.38528e+07	7.36217e+07	7.73417e+07	5.5786e+07	6.17072e+07	5.20221e+07	6.35474e+07	8.85901e+07	8.66745e+07	8.81794e+07	9.91402e+07
821	P39687	Acidic leucine-rich nuclear phosphoprotein 32 family member A [OS=Homo sapiens]	79.319	4.29379e+08	4.50309e+08	4.50103e+08	4.49187e+08	5.08144e+08	5.00354e+08	5.00975e+08	4.98461e+08	5.7228e+08	5.69716e+08	5.65558e+08	5.46735e+08
822	P11766	alcohol dehydrogenase class-3 [OS=Homo sapiens]	79.3	1.40573e+08	1.34272e+08	1.28619e+08	1.33476e+08	1.2779e+08	1.37302e+08	1.31552e+08	1.3223e+08	1.33147e+08	1.27486e+08	1.30515e+08	1.24634e+08
823	Q9UBB4-1	Ataxin-10 [OS=Homo sapiens]	79.289	1.31773e+08	1.37032e+08	1.41985e+08	1.44954e+08	1.00035e+08	1.15573e+08	1.14548e+08	1.09151e+08	7.74743e+07	9.13252e+07	9.73006e+07	9.22935e+07
824	Q12929	Epidermal growth factor receptor kinase substrate 8 [OS=Homo sapiens]	79.275	1.07318e+08	9.53656e+07	1.04401e+08	1.17594e+08	9.39228e+07	1.0278e+08	9.97126e+07	1.04687e+08	1.07756e+08	1.09256e+08	1.08718e+08	1.21826e+08
825	P19784	casein kinase II subunit alpha' [OS=Homo sapiens]	79.262	1.09031e+08	1.04965e+08	1.04345e+08	1.0312e+08	1.19142e+08	1.06671e+08	1.21234e+08	1.20796e+08	1.32824e+08	1.40823e+08	1.26897e+08	1.28724e+08
826	Q8NFJ5	Retinoic acid-induced protein 3 [OS=Homo sapiens]	78.784	3.5702e+08	3.37815e+08	3.57541e+08	3.34893e+08	4.54624e+08	4.49436e+08	4.3876e+08	4.4943e+08	400527205	4.20921e+08	4.11193e+08	3.90834e+08
827	Q9UKK3	Poly [ADP-ribose] polymerase 4 [OS=Homo sapiens]	78.595	7.97709e+07	8.18479e+07	8.27883e+07	8.42065e+07	1.21728e+08	1.25134e+08	1.27242e+08	1.29868e+08	9.19015e+07	9.37711e+07	9.08888e+07	8.70524e+07
828	Q15631-1	Translin [OS=Homo sapiens]	78.578	1.98218e+08	1.96962e+08	1.89323e+08	1.98794e+08	1.90187e+08	1.92085e+08	1.91045e+08	2.00878e+08	180438068	1.83458e+08	1.78729e+08	1.76869e+08
829	Q07955-1	Serine/arginine-rich splicing factor 1 [OS=Homo sapiens]	78.445	6.5706e+08	6.85694e+08	6.90182e+08	6.67307e+08	6.24883e+08	6.18715e+08	6.36368e+08	5.79694e+08	700425660	6.93917e+08	6.99764e+08	7.2171e+08
830	Q15907	Ras-related protein Rab-11B [OS=Homo sapiens]	78.279	7.1882e+08	7.31419e+08	7.48689e+08	7.51437e+08	7.62061e+08	7.73347e+08	7.54313e+08	7.59904e+08	718814154	7.22931e+08	7.16871e+08	7.31122e+08
831	Q13620	Cullin-4B [OS=Homo sapiens]	78.276	1.30084e+08	1.32787e+08	1.32271e+08	1.35286e+08	1.31147e+08	1.29261e+08	1.34839e+08	1.32876e+08	8.55836e+07	8.50314e+07	8.31095e+07	7.6912e+07
832	P60228	Eukaryotic translation initiation factor 3 subunit E [OS=Homo sapiens]	78.178	4.53938e+08	4.5043e+08	4.35669e+08	4.72649e+08	3.7793e+08	4.22282e+08	3.78526e+08	3.91512e+08	3.48751e+08	3.50236e+08	3.49628e+08	3.44628e+08
833	Q9Y277	Voltage-dependent anion-selective channel protein 3 [OS=Homo sapiens]	77.992	1.36443e+08	1.4094e+08	1.44269e+08	1.07426e+08	1.77956e+08	1.63991e+08	1.42523e+08	1.8904e+08	1.32222e+08	1.30556e+08	1.35903e+08	1.10097e+08
834	Q04837	Single-stranded DNA-binding protein, mitochondrial [OS=Homo sapiens]	77.298	4.16383e+08	4.09138e+08	4.0461e+08	4.15409e+08	4.04071e+08	4.04148e+08	3.94857e+08	3.914e+08	3.97268e+08	3.91943e+08	4.05593e+08	4.0221e+08
835	O75347	Tubulin-specific chaperone A [OS=Homo sapiens]	77.066	4.54093e+08	4.71929e+08	4.64261e+08	4.58908e+08	4.38794e+08	4.3584e+08	4.43994e+08	4.13359e+08	4.64911e+08	4.59891e+08	4.81102e+08	4.73781e+08
836	Q96AE4	Far upstream element-binding protein 1 [OS=Homo sapiens]	76.959	1.93071e+08	1.5951e+08	1.78109e+08	2.29545e+08	2.27283e+08	2.22538e+08	2.11615e+08	2.18833e+08	2.21284e+08	2.09199e+08	2.20711e+08	2.19729e+08
837	Q9UBT2	SUMO-activating enzyme subunit 2 [OS=Homo sapiens]	76.951	8.09524e+07	8.07694e+07	8.06866e+07	7.76226e+07	8.93037e+07	8.32026e+07	7.88532e+07	8.16536e+07	7.70849e+07	7.75867e+07	7.70325e+07	6.24131e+07
838	P20073-1	Annexin A7 [OS=Homo sapiens]	76.724	5.14776e+08	5.16587e+08	5.19528e+08	5.18805e+08	4.41566e+08	4.57666e+08	4.62687e+08	4.51943e+08	4.07871e+08	4.1128e+08	4.10167e+08	4.17352e+08
839	Q9BWM7	Sideroflexin-3 [OS=Homo sapiens]	76.618	1.79111e+08	2.07961e+08	1.96616e+08	1.92975e+08	1.97938e+08	1.98092e+08	2.02736e+08	1.57534e+08	1.39981e+08	1.49188e+08	1.36916e+08	1.37233e+08
840	O94901-8	Isoform 8 of SUN domain-containing protein 1 [OS=Homo sapiens]	76.444	5.28582e+07	6.18898e+07	5.78721e+07	5.60759e+07	5.29182e+07	4.88392e+07	5.48009e+07	5.31909e+07	6.00603e+07	5.84058e+07	6.37593e+07	5.26082e+07
841	P62750	60S ribosomal protein L23a [OS=Homo sapiens]	76.154	7.90822e+08	7.81052e+08	7.69197e+08	7.80952e+08	6.65693e+08	6.47912e+08	6.36586e+08	6.77757e+08	6.97056e+08	7.10833e+08	6.94804e+08	7.12107e+08
842	Q15833-1	Syntaxin-binding protein 2 [OS=Homo sapiens]	75.958	7.07894e+07	7.70288e+07	6.43655e+07	4.57651e+07	6.44643e+07	4.74599e+07	7.7221e+07	3.37357e+07	9.05769e+07	9.84929e+07	9.03595e+07	9.12906e+07
843	P48147	prolyl endopeptidase [OS=Homo sapiens]	75.718	7.98571e+07	8.80843e+07	8.63609e+07	8.19654e+07	9.58001e+07	9.69843e+07	9.72973e+07	9.5991e+07	8.55827e+07	9.52443e+07	9.63217e+07	7.48715e+07
844	Q92688	Acidic leucine-rich nuclear phosphoprotein 32 family member B [OS=Homo sapiens]	75.534	1.31131e+08	1.36738e+08	1.28892e+08	1.27541e+08	1.36259e+08	1.31979e+08	1.4467e+08	1.2001e+08	1.39838e+08	1.62316e+08	1.64053e+08	1.77519e+08
845	P23258	tubulin gamma-1 chain [OS=Homo sapiens]	75.423	5.80513e+07	6.26448e+07	6.29892e+07	5.75647e+07	6.19072e+07	5.7589e+07	5.81398e+07	6.11534e+07	5.91683e+07	6.77616e+07	6.4555e+07	5.7192e+07
846	P25788-1	Proteasome subunit alpha type-3 [OS=Homo sapiens]	75.247	3.71159e+08	3.65643e+08	3.63753e+08	3.63521e+08	3.41419e+08	3.3068e+08	3.39951e+08	3.34439e+08	322860892	3.19416e+08	3.07945e+08	3.06314e+08
847	Q9NTJ3-1	Structural maintenance of chromosomes protein 4 [OS=Homo sapiens]	75.211	1.43744e+08	1.10728e+08	1.33069e+08	1.41975e+08	1.17604e+08	1.37472e+08	1.35185e+08	1.44997e+08	1.65125e+08	1.69731e+08	1.40438e+08	1.69827e+08
848	Q9H223	EH domain-containing protein 4 [OS=Homo sapiens]	75.185	1.56613e+08	1.17454e+08	1.5447e+08	1.38733e+08	1.20954e+08	1.25538e+08	1.36829e+08	1.31795e+08	1.28674e+08	1.2126e+08	1.29431e+08	1.06461e+08
849	Q9BZE4	Nucleolar GTP-binding protein 1 [OS=Homo sapiens]	74.989	1.46243e+08	1.51996e+08	1.3984e+08	1.47866e+08	1.30271e+08	1.15234e+08	1.11396e+08	1.2439e+08	131955663	1.23095e+08	1.1399e+08	1.16705e+08
850	P04179	Superoxide dismutase [Mn], mitochondrial OS=Homo sapiens OX=9606 GN=SOD2 PE=1 SV=3	74.854	2.63927e+08	2.67008e+08	3.02179e+08	2.58234e+08	1.83494e+08	1.71603e+08	1.66375e+08	1.31281e+08	1.69854e+08	2.11657e+08	1.83931e+08	1.78926e+08
851	O60271	C-jun-amino-terminal kinase-interacting protein 4 [OS=Homo sapiens]	74.816	1.19908e+08	1.29675e+08	1.08941e+08	1.17047e+08	9.84521e+07	1.04047e+08	8.51505e+07	9.77207e+07	8.27278e+07	8.1711e+07	9.22492e+07	9.95253e+07
852	P04181-1	Ornithine aminotransferase, mitochondrial [OS=Homo sapiens]	74.594	2.18699e+08	1.94707e+08	2.10775e+08	2.30684e+08	1.22842e+08	1.19187e+08	1.30635e+08	1.36095e+08	1.31921e+08	1.2952e+08	1.4289e+08	1.46681e+08
853	Q13492-1	Phosphatidylinositol-binding clathrin assembly protein [OS=Homo sapiens]	74.44	1.02475e+08	1.05922e+08	1.07109e+08	1.04107e+08	8.4163e+07	7.80603e+07	7.9176e+07	7.88015e+07	9.90495e+07	1.02099e+08	1.01782e+08	9.8447e+07
854	P30085-1	UMP-CMP kinase [OS=Homo sapiens]	74.389	2.3903e+08	2.42894e+08	2.36758e+08	2.39159e+08	2.69373e+08	2.59162e+08	2.63495e+08	2.57559e+08	2.64796e+08	2.64356e+08	2.55555e+08	2.47672e+08
855	Q9Y4W6	AFG3-like protein 2 [OS=Homo sapiens]	74.387	1.25503e+08	1.27055e+08	1.38654e+08	1.44022e+08	1.28145e+08	1.75305e+08	1.8482e+08	1.69024e+08	135105874	1.45311e+08	1.27111e+08	1.33944e+08
856	P61086	Ubiquitin-conjugating enzyme E2 K [OS=Homo sapiens]	74.243	1.45668e+08	1.24866e+08	1.12116e+08	1.1372e+08	1.2271e+08	1.6858e+08	1.72071e+08	1.69776e+08	1.44245e+08	1.41303e+08	1.50479e+08	1.97839e+08
857	Q29RF7-1	Sister chromatid cohesion protein PDS5 homolog A [OS=Homo sapiens]	74.061	4.55608e+07	4.69532e+07	4.66355e+07	4.69062e+07	3.81117e+07	4.45504e+07	4.59342e+07	5.00711e+07	5.25616e+07	5.44912e+07	5.16597e+07	5.24214e+07
858	O43169	Cytochrome b5 type B OS=Homo sapiens OX=9606 GN=CYB5B PE=1 SV=3	73.982	3.57421e+08	3.73553e+08	3.60493e+08	3.41627e+08	3.42746e+08	3.41154e+08	3.42668e+08	3.28463e+08	300638598	3.08112e+08	3.16645e+08	3.0576e+08
859	Q13363-1	C-terminal-binding protein 1 [OS=Homo sapiens]	73.91	1.26917e+08	1.30904e+08	1.25119e+08	1.30589e+08	1.75566e+08	1.74083e+08	1.84247e+08	1.77727e+08	1.90687e+08	1.99743e+08	1.90689e+08	1.89915e+08
860	P62280	40S ribosomal protein S11 [OS=Homo sapiens]	73.7	9.17733e+08	8.65385e+08	8.79936e+08	8.82136e+08	9.2668e+08	9.51e+08	9.11447e+08	9.38712e+08	8.82881e+08	8.66944e+08	8.60247e+08	9.00803e+08
861	P61026	ras-related protein rab-10 [OS=Homo sapiens]	73.598	2.09133e+08	2.04076e+08	2.03272e+08	1.98585e+08	2.21431e+08	2.27109e+08	2.20383e+08	2.32144e+08	1.99346e+08	1.98368e+08	1.99112e+08	2.01634e+08
862	Q9UKK9	ADP-sugar pyrophosphatase [OS=Homo sapiens]	73.523	3.08467e+08	3.17888e+08	3.03286e+08	3.04077e+08	2.60134e+08	2.56614e+08	2.54863e+08	2.57177e+08	2.49616e+08	2.39833e+08	2.63085e+08	2.54314e+08
863	P07686	Beta-hexosaminidase subunit beta [OS=Homo sapiens]	73.505	1.64684e+08	1.73253e+08	1.58629e+08	1.81999e+08	1.08873e+08	1.57237e+08	1.60024e+08	1.55359e+08	1.91182e+08	2.03018e+08	1.56287e+08	1.75083e+08
864	P35659-1	Protein DEK [OS=Homo sapiens]	73.463	3.08987e+08	2.86075e+08	2.84075e+08	2.89055e+08	2.6482e+08	2.62452e+08	2.53112e+08	2.56231e+08	2.7912e+08	2.83159e+08	2.75734e+08	2.92763e+08
865	P54886	delta-1-pyrroline-5-carboxylate synthase [OS=Homo sapiens]	73.456	1.29564e+08	1.33135e+08	1.50612e+08	1.40559e+08	8.74306e+07	8.86191e+07	8.64173e+07	8.99449e+07	1.09377e+08	1.12917e+08	9.89581e+07	1.11039e+08
866	O95347-1	structural maintenance of chromosomes protein 2 [OS=Homo sapiens]	73.434	9.79315e+07	1.13711e+08	8.79382e+07	1.0764e+08	1.00009e+08	1.03397e+08	1.18357e+08	1.13052e+08	1.30523e+08	1.26954e+08	1.21904e+08	1.30049e+08
867	P32322	Pyrroline-5-carboxylate reductase 1, mitochondrial [OS=Homo sapiens]	73.374	7.9587e+07	7.50119e+07	8.2866e+07	8.55621e+07	1.10133e+08	1.11405e+08	1.11128e+08	1.19593e+08	8.82671e+07	9.23032e+07	9.35933e+07	9.03619e+07
868	P28331-1	NADH-ubiquinone oxidoreductase 75 kDa subunit, mitochondrial [OS=Homo sapiens]	73.295	1.4893e+08	1.65445e+08	1.64149e+08	1.33768e+08	1.64485e+08	1.58529e+08	1.61231e+08	1.53471e+08	1.31339e+08	1.5232e+08	1.31754e+08	1.40075e+08
869	Q2TAY7	WD40 repeat-containing protein SMU1 [OS=Homo sapiens]	73.217	1.37221e+08	1.36942e+08	1.34049e+08	1.31765e+08	1.07086e+08	1.02051e+08	9.9822e+07	9.64497e+07	127212579	1.21895e+08	1.25178e+08	1.26008e+08
870	O00560-1	Syntenin-1 [OS=Homo sapiens]	73.172	8.11973e+07	8.25068e+07	7.77368e+07	7.36039e+07	1.34785e+08	1.41956e+08	1.38598e+08	1.48339e+08	120328078	1.05174e+08	1.03741e+08	9.96722e+07
871	O75340	programmed cell death protein 6 [OS=Homo sapiens]	73.053	5.12507e+08	5.1557e+08	5.15425e+08	5.32287e+08	5.36535e+08	5.31553e+08	5.307e+08	5.28269e+08	544384370	5.40023e+08	5.26975e+08	5.17858e+08
872	P08621-1	U1 small nuclear ribonucleoprotein 70 kDa [OS=Homo sapiens]	72.857	3.04177e+08	2.81821e+08	2.72188e+08	2.69178e+08	2.59207e+08	2.51164e+08	2.47812e+08	2.24644e+08	284332374	2.75792e+08	2.79432e+08	2.94097e+08
873	Q9NUQ6	SPATS2-like protein [OS=Homo sapiens]	72.789	1.2342e+08	1.21201e+08	1.25096e+08	1.25965e+08	1.69642e+08	1.69021e+08	1.71222e+08	1.69759e+08	1.56393e+08	1.56436e+08	1.54327e+08	1.56851e+08
874	P62834	ras-related protein Rap-1A [OS=Homo sapiens]	72.662	8.21469e+06	9.72345e+06	7.69361e+06	7.42416e+06	9.29702e+06	7.07988e+06	7.62284e+06	7.82299e+06	7.44016e+06	8.03534e+06	8.50678e+06	8.57171e+06
875	O60684	Importin subunit alpha-7 [OS=Homo sapiens]	72.508	9.98738e+07	1.06888e+08	1.05328e+08	1.19838e+08	1.38545e+08	1.29509e+08	1.30959e+08	1.41061e+08	1.46406e+08	1.5404e+08	1.43946e+08	1.35597e+08
876	P49591	Serine--tRNA ligase, cytoplasmic [OS=Homo sapiens]	72.475	9.38441e+07	1.10624e+08	9.65612e+07	9.35132e+07	1.10692e+08	1.1752e+08	1.13014e+08	1.16346e+08	106798985	1.09536e+08	9.67203e+07	9.00588e+07
877	Q07021	Complement component 1 Q subcomponent-binding protein, mitochondrial [OS=Homo sapiens]	72.307	5.28996e+08	4.7544e+08	5.57066e+08	5.62765e+08	3.84132e+08	4.49899e+08	4.18673e+08	4.17603e+08	3.21428e+08	3.85046e+08	3.6687e+08	4.85405e+08
878	Q9H0S4	Probable ATP-dependent RNA helicase DDX47 [OS=Homo sapiens]	72.277	8.15401e+07	8.77109e+07	9.08779e+07	8.92346e+07	7.88545e+07	8.52486e+07	8.42879e+07	8.61459e+07	8.58769e+07	8.99787e+07	8.32861e+07	7.71167e+07
879	Q14498-1	RNA-binding protein 39 [OS=Homo sapiens]	72.256	2.61101e+08	2.70722e+08	2.74769e+08	2.78488e+08	2.6079e+08	2.51588e+08	2.53447e+08	2.55803e+08	289114669	2.91983e+08	2.7989e+08	2.76694e+08
880	P08574	Cytochrome c1, heme protein, mitochondrial [OS=Homo sapiens]	72.211	1.92055e+08	1.93235e+08	1.99411e+08	1.93884e+08	1.81411e+08	1.87088e+08	1.89262e+08	1.71094e+08	2.10621e+08	2.08615e+08	2.13599e+08	2.07915e+08
881	P31937	3-hydroxyisobutyrate dehydrogenase, mitochondrial [OS=Homo sapiens]	72.067	2.809e+08	2.41008e+08	2.39519e+08	2.1728e+08	2.05189e+08	2.17664e+08	1.95821e+08	1.80021e+08	1.63852e+08	1.66374e+08	1.84538e+08	2.44684e+08
882	Q8NBJ7-1	Sulfatase-modifying factor 2 [OS=Homo sapiens]	72.047	1.30609e+08	1.25108e+08	1.31617e+08	1.29596e+08	1.2302e+08	1.25859e+08	1.23723e+08	1.30373e+08	1.24939e+08	1.21149e+08	1.33734e+08	1.26197e+08
883	Q13724-1	Mannosyl-oligosaccharide glucosidase [OS=Homo sapiens]	72.043	8.7199e+07	1.07847e+08	1.11493e+08	1.09343e+08	1.07911e+08	1.14363e+08	1.23815e+08	1.18849e+08	1.52103e+08	1.57425e+08	1.53947e+08	1.32134e+08
884	Q14376	UDP-glucose 4-epimerase [OS=Homo sapiens]	72.04	6.97069e+07	6.73392e+07	7.04308e+07	7.23763e+07	6.16542e+07	6.43235e+07	6.45436e+07	6.27673e+07	5.75117e+07	6.06589e+07	5.71674e+07	5.57904e+07
885	P30566	adenylosuccinate lyase [OS=Homo sapiens]	72.022	1.52449e+08	1.55321e+08	1.56953e+08	1.61493e+08	9.22316e+07	9.29286e+07	9.0057e+07	9.35505e+07	4.77636e+07	5.01436e+07	4.92633e+07	4.4622e+07
886	P30419	glycylpeptide N-tetradecanoyltransferase 1 [OS=Homo sapiens]	71.999	1.58709e+08	1.59215e+08	1.66786e+08	1.70664e+08	1.76189e+08	1.8341e+08	1.86425e+08	1.86506e+08	1.8482e+08	1.90091e+08	1.84129e+08	1.82617e+08
887	Q8NBJ5	Procollagen galactosyltransferase 1 [OS=Homo sapiens]	71.991	2.39777e+08	2.34576e+08	2.34471e+08	2.259e+08	1.93546e+08	2.27268e+08	2.41735e+08	2.01692e+08	271707266	2.74429e+08	2.71175e+08	2.68308e+08
888	Q14320	Protein FAM50A [OS=Homo sapiens]	71.846	2.41366e+08	2.43113e+08	2.28716e+08	2.39086e+08	2.34806e+08	2.59039e+08	2.51276e+08	2.51008e+08	335552712	3.30837e+08	3.31769e+08	3.52755e+08
889	Q68CZ2-1	Tensin-3 [OS=Homo sapiens]	71.615	5.33962e+07	6.19972e+07	6.04865e+07	6.60916e+07	7.98961e+07	6.89462e+07	7.35985e+07	7.98828e+07	74917888	7.89312e+07	6.41678e+07	5.83607e+07
890	P18031	Tyrosine-protein phosphatase non-receptor type 1 [OS=Homo sapiens]	71.519	2.06127e+08	2.06251e+08	2.14443e+08	2.11264e+08	1.83399e+08	1.86991e+08	1.96813e+08	2.03018e+08	165276767	1.68689e+08	1.65385e+08	1.70657e+08
891	P43246-1	DNA mismatch repair protein MSH2 [OS=Homo sapiens]	71.516	7.85444e+07	9.02576e+07	9.2352e+07	9.39418e+07	8.50392e+07	7.76969e+07	8.34571e+07	8.33934e+07	8.05074e+07	8.36289e+07	8.27334e+07	8.21919e+07
892	P07602-1	Prosaposin [OS=Homo sapiens]	71.51	5.7178e+08	5.73829e+08	5.80169e+08	6.05446e+08	4.05284e+08	4.10034e+08	4.04928e+08	4.2716e+08	6.49177e+08	6.546e+08	6.4473e+08	6.35473e+08
893	Q8N766-1	ER membrane protein complex subunit 1 [OS=Homo sapiens]	71.508	5.91591e+07	5.73921e+07	5.97786e+07	5.98711e+07	6.29231e+07	6.9086e+07	6.91283e+07	6.55098e+07	73563024	8.37205e+07	8.60744e+07	6.74616e+07
894	Q9Y383	Putative RNA-binding protein Luc7-like 2 [OS=Homo sapiens]	71.428	1.44479e+08	1.40717e+08	1.39672e+08	1.35843e+08	1.48502e+08	1.51728e+08	1.49838e+08	1.3255e+08	172103180	1.72894e+08	1.68035e+08	1.85348e+08
895	P00390	Glutathione reductase, mitochondrial [OS=Homo sapiens]	71.361	1.00005e+08	9.86428e+07	9.46575e+07	9.84871e+07	1.14095e+08	1.06417e+08	1.12307e+08	1.13974e+08	61990944	5.215e+07	5.71753e+07	7.494e+07
896	P62244	40S ribosomal protein S15a [OS=Homo sapiens]	71.151	7.7262e+08	7.78352e+08	7.53476e+08	7.53021e+08	7.70426e+08	7.34719e+08	7.5941e+08	7.30509e+08	7.81541e+08	7.95929e+08	7.63112e+08	7.48673e+08
897	P26006	Integrin alpha-3 [OS=Homo sapiens]	70.978	1.46505e+08	1.94401e+08	1.85287e+08	1.8078e+08	2.3062e+08	2.05666e+08	1.924e+08	2.42199e+08	2.8152e+08	2.94846e+08	2.70633e+08	2.7364e+08
898	Q14151	scaffold attachment factor B2 [OS=Homo sapiens]	70.771
899	Q8IWE2	Protein Noxp20 [OS=Homo sapiens]	70.738	7.3944e+07	7.65258e+07	7.04453e+07	6.66543e+07	9.01407e+07	9.25464e+07	9.47516e+07	9.82547e+07	6.88383e+07	7.14516e+07	8.16625e+07	7.94188e+07
900	Q13740-1	CD166 antigen [OS=Homo sapiens]	70.72	9.2861e+07	6.91136e+07	8.20993e+07	8.76491e+07	7.60111e+07	9.6844e+07	1.00076e+08	8.73352e+07	1.42094e+08	1.34227e+08	1.42726e+08	1.32855e+08
901	O15231-1	zinc finger protein 185 [OS=Homo sapiens]	70.677	4.87339e+07	5.49397e+07	4.7114e+07	4.7295e+07	6.0591e+07	5.56233e+07	5.50281e+07	6.08318e+07	1.39085e+08	1.38627e+08	1.37038e+08	1.3985e+08
902	Q9NYF8-1	Bcl-2-associated transcription factor 1 [OS=Homo sapiens]	70.621	1.76459e+08	1.79058e+08	1.74486e+08	1.74157e+08	1.64914e+08	1.64948e+08	1.69998e+08	1.70185e+08	1.80794e+08	1.81777e+08	1.76198e+08	1.84683e+08
903	Q9UJZ1	Stomatin-like protein 2, mitochondrial [OS=Homo sapiens]	70.533	6.24499e+07	6.15694e+07	6.59134e+07	5.50682e+07	5.1839e+07	5.02188e+07	5.13701e+07	5.47066e+07	6.29927e+07	6.18579e+07	6.42546e+07	6.20215e+07
904	P16070	CD44 antigen [OS=Homo sapiens]	70.466	1.63223e+09	1.54676e+09	1.50448e+09	1.47682e+09	1.46091e+09	1.42144e+09	1.42038e+09	1.38151e+09	1.28002e+09	1.29531e+09	1.27624e+09	1.33003e+09
905	O00203-1	AP-3 complex subunit beta-1 [OS=Homo sapiens]	70.372	1.50172e+08	1.60436e+08	1.55054e+08	1.5891e+08	1.56738e+08	1.54438e+08	1.56e+08	1.56152e+08	1.9228e+08	1.89658e+08	1.82857e+08	1.50526e+08
906	Q9NRV9	Heme-binding protein 1 [OS=Homo sapiens]	70.33	3.13094e+08	3.14303e+08	3.21419e+08	3.22531e+08	3.11714e+08	2.99966e+08	3.17047e+08	3.22868e+08	3.20455e+08	3.31547e+08	3.12343e+08	3.27717e+08
907	Q9BWF3-1	RNA-binding protein 4 [OS=Homo sapiens]	70.301	1.00608e+08	1.02379e+08	1.02119e+08	9.61248e+07	8.62783e+07	8.83754e+07	8.44427e+07	8.82776e+07	8.81677e+07	8.83241e+07	9.7884e+07	1.00497e+08
908	O14974	Protein phosphatase 1 regulatory subunit 12A [OS=Homo sapiens]	70.128	7.94908e+07	1.16385e+08	1.09872e+08	1.09682e+08	1.3077e+08	1.40062e+08	1.48065e+08	1.49649e+08	1.71516e+08	1.6864e+08	1.77773e+08	1.57463e+08
909	P31350-1	ribonucleoside-diphosphate reductase subunit M2 [OS=Homo sapiens]	69.937	1.76874e+08	1.94125e+08	1.66587e+08	1.57226e+08	1.67317e+08	1.55413e+08	1.65368e+08	1.98728e+08	1.95244e+08	1.72818e+08	1.64362e+08	1.20313e+08
910	Q562R1	Beta-actin-like protein 2 [OS=Homo sapiens]	69.884	7.33212e+06			5.90845e+06		7.67063e+06	6.68827e+06	7.77969e+06	5.2266e+06	5.22234e+06	6.73335e+06
911	P39019	40S ribosomal protein S19 [OS=Homo sapiens]	69.841	1.19234e+09	1.18635e+09	1.16554e+09	1.18287e+09	1.02317e+09	9.90808e+08	1.02718e+09	9.72558e+08	1105910277	1.10936e+09	1.09955e+09	1.13735e+09
912	E9PAV3	Nascent polypeptide-associated complex subunit alpha, muscle-specific form [OS=Homo sapiens]	69.689	5.89763e+08	6.06675e+08	6.10072e+08	5.76832e+08	5.78747e+08	5.61797e+08	5.76193e+08	5.67305e+08	644621384	6.58747e+08	6.61294e+08	6.57526e+08
913	O95202-1	mitochondrial proton/calcium exchanger protein [OS=Homo sapiens]	69.449	1.00419e+08	1.02602e+08	1.00407e+08	1.00196e+08	1.09134e+08	1.1006e+08	1.17332e+08	1.11442e+08	1.38012e+08	1.35231e+08	1.34623e+08	1.24458e+08
914	P27694	Replication protein A 70 kDa DNA-binding subunit [OS=Homo sapiens]	69.408	7.78827e+07	8.25085e+07	8.16013e+07	7.96997e+07	9.428e+07	9.10844e+07	9.54881e+07	9.42276e+07	1.04013e+08	1.06339e+08	1.08038e+08	1.06288e+08
915	Q99439	Calponin-2 [OS=Homo sapiens]	69.266	2.00345e+08	1.78886e+08	1.79029e+08	1.81919e+08	2.17026e+08	2.13377e+08	2.11327e+08	2.05367e+08	2.09294e+08	2.10088e+08	2.1571e+08	2.17712e+08
916	Q86XP3-1	ATP-dependent RNA helicase DDX42 [OS=Homo sapiens]	69.005	7.31306e+07	8.72428e+07	8.03737e+07	7.49893e+07	8.46702e+07	8.18583e+07	8.02831e+07	8.358e+07	9.88114e+07	1.0405e+08	9.79229e+07	9.19415e+07
917	Q02750	Dual specificity mitogen-activated protein kinase kinase 1 [OS=Homo sapiens]	69	3.94462e+07	3.92817e+07	3.80989e+07	3.63037e+07	3.60832e+07	3.51569e+07	2.67916e+07	3.38149e+07	3.21487e+07	2.52953e+07	3.44643e+07	3.51659e+07
918	P30046	D-dopachrome decarboxylase [OS=Homo sapiens]	68.949	2.8323e+08	2.95592e+08	2.92619e+08	2.81603e+08	2.04962e+08	2.03616e+08	1.99731e+08	2.03699e+08	170844199	1.70666e+08	1.7112e+08	1.73811e+08
919	O75874	Isocitrate dehydrogenase [NADP] cytoplasmic [OS=Homo sapiens]	68.86	1.50631e+08	1.66232e+08	1.43751e+08	1.52831e+08	1.82557e+08	1.47109e+08	1.59507e+08	1.43582e+08	1.55518e+08	1.33764e+08	1.43238e+08	1.36286e+08
920	P51572	B-cell receptor-associated protein 31 [OS=Homo sapiens]	68.855	2.9411e+08	2.66715e+08	2.60352e+08	2.77689e+08	3.57647e+08	3.57829e+08	3.36825e+08	3.33756e+08	3.3397e+08	3.33574e+08	3.58522e+08	3.69563e+08
921	P62899	60S ribosomal protein L31 [OS=Homo sapiens]	68.556	4.6784e+08	4.69019e+08	4.81352e+08	4.85202e+08	3.37425e+08	3.80723e+08	3.51871e+08	4.18519e+08	390206788	3.85711e+08	3.937e+08	3.65846e+08
922	P63208	s-phase kinase-associated protein 1 [OS=Homo sapiens]	68.466	2.48654e+08	3.82652e+08	3.94441e+08	2.50973e+08	2.17885e+08	2.17689e+08	2.16258e+08	2.24405e+08	2.14568e+08	2.14221e+08	2.24986e+08	2.28299e+08
923	O96008	Mitochondrial import receptor subunit TOM40 homolog [OS=Homo sapiens]	68.322	1.62884e+08	1.57919e+08	1.78574e+08	1.65826e+08	2.15807e+08	2.1123e+08	2.04583e+08	2.07262e+08	1.87956e+08	1.93666e+08	1.84011e+08	1.73806e+08
924	Q9GZT3-1	SRA stem-loop-interacting RNA-binding protein, mitochondrial [OS=Homo sapiens]	68.257	2.84057e+08	2.80061e+08	2.72953e+08	2.73586e+08	2.71418e+08	2.73494e+08	2.70631e+08	2.71162e+08	263490016	2.72258e+08	2.74988e+08	2.83687e+08
925	P13984	General transcription factor IIF subunit 2 [OS=Homo sapiens]	68.218	9.0325e+07	1.04163e+08	1.02523e+08	9.46719e+07	8.38432e+07	8.42839e+07	6.99479e+07	7.95995e+07	1.08077e+08	9.33384e+07	9.9999e+07	9.74029e+07
926	P46783	40S ribosomal protein S10 [OS=Homo sapiens]	68.082	6.74703e+08	6.50912e+08	6.53522e+08	6.65738e+08	5.56216e+08	5.61529e+08	5.61825e+08	5.67587e+08	6.36334e+08	6.19062e+08	6.42046e+08	6.11665e+08
927	Q02880	DNA topoisomerase 2-beta [OS=Homo sapiens]	67.992	3.26139e+07	2.16928e+07	2.34501e+07	2.68045e+07	2.10452e+07	3.73684e+07	2.39152e+07	3.69556e+07	4.43236e+07	4.30041e+07	4.6862e+07	5.36667e+07
928	Q9Y285	Phenylalanine--tRNA ligase alpha subunit [OS=Homo sapiens]	67.917	1.35323e+08	1.25162e+08	1.47741e+08	1.39364e+08	1.26822e+08	1.35762e+08	1.30248e+08	1.35673e+08	1.48153e+08	1.354e+08	1.48812e+08	1.54751e+08
929	Q9NUQ9	protein FAM49B [OS=Homo sapiens]	67.764	7.64849e+07	7.5713e+07	8.29438e+07	7.79764e+07	1.22214e+08	1.24329e+08	1.19567e+08	1.31329e+08	1.2622e+08	1.29881e+08	1.36203e+08	1.30279e+08
930	O76024	Wolframin [OS=Homo sapiens]	67.736	7.11635e+07	7.18414e+07	7.59005e+07	8.47111e+07	1.16131e+08	1.24125e+08	1.17566e+08	1.25663e+08	112933785	1.1894e+08	1.10092e+08	1.13547e+08
931	Q9H4A4	aminopeptidase B [OS=Homo sapiens]	67.512	9.63391e+07	1.06656e+08	1.08051e+08	9.24481e+07	1.0107e+08	9.14234e+07	1.23824e+08	1.08403e+08	121816902	1.16636e+08	9.6707e+07	1.10058e+08
932	P20674	Cytochrome c oxidase subunit 5A, mitochondrial [OS=Homo sapiens]	67.471	3.32417e+08	3.27159e+08	3.36988e+08	3.58044e+08	3.13423e+08	3.38974e+08	3.2123e+08	3.4065e+08	3.72791e+08	3.77637e+08	3.7256e+08	3.5668e+08
933	Q12904-1	aminoacyl tRNA synthase complex-interacting multifunctional protein 1 [OS=Homo sapiens]	67.464	1.2982e+08	1.22745e+08	1.29386e+08	1.30991e+08	1.29345e+08	1.15031e+08	1.24181e+08	1.27772e+08	145111701	1.40468e+08	1.32864e+08	1.36256e+08
934	Q9HAV7	GrpE protein homolog 1, mitochondrial [OS=Homo sapiens]	67.354	2.54113e+08	2.59752e+08	2.53906e+08	3.02917e+08	3.51141e+08	3.27577e+08	3.21081e+08	3.54162e+08	3.15152e+08	2.88204e+08	3.11738e+08	3.18835e+08
935	Q6FI81-1	Anamorsin [OS=Homo sapiens]	67.3	1.16668e+08	1.18403e+08	1.17357e+08	1.1959e+08	1.33284e+08	1.33326e+08	1.40354e+08	1.4126e+08	1.06272e+08	1.10294e+08	1.07036e+08	1.00864e+08
936	P11908	ribose-phosphate pyrophosphokinase 2 [OS=Homo sapiens]	67.071	5.33752e+07	5.38316e+07	5.57416e+07	5.56064e+07	4.1583e+07	3.58277e+07	4.21825e+07	3.76362e+07	35569788	3.57121e+07	3.69031e+07	3.64664e+07
937	P49720	proteasome subunit beta type-3 [OS=Homo sapiens]	66.941	1.95408e+08	2.06578e+08	2.01968e+08	2.03437e+08	2.11892e+08	2.18525e+08	2.29064e+08	2.24365e+08	2.26542e+08	2.25865e+08	2.27717e+08	2.15969e+08
938	P46781	40S ribosomal protein S9 [OS=Homo sapiens]	66.918	1.55064e+09	1.52259e+09	1.53033e+09	1.57391e+09	1.68698e+09	1.62264e+09	1.6269e+09	1.70054e+09	1811499946	1.73052e+09	1.66617e+09	1.77132e+09
939	P49821	NADH dehydrogenase [ubiquinone] flavoprotein 1, mitochondrial [OS=Homo sapiens]	66.864	2.28772e+08	2.17266e+08	2.0832e+08	2.03562e+08	2.15679e+08	1.99237e+08	1.92676e+08	1.8933e+08	1.91769e+08	2.01876e+08	1.71873e+08	1.62328e+08
940	Q04760-1	lactoylglutathione lyase [OS=Homo sapiens]	66.748	4.50475e+08	4.35744e+08	4.37937e+08	4.4303e+08	4.37596e+08	4.39696e+08	4.25579e+08	4.22328e+08	588504353	5.73436e+08	5.63891e+08	5.6794e+08
941	Q9UQE7	Structural maintenance of chromosomes protein 3 [OS=Homo sapiens]	66.744	1.199e+08	1.15066e+08	1.20693e+08	1.25171e+08	9.52849e+07	1.10556e+08	9.17824e+07	1.03817e+08	1.46921e+08	1.337e+08	1.37564e+08	1.34146e+08
942	P62820	Ras-related protein Rab-1A [OS=Homo sapiens]	66.732	2.47238e+07	2.12881e+07	2.39569e+07	2.0625e+07	2.06896e+07	2.31394e+07	2.35979e+07	2.41424e+07	23376988	2.15722e+07	2.19252e+07	2.08475e+07
943	Q9NR46	Endophilin-B2 [OS=Homo sapiens]	66.694	6.71154e+07	8.62517e+07	8.49857e+07	6.90907e+07	5.66769e+07	5.01224e+07	6.08925e+07	5.4943e+07	98960945	9.90011e+07	9.43632e+07	9.20501e+07
944	P50479-1	PDZ and LIM domain protein 4 [OS=Homo sapiens]	66.663	1.74543e+08	2.18078e+08	1.8146e+08	1.49246e+08	1.27933e+08	1.40914e+08	1.26157e+08	1.37749e+08	6.44629e+07	9.02347e+07	7.93137e+07	9.52857e+07
945	P51148	Ras-related protein Rab-5C [OS=Homo sapiens]	66.622	2.86384e+08	2.57501e+08	2.9154e+08	2.8294e+08	3.05186e+08	2.90796e+08	3.08945e+08	3.12193e+08	2.86466e+08	2.97224e+08	2.8192e+08	2.77813e+08
946	P48444	Coatomer subunit delta [OS=Homo sapiens]	66.548	2.84482e+08	2.779e+08	2.9687e+08	2.97031e+08	2.33582e+08	2.38538e+08	2.3626e+08	2.41552e+08	2.51297e+08	2.5323e+08	2.51353e+08	2.44062e+08
947	P0CG39	POTE ankyrin domain family member J [OS=Homo sapiens]	66.538	4.52215e+08	6.16906e+08	7.7032e+08	6.40516e+08	4.69442e+08	6.73066e+08	6.66845e+08	6.5518e+08	560320830	6.13818e+08	6.08156e+08	7.64593e+08
948	Q07666	KH domain-containing, RNA-binding, signal transduction-associated protein 1 [OS=Homo sapiens]	66.436	2.75396e+08	2.65375e+08	2.67003e+08	2.82967e+08	2.59317e+08	2.61102e+08	2.39518e+08	2.58358e+08	3.12365e+08	2.97576e+08	2.70824e+08	2.86092e+08
949	P50502	Hsc70-interacting protein [OS=Homo sapiens]	66.413	4.15652e+08	4.08494e+08	4.07774e+08	4.08192e+08	3.26571e+08	3.25061e+08	3.3057e+08	3.15452e+08	254662207	2.50957e+08	2.55665e+08	2.55892e+08
950	Q9H4A6	Golgi phosphoprotein 3 [OS=Homo sapiens]	66.366	8.14199e+07	8.97161e+07	8.55077e+07	9.17919e+07	1.06942e+08	1.01061e+08	9.0681e+07	9.67448e+07	1.11319e+08	1.05926e+08	1.08582e+08	1.00151e+08
951	P45973	chromobox protein homolog 5 [OS=Homo sapiens]	66.273	1.40811e+08	1.48529e+08	1.48622e+08	1.35959e+08	1.87713e+08	1.78139e+08	1.75597e+08	1.77202e+08	2.12383e+08	2.18926e+08	2.14525e+08	2.17963e+08
952	Q9UNH7-1	Sorting nexin-6 [OS=Homo sapiens]	66.136	1.3339e+08	1.319e+08	1.37538e+08	1.35119e+08	9.21203e+07	9.51418e+07	9.54364e+07	9.27382e+07	1.17039e+08	1.06328e+08	1.12262e+08	1.17595e+08
953	Q15056-1	Eukaryotic translation initiation factor 4H [OS=Homo sapiens]	66.119	5.07569e+08	5.26649e+08	5.30397e+08	5.14717e+08	4.2756e+08	4.23787e+08	4.35826e+08	4.29447e+08	481145224	4.85641e+08	4.73789e+08	4.65732e+08
954	O15355	Protein phosphatase 1G [OS=Homo sapiens]	66.008	1.50017e+08	1.57056e+08	1.50984e+08	1.522e+08	1.27648e+08	1.32565e+08	1.25657e+08	1.12717e+08	1.03264e+08	1.22118e+08	1.22945e+08	1.05392e+08
955	P63220	40S ribosomal protein S21 [OS=Homo sapiens]	65.979	1.39192e+08	1.18361e+08	1.18343e+08	1.06136e+08	1.10128e+08	9.52128e+07	8.76047e+07	8.30723e+07	9.50286e+07	9.07464e+07	9.71584e+07	1.00075e+08
956	O43776	Asparagine--tRNA ligase, cytoplasmic [OS=Homo sapiens]	65.977	1.05466e+08	1.06416e+08	1.05526e+08	1.02336e+08	9.20193e+07	8.87258e+07	9.68827e+07	1.0376e+08	6.30131e+07	9.12047e+07	9.35317e+07	8.75614e+07
957	Q8NE71-1	ATP-binding cassette sub-family F member 1 [OS=Homo sapiens]	65.906	8.76689e+07	9.18111e+07	9.1456e+07	8.34812e+07	1.05987e+08	1.06377e+08	1.02049e+08	1.09527e+08	8.53641e+07	9.8719e+07	1.00628e+08	1.00678e+08
958	Q9UL25	Ras-related protein Rab-21 [OS=Homo sapiens]	65.904	7.0526e+07	8.35688e+07	7.38663e+07	7.58985e+07	9.18672e+07	9.43978e+07	9.53482e+07	9.88488e+07	1.0071e+08	1.00749e+08	9.73771e+07	8.79674e+07
959	Q70J99-1	Protein unc-13 homolog D [OS=Homo sapiens]	65.882	2.95626e+07	2.72171e+07	2.82726e+07	3.88691e+07	2.90049e+07	3.1517e+07	2.86904e+07	3.24644e+07	4.33827e+07	4.23928e+07	4.41515e+07	4.03382e+07
960	O43684	Mitotic checkpoint protein BUB3 [OS=Homo sapiens]	65.878	2.46915e+08	2.53646e+08	2.43868e+08	2.32777e+08	2.01006e+08	1.91133e+08	1.93043e+08	1.97272e+08	2.0497e+08	2.02698e+08	2.05122e+08	2.33804e+08
961	Q99729-2	Isoform 2 of Heterogeneous nuclear ribonucleoprotein A/B [OS=Homo sapiens]	65.839	5.01846e+08	5.38074e+08	5.27243e+08	5.09479e+08	3.89281e+08	4.21652e+08	4.52839e+08	4.59751e+08	4.8402e+08	4.27373e+08	4.17142e+08	4.4001e+08
962	Q8N392-1	Rho GTPase-activating protein 18 [OS=Homo sapiens]	65.788	1.42244e+08	1.28088e+08	1.34591e+08	1.42485e+08	1.08942e+08	1.1372e+08	1.06941e+08	1.13307e+08	9.4995e+07	1.02036e+08	8.90618e+07	8.55499e+07
963	Q9H3N1	Thioredoxin-related transmembrane protein 1 [OS=Homo sapiens]	65.541	2.08403e+08	2.24005e+08	2.24123e+08	2.16716e+08	2.14651e+08	2.22512e+08	2.248e+08	2.31101e+08	2.14504e+08	2.11745e+08	2.02144e+08	2.01731e+08
964	O75439	mitochondrial-processing peptidase subunit beta [OS=Homo sapiens]	65.424	1.03447e+08	1.09197e+08	1.10961e+08	1.06435e+08	1.05737e+08	9.85922e+07	9.8263e+07	9.78781e+07	92828093	1.0063e+08	9.8298e+07	9.57575e+07
965	Q9H3P7	Golgi resident protein GCP60 [OS=Homo sapiens]	65.409	4.81565e+07	5.29336e+07	5.48522e+07	5.30999e+07	4.29229e+07	4.43899e+07	3.7866e+07	4.19303e+07	5.01015e+07	5.01913e+07	4.89203e+07	5.07909e+07
966	P26196	Probable ATP-dependent RNA helicase DDX6 [OS=Homo sapiens]	65.292	1.35306e+08	1.39593e+08	1.40302e+08	1.41819e+08	1.35421e+08	1.50412e+08	1.51201e+08	1.51149e+08	1.73796e+08	1.70618e+08	1.77354e+08	1.70635e+08
967	P61769	Beta-2-microglobulin [OS=Homo sapiens]	65.202	3.17471e+08	3.1606e+08	3.08261e+08	3.2275e+08	2.84644e+08	2.9006e+08	2.52569e+08	3.04816e+08	2.31452e+08	2.30799e+08	2.19496e+08	2.28637e+08
968	Q00688	peptidyl-prolyl cis-trans isomerase FKBP3 [OS=Homo sapiens]	65.097	1.03311e+08	8.04086e+07	8.12901e+07	7.67371e+07	1.02002e+08	1.18837e+08	1.23432e+08	1.18763e+08	1.05478e+08	9.90873e+07	1.0503e+08	1.14603e+08
969	P48637	glutathione synthetase [OS=Homo sapiens]	65.007	1.74746e+08	1.78304e+08	1.79224e+08	1.84031e+08	1.48884e+08	1.55027e+08	1.51965e+08	1.68671e+08	1.59722e+08	1.64338e+08	1.61854e+08	1.56761e+08
970	Q9Y5M8	signal recognition particle receptor subunit beta [OS=Homo sapiens]	64.994	1.71707e+08	1.90478e+08	1.77873e+08	1.88433e+08	2.29145e+08	2.22214e+08	2.38511e+08	2.37033e+08	2.60948e+08	2.57771e+08	2.45164e+08	2.5059e+08
971	Q9NSE4	Isoleucine--tRNA ligase, mitochondrial [OS=Homo sapiens]	64.87	6.72883e+07	6.65034e+07	6.94986e+07	6.88663e+07	5.76508e+07	5.89876e+07	5.66259e+07	5.56376e+07	5.65706e+07	6.19168e+07	5.9009e+07	5.62567e+07
972	Q86VI3	Ras GTPase-activating-like protein IQGAP3 [OS=Homo sapiens]	64.801	3.57348e+07	3.17754e+07	2.7809e+07	3.80908e+07	4.5401e+07	3.50372e+07	3.84561e+07	5.13803e+07	50383743	4.44417e+07	4.36253e+07	5.69854e+07
973	P31942	Heterogeneous nuclear ribonucleoprotein H3 [OS=Homo sapiens]	64.758	3.08524e+08	3.28203e+08	3.36134e+08	3.35628e+08	3.22397e+08	3.30096e+08	3.29706e+08	3.31157e+08	3.31562e+08	3.34481e+08	3.47053e+08	3.21791e+08
974	P40429	60S ribosomal protein L13a [OS=Homo sapiens]	64.735	8.25165e+08	8.0762e+08	8.32037e+08	8.44425e+08	7.9917e+08	7.64813e+08	7.82201e+08	8.25719e+08	8.02349e+08	8.78305e+08	8.57005e+08	8.46132e+08
975	Q8WWI1-3	Isoform 3 of LIM domain only protein 7 [OS=Homo sapiens]	64.713	7.74521e+07	7.42764e+07	6.93987e+07	6.33733e+07	4.43724e+07	4.77752e+07	4.7221e+07	4.78356e+07	7.18218e+07	7.02711e+07	8.22751e+07	8.92815e+07
976	Q02543	60S ribosomal protein L18a [OS=Homo sapiens]	64.672	5.98401e+08	5.73049e+08	6.0029e+08	6.04152e+08	6.57031e+08	6.66239e+08	6.46842e+08	6.6874e+08	686437603	6.8627e+08	6.85362e+08	6.81379e+08
977	P16949-1	Stathmin [OS=Homo sapiens]	64.641	9.87472e+08	1.01562e+09	1.01354e+09	1.04489e+09	1.00195e+09	1.00171e+09	1.06497e+09	9.90175e+08	1.11956e+09	1.13954e+09	1.14532e+09	1.159e+09
978	P50579	methionine aminopeptidase 2 [OS=Homo sapiens]	64.59	3.75781e+07	3.2174e+07	3.18683e+07	3.93818e+07	4.38678e+07	4.24073e+07	3.6912e+07	4.7302e+07	3.46168e+07	3.31331e+07	3.08286e+07	2.98423e+07
979	P06756	Integrin alpha-V [OS=Homo sapiens]	64.462	6.02447e+07	5.13947e+07	4.94918e+07	5.01165e+07	7.2494e+07	8.05989e+07	7.92066e+07	9.21971e+07	1.13376e+08	1.02054e+08	1.08981e+08	1.00322e+08
980	Q15717	ELAV-like protein 1 [OS=Homo sapiens]	64.444	1.97213e+08	2.28416e+08	2.31194e+08	2.20844e+08	2.12214e+08	1.96967e+08	1.92568e+08	2.00758e+08	2.14643e+08	2.47994e+08	2.39753e+08	2.64993e+08
981	Q96A72	protein mago nashi homolog 2 [OS=Homo sapiens]	64.433	1.62232e+08	1.68071e+08	1.69362e+08	1.90924e+08	2.0865e+08	2.04728e+08	2.12737e+08	2.23048e+08	2.99673e+08	2.79115e+08	2.54816e+08	2.53117e+08
982	P04080	Cystatin-B [OS=Homo sapiens]	64.409	8.73343e+08	9.12415e+08	8.78743e+08	8.80021e+08	7.65745e+08	7.69649e+08	7.70887e+08	7.32821e+08	740010802	7.57329e+08	7.45017e+08	7.68342e+08
983	Q9H9B4	Sideroflexin-1 [OS=Homo sapiens]	64.331	1.52869e+08	1.61375e+08	1.57373e+08	1.57432e+08	1.32932e+08	1.37225e+08	1.37796e+08	1.33109e+08	1.24335e+08	1.15944e+08	1.22629e+08	1.2866e+08
984	Q9UG63	ATP-binding cassette sub-family F member 2 [OS=Homo sapiens]	64.331	1.47068e+08	1.3893e+08	1.37732e+08	1.42782e+08	1.40892e+08	1.40532e+08	1.41985e+08	1.39337e+08	1.38797e+08	1.41156e+08	1.37213e+08	1.57057e+08
985	Q99447-1	ethanolamine-phosphate cytidylyltransferase [OS=Homo sapiens]	64.218	1.09274e+08	1.01187e+08	9.72211e+07	1.02712e+08	8.40426e+07	9.02306e+07	9.62069e+07	9.25948e+07	7.85368e+07	7.23773e+07	6.58121e+07	6.92971e+07
986	P62995	transformer-2 protein homolog beta [OS=Homo sapiens]	63.989	1.64721e+08	1.55816e+08	1.60235e+08	1.57073e+08	1.79396e+08	1.77926e+08	1.80008e+08	1.85138e+08	2.07313e+08	2.09026e+08	2.14434e+08	2.19476e+08
987	P55010	Eukaryotic translation initiation factor 5 [OS=Homo sapiens]	63.979	3.35637e+08	3.37471e+08	3.33559e+08	3.302e+08	2.81592e+08	2.65025e+08	2.72901e+08	2.84627e+08	3.56858e+08	3.58524e+08	3.58651e+08	3.49448e+08
988	P48059	LIM and senescent cell antigen-like-containing domain protein 1 [OS=Homo sapiens]	63.928	1.20115e+08	1.4204e+08	1.38677e+08	1.34339e+08	1.35826e+08	1.21518e+08	1.28986e+08	1.31683e+08	1.13426e+08	1.13885e+08	1.1096e+08	8.03074e+07
989	Q96ME1-4	Isoform 4 of F-box/LRR-repeat protein 18 [OS=Homo sapiens]	63.832	3.71599e+07	4.10723e+07	3.80111e+07	3.95608e+07	4.54128e+07	4.54664e+07	3.76455e+07	3.82018e+07	3.09989e+07	2.9468e+07	3.18571e+07	4.17656e+07
990	Q01844	RNA-binding protein EWS [OS=Homo sapiens]	63.825	1.72688e+08	1.73939e+08	1.76425e+08	1.68202e+08	1.19348e+08	1.23267e+08	1.18255e+08	1.19502e+08	124172410	1.28818e+08	1.27501e+08	1.27436e+08
991	O43592	Exportin-T [OS=Homo sapiens]	63.8	1.00015e+08	9.70935e+07	1.00611e+08	1.00814e+08	8.6814e+07	9.02629e+07	9.60554e+07	9.15086e+07	1.12689e+08	1.09433e+08	1.071e+08	1.08005e+08
992	P62888	60S ribosomal protein L30 [OS=Homo sapiens]	63.688	4.30267e+08	4.39663e+08	4.27543e+08	4.25018e+08	3.45605e+08	3.34121e+08	3.32768e+08	3.69016e+08	375828254	3.84157e+08	3.93175e+08	3.86628e+08
993	P49902	Cytosolic purine 5'-nucleotidase [OS=Homo sapiens]	63.513	9.42578e+07	8.4946e+07	9.95853e+07	8.6231e+07	6.03305e+07	5.42223e+07	7.23901e+07	6.1796e+07	8.50435e+07	7.80643e+07	8.00904e+07	7.69686e+07
994	Q8N1G4	Leucine-rich repeat-containing protein 47 [OS=Homo sapiens]	63.512	1.31544e+08	1.40791e+08	1.50036e+08	1.45561e+08	1.56068e+08	1.54207e+08	1.63116e+08	1.58022e+08	1.50797e+08	1.54059e+08	1.39484e+08	1.27426e+08
995	P14923	Junction plakoglobin [OS=Homo sapiens]	63.481	3.09772e+07	2.67204e+07	3.03179e+07	3.303e+07	7.61338e+07	7.27034e+07	7.32621e+07	8.01377e+07	7.68059e+07	7.78472e+07	7.55873e+07	6.87289e+07
996	O60749	Sorting nexin-2 [OS=Homo sapiens]	63.467	1.75771e+08	1.59154e+08	1.91738e+08	1.99279e+08	9.80973e+07	1.12594e+08	1.18922e+08	1.20096e+08	1.90693e+08	1.90366e+08	1.71135e+08	1.73044e+08
997	O14979-1	Heterogeneous nuclear ribonucleoprotein D-like [OS=Homo sapiens]	63.421	2.28643e+08	2.25926e+08	2.21945e+08	2.24908e+08	1.59715e+08	2.07622e+08	2.1603e+08	1.70175e+08	264745870	2.37908e+08	2.7464e+08	2.76529e+08
998	P46776	60S ribosomal protein L27a [OS=Homo sapiens]	63.371	7.66149e+08	7.7887e+08	7.80099e+08	7.72101e+08	6.85708e+08	6.92975e+08	6.88561e+08	6.77157e+08	8.01372e+08	7.99409e+08	8.08259e+08	7.89814e+08
999	Q9NZI8	Insulin-like growth factor 2 mRNA-binding protein 1 [OS=Homo sapiens]	63.314	2.82061e+07	2.80214e+07	2.93236e+07	3.28036e+07	3.37693e+07	5.15649e+07	5.07003e+07	4.66511e+07	3.71251e+07	4.06304e+07	3.84035e+07	5.01194e+07
1000	P31949	protein S100-A11 [OS=Homo sapiens]	63.271	9.38552e+08	9.37174e+08	9.60144e+08	9.73247e+08	8.80672e+08	9.02314e+08	9.02655e+08	9.44432e+08	1.03846e+09	1.02086e+09	1.03426e+09	1.02529e+09
1001	P35268	60S ribosomal protein L22 [OS=Homo sapiens]	63.225	4.30184e+08	4.50338e+08	4.4686e+08	4.63784e+08	5.59943e+08	5.44174e+08	5.65399e+08	5.58038e+08	5.86283e+08	5.86634e+08	5.87777e+08	5.92091e+08
1002	P15880	40S ribosomal protein S2 [OS=Homo sapiens]	63.091	1.20207e+09	1.15412e+09	1.18756e+09	1.20297e+09	1.02212e+09	1.05747e+09	1.07034e+09	1.03585e+09	1.11504e+09	1.10126e+09	1.09928e+09	1.11456e+09
1003	P14735	insulin-degrading enzyme [OS=Homo sapiens]	62.995	1.83349e+08	1.76373e+08	1.8396e+08	1.85219e+08	1.16434e+08	1.19274e+08	1.24914e+08	1.27618e+08	1.35445e+08	1.18277e+08	1.20487e+08	1.16491e+08
1004	Q96C36	Pyrroline-5-carboxylate reductase 2 [OS=Homo sapiens]	62.923	1.02397e+08	9.84619e+07	9.41465e+07	1.01339e+08	8.00129e+07	8.97317e+07	8.85751e+07	8.08763e+07	8.8776e+07	7.69743e+07	8.49367e+07	9.14448e+07
1005	Q14651	Plastin-1 [OS=Homo sapiens]	62.882	3.96253e+07	3.97784e+07	4.05124e+07	3.89247e+07	4.83684e+07	4.5843e+07	5.25638e+07	4.81308e+07	5.80668e+07	6.17597e+07	5.65978e+07	5.39062e+07
1006	Q9UIA9	exportin-7 [OS=Homo sapiens]	62.833	6.8599e+07	7.69679e+07	7.51419e+07	6.33152e+07	7.34766e+07	7.57926e+07	7.69887e+07	6.83847e+07	6.3239e+07	6.15967e+07	5.79978e+07	4.03032e+07
1007	Q86UE4	protein LYRIC [OS=Homo sapiens]	62.801	6.64947e+07	6.83474e+07	7.20211e+07	6.87869e+07	6.98642e+07	7.52532e+07	7.05451e+07	7.23298e+07	6.84674e+07	6.85298e+07	7.31017e+07	7.25064e+07
1008	Q8TEX9-1	Importin-4 [OS=Homo sapiens]	62.66	2.93251e+07	3.01496e+07	3.11827e+07	3.2171e+07	2.20745e+07	2.40145e+07	2.49382e+07	2.63525e+07	2.97354e+07	2.74163e+07	2.88241e+07	2.77272e+07
1009	Q53GS9	U4/U6.U5 tri-snRNP-associated protein 2 [OS=Homo sapiens]	62.637	4.16236e+07	4.03544e+07	4.47112e+07	3.96075e+07	4.26475e+07	4.40611e+07	4.0421e+07	4.21162e+07	4.92735e+07	4.04756e+07	4.8817e+07	4.81513e+07
1010	P61019-1	Ras-related protein Rab-2A [OS=Homo sapiens]	62.575	1.51415e+08	1.59239e+08	1.54834e+08	1.49405e+08	2.0656e+08	2.05499e+08	2.07231e+08	2.02103e+08	2.08961e+08	2.05261e+08	2.06796e+08	1.93409e+08
1011	Q5JTH9-1	RRP12-like protein [OS=Homo sapiens]	62.461	6.41592e+07	1.08856e+08	6.28471e+07	6.52745e+07	4.0737e+07	4.57286e+07	4.23398e+07	4.70068e+07	4.88638e+07	4.38398e+07	4.35701e+07	4.44859e+07
1012	P08237	ATP-dependent 6-phosphofructokinase, muscle type [OS=Homo sapiens]	62.458	3.52973e+08	3.65415e+08	3.61252e+08	3.6043e+08	4.42855e+08	4.40882e+08	4.44788e+08	4.57109e+08	5.21389e+08	5.22791e+08	5.23392e+08	5.11171e+08
1013	Q6YN16	Hydroxysteroid dehydrogenase-like protein 2 [OS=Homo sapiens]	62.414	7.00732e+07	7.75203e+07	7.7161e+07	7.77788e+07	1.01173e+08	1.01119e+08	9.85879e+07	9.66559e+07	9.72226e+07	9.88897e+07	1.0243e+08	9.3603e+07
1014	Q9Y6C9	Mitochondrial carrier homolog 2 [OS=Homo sapiens]	62.093	1.55739e+08	1.54951e+08	1.61783e+08	1.62612e+08	1.52477e+08	1.48054e+08	1.52466e+08	1.46316e+08	2.12807e+08	2.08544e+08	2.07226e+08	1.94195e+08
1015	Q86U42-1	polyadenylate-binding protein 2 [OS=Homo sapiens]	62.022	1.38688e+08	1.43305e+08	1.40004e+08	1.54505e+08	1.19782e+08	1.37327e+08	1.45134e+08	1.44383e+08	1.73736e+08	1.69937e+08	1.62621e+08	1.56628e+08
1016	Q15056-2	Isoform Short of Eukaryotic translation initiation factor 4H [OS=Homo sapiens]	61.995	3.64716e+07	3.42192e+07	3.22765e+07	3.28288e+07	2.2134e+07	2.50117e+07	2.38222e+07	2.52938e+07	9931035	2.89901e+07	2.67875e+07	9.29482e+06
1017	P29590	Protein PML [OS=Homo sapiens]	61.922	1.41359e+08	1.2565e+08	1.43008e+08	1.39476e+08	1.32035e+08	1.25943e+08	1.35305e+08	1.34057e+08	126764065	1.28123e+08	1.27225e+08	1.33555e+08
1018	Q9NVJ2	ADP-ribosylation factor-like protein 8B [OS=Homo sapiens]	61.896	9.86237e+07	1.01224e+08	1.01136e+08	1.00362e+08	1.08975e+08	1.18468e+08	1.16223e+08	1.12186e+08	1.49691e+08	1.54996e+08	1.46721e+08	1.36352e+08
1019	O15173	Membrane-associated progesterone receptor component 2 [OS=Homo sapiens]	61.762	2.63994e+08	2.72221e+08	2.75171e+08	2.61216e+08	3.42613e+08	3.43239e+08	3.30454e+08	3.34874e+08	2.44062e+08	2.5096e+08	2.53917e+08	2.56616e+08
1020	P55957-1	BH3-interacting domain death agonist [OS=Homo sapiens]	61.759	8.85832e+07	8.98988e+07	9.18442e+07	8.93111e+07	9.05964e+07	8.87704e+07	9.33425e+07	9.38249e+07	8.19241e+07	8.26146e+07	8.50704e+07	7.87092e+07
1021	Q07020	60S ribosomal protein L18 [OS=Homo sapiens]	61.635	8.83579e+08	1.08998e+09	1.10939e+09	1.34068e+09	1.04705e+09	8.43924e+08	1.29718e+09	8.53102e+08	1.40172e+09	1.10673e+09	1.43046e+09	9.09076e+08
1022	P23588	eukaryotic translation initiation factor 4B [OS=Homo sapiens]	61.622	1.76539e+08	1.85758e+08	1.83447e+08	1.87476e+08	2.03918e+08	1.94903e+08	1.93871e+08	2.09214e+08	1.9363e+08	1.90014e+08	1.80126e+08	1.99634e+08
1023	P63000-1	Ras-related C3 botulinum toxin substrate 1 [OS=Homo sapiens]	61.465	1.03421e+09	1.04053e+09	1.00219e+09	1.01883e+09	9.22274e+08	8.91226e+08	9.24486e+08	9.48578e+08	9.26053e+08	9.02546e+08	8.66363e+08	8.48579e+08
1024	O15347	High mobility group protein B3 [OS=Homo sapiens]	61.369	2.15882e+08	2.11858e+08	2.25926e+08	2.07409e+08	2.75038e+08	2.79538e+08	2.71835e+08	2.68265e+08	296708382	2.95701e+08	3.06021e+08	3.13759e+08
1025	Q9P0V9	septin-10 [OS=Homo sapiens]	61.348	1.20714e+08	1.34523e+08	1.36415e+08	1.3382e+08	1.35084e+08	1.38304e+08	1.39788e+08	1.41191e+08	122728993	1.16488e+08	1.27746e+08	1.17936e+08
1026	O75116	Rho-associated protein kinase 2 [OS=Homo sapiens]	61.339	1.03778e+08	9.26834e+07	1.04917e+08	9.97185e+07	1.11259e+08	1.11375e+08	1.18064e+08	1.14367e+08	1.41771e+08	1.36824e+08	1.33392e+08	1.36845e+08
1027	Q8NFW8	N-acylneuraminate cytidylyltransferase [OS=Homo sapiens]	61.3	8.20078e+07	8.84098e+07	9.43063e+07	8.71912e+07	1.18803e+08	1.1531e+08	1.19758e+08	1.26165e+08	1.60058e+08	1.59843e+08	1.57023e+08	1.6325e+08
1028	P49257	Protein ERGIC-53 [OS=Homo sapiens]	61.281	1.22004e+08	1.28849e+08	1.20296e+08	1.24424e+08	1.31857e+08	1.38734e+08	1.53715e+08	1.27039e+08	149442911	1.39382e+08	1.37751e+08	1.51529e+08
1029	O95425-4	Isoform SV4 of Supervillin [OS=Homo sapiens]	61.269	9.45354e+07	9.89372e+07	8.57878e+07	9.42667e+07	7.37373e+07	7.33759e+07	7.42812e+07	7.86728e+07	5.98214e+07	6.0717e+07	6.07882e+07	6.20703e+07
1030	Q02809	Procollagen-lysine,2-oxoglutarate 5-dioxygenase 1 [OS=Homo sapiens]	61.224	6.30294e+07	6.68336e+07	6.667e+07	6.59042e+07	8.5038e+07	8.8003e+07	8.58792e+07	9.21011e+07	97673578	9.3593e+07	9.44967e+07	9.62123e+07
1031	P61353	60S ribosomal protein L27 [OS=Homo sapiens]	60.988	8.31158e+08	8.03826e+08	8.1093e+08	8.44295e+08	8.095e+08	7.86583e+08	8.33163e+08	8.23152e+08	832464694	8.3602e+08	8.19528e+08	8.4138e+08
1032	O15145	Actin-related protein 2/3 complex subunit 3 [OS=Homo sapiens]	60.986	2.8779e+08	2.70668e+08	2.73549e+08	2.74869e+08	3.74128e+08	3.72385e+08	3.76272e+08	3.75221e+08	3.28194e+08	3.29872e+08	3.26203e+08	3.26971e+08
1033	Q9Y263	Phospholipase A-2-activating protein [OS=Homo sapiens]	60.837	5.11039e+07	4.79264e+07	4.76657e+07	4.10528e+07	3.08337e+07	4.03987e+07	3.87976e+07	3.76588e+07	5.7053e+07	4.99394e+07	4.78962e+07	4.80674e+07
1034	Q8WXX5	dnaJ homolog subfamily C member 9 [OS=Homo sapiens]	60.789	1.28314e+08	1.35556e+08	1.34097e+08	1.28593e+08	1.09261e+08	1.06635e+08	1.07676e+08	1.09826e+08	1.26046e+08	1.20776e+08	1.16853e+08	1.11084e+08
1035	P10644	cAMP-dependent protein kinase type I-alpha regulatory subunit [OS=Homo sapiens]	60.716	1.67482e+08	1.89757e+08	1.8016e+08	1.82351e+08	1.81875e+08	1.74337e+08	1.77632e+08	1.71649e+08	1.53913e+08	1.37608e+08	1.4582e+08	1.35241e+08
1036	Q9NVI7	ATPase family AAA domain-containing protein 3A [OS=Homo sapiens]	60.71	2.30276e+08	2.26057e+08	2.27578e+08	2.37917e+08	2.57312e+08	2.59308e+08	2.64136e+08	2.61522e+08	2.78474e+08	2.82264e+08	2.66593e+08	2.6413e+08
1037	P18084	Integrin beta-5 [OS=Homo sapiens]	60.508	3.8145e+07	5.12968e+07	4.27134e+07	4.60947e+07	5.12575e+07	6.14881e+07	6.68985e+07	6.65666e+07	84605158	8.32664e+07	8.84394e+07	8.89167e+07
1038	P62249	40S ribosomal protein S16 [OS=Homo sapiens]	60.455	1.28184e+09	1.19947e+09	1.23933e+09	1.24813e+09	1.32798e+09	1.34534e+09	1.41478e+09	1.36101e+09	1371804465	1.36563e+09	1.31791e+09	1.48668e+09
1039	Q8IZL8	Proline-, glutamic acid- and leucine-rich protein 1 [OS=Homo sapiens]	60.272	5.7908e+07	5.34712e+07	5.39496e+07	5.19674e+07	5.98038e+07	6.51039e+07	6.42461e+07	6.4526e+07	81578103	7.24506e+07	7.20111e+07	7.33162e+07
1040	Q16629	serine/arginine-rich splicing factor 7 [OS=Homo sapiens]	60.151	3.77165e+08	3.83931e+08	3.83533e+08	3.98196e+08	3.2197e+08	3.35539e+08	3.43546e+08	3.55682e+08	3.94061e+08	3.94771e+08	4.04128e+08	4.03977e+08
1041	Q13148-1	TAR DNA-binding protein 43 [OS=Homo sapiens]	60.071	1.62461e+08	1.11217e+08	1.17774e+08	1.13762e+08	1.46602e+08	1.4629e+08	1.42791e+08	1.30898e+08	1.65585e+08	1.56994e+08	1.67878e+08	1.57992e+08
1042	Q9UBE0-1	SUMO-activating enzyme subunit 1 [OS=Homo sapiens]	59.993	1.23923e+08	1.23607e+08	1.2365e+08	1.29496e+08	1.23933e+08	1.32373e+08	1.29815e+08	1.28577e+08	138552096	1.40345e+08	1.39696e+08	1.35587e+08
1043	Q9UMY4-2	Isoform 2 of Sorting nexin-12 [OS=Homo sapiens]	59.815	3.16092e+08	2.91542e+08	2.75734e+08	3.20165e+08	3.01853e+08	3.11825e+08	3.10149e+08	3.18746e+08	3.00772e+08	3.01642e+08	2.76427e+08	3.20329e+08
1044	Q9UBQ0	Vacuolar protein sorting-associated protein 29 [OS=Homo sapiens]	59.749	2.55261e+08	2.39551e+08	2.47691e+08	2.48479e+08	2.10199e+08	2.12596e+08	2.19206e+08	2.11173e+08	2.07132e+08	2.09263e+08	2.1466e+08	2.11828e+08
1045	Q9BT78	COP9 signalosome complex subunit 4 [OS=Homo sapiens]	59.73	8.3448e+07	8.07116e+07	7.98161e+07	1.00045e+08	7.93368e+07	8.802e+07	8.83939e+07	9.1091e+07	8.85513e+07	8.9314e+07	8.52501e+07	9.07661e+07
1046	P35269	General transcription factor iif subunit 1 [OS=Homo sapiens]	59.612	5.88511e+07	5.85751e+07	6.23859e+07	6.02222e+07	3.88606e+07	4.72772e+07	4.31712e+07	4.75697e+07	7.15806e+07	7.24355e+07	6.88396e+07	6.12929e+07
1047	P08670	Vimentin [OS=Homo sapiens]	59.592	9.18559e+07	1.20433e+08	1.25842e+08	1.05474e+08	1.57364e+08	1.52855e+08	1.51605e+08	1.43553e+08	5.53605e+07	6.99946e+07	3.91969e+07	5.14893e+07
1048	Q14318	peptidyl-prolyl cis-trans isomerase FKBP8 [OS=Homo sapiens]	59.561	9.36219e+07	1.04078e+08	1.0878e+08	9.97729e+07	1.17157e+08	1.44751e+08	1.28909e+08	1.30132e+08	1.27295e+08	1.31012e+08	1.36017e+08	1.30801e+08
1049	Q9H0A0	RNA cytidine acetyltransferase [OS=Homo sapiens]	59.504	4.75004e+07	4.37848e+07	5.04887e+07	4.9588e+07	2.95606e+07	3.3484e+07	3.70532e+07	3.26589e+07	6.32609e+07	6.32615e+07	5.40271e+07	5.32254e+07
1050	Q9UH17-1	DNA dC->dU-editing enzyme APOBEC-3B [OS=Homo sapiens]	59.499	1.26248e+08	1.34535e+08	1.38159e+08	1.27506e+08	1.24656e+08	1.19721e+08	1.23162e+08	1.27568e+08	78107879	7.61217e+07	7.53495e+07	6.95135e+07
1051	O75937	DnaJ homolog subfamily C member 8 [OS=Homo sapiens]	59.397	1.26135e+08	1.22355e+08	1.25785e+08	1.28796e+08	1.39184e+08	1.40968e+08	1.41003e+08	1.42551e+08	164817078	1.62676e+08	1.54009e+08	1.54367e+08
1052	P15559-1	NAD(P)H dehydrogenase [quinone] 1 [OS=Homo sapiens]	59.374	7.74142e+08	7.67249e+08	7.69162e+08	7.92226e+08	6.54594e+08	6.52252e+08	6.53804e+08	6.58307e+08	456109363	4.62302e+08	4.41788e+08	4.50148e+08
1053	Q96DG6	Carboxymethylenebutenolidase homolog [OS=Homo sapiens]	59.314	1.56857e+08	1.60908e+08	1.60459e+08	1.58697e+08	1.49987e+08	1.50217e+08	1.4421e+08	1.57462e+08	147652690	1.47257e+08	1.46441e+08	1.46336e+08
1054	Q9UHD9	Ubiquilin-2 [OS=Homo sapiens]	59.282	1.81034e+07	1.67614e+07	1.568e+07	1.77145e+07	1.55612e+07	1.75844e+07	1.67737e+07	2.18525e+07	1.25606e+07	1.61315e+07	1.10057e+07	1.81147e+07
1055	P28070	Proteasome subunit beta type-4 [OS=Homo sapiens]	59.199	1.00566e+08	9.69636e+07	8.58769e+07	8.64563e+07	1.01044e+08	9.35816e+07	8.49034e+07	8.47952e+07	8.47118e+07	8.23482e+07	8.33843e+07	8.53264e+07
1056	P68431	Histone H3.1 [OS=Homo sapiens]	59.167	8.45261e+09	7.94316e+09	7.73037e+09	8.32045e+09	7.822e+09	7.91297e+09	7.11686e+09	8.20165e+09	8.02583e+09	7.90988e+09	8.08071e+09	8.99467e+09
1057	Q96KP4	cytosolic non-specific dipeptidase [OS=Homo sapiens]	59.1	1.12909e+08	1.17937e+08	1.19624e+08	1.20379e+08	1.36462e+08	1.45952e+08	1.60987e+08	1.56427e+08	1.46156e+08	1.3094e+08	1.28366e+08	1.18113e+08
1058	Q9BPX5	actin-related protein 2/3 complex subunit 5-like protein [OS=Homo sapiens]	59.057	1.07033e+08	9.90311e+07	1.11444e+08	1.10463e+08	1.53718e+08	1.68957e+08	1.67059e+08	1.71136e+08	190331467	1.86204e+08	1.84706e+08	1.76533e+08
1059	Q6ZRP7	Sulfhydryl oxidase 2 [OS=Homo sapiens]	59.053	6.99527e+07	7.38658e+07	6.37206e+07	7.3532e+07	8.61417e+07	9.19293e+07	8.73096e+07	9.17909e+07	112792507	1.14388e+08	1.13099e+08	9.67335e+07
1060	O00764-1	Pyridoxal kinase [OS=Homo sapiens]	59.022	7.07139e+07	8.0628e+07	7.36362e+07	7.7302e+07	8.26112e+07	7.79337e+07	7.49807e+07	7.57241e+07	8.30049e+07	8.51861e+07	6.93416e+07	7.77397e+07
1061	Q93052	Lipoma-preferred partner [OS=Homo sapiens]	58.997	5.43763e+07	5.4945e+07	5.58315e+07	6.4116e+07	5.02992e+07	4.37949e+07	4.83757e+07	4.16056e+07	5.2808e+07	4.61454e+07	4.39961e+07	4.76925e+07
1062	Q16513	Serine/threonine-protein kinase N2 [OS=Homo sapiens]	58.965	4.59011e+07	5.09843e+07	5.63742e+07	5.3925e+07	5.8796e+07	5.60319e+07	5.64787e+07	5.77527e+07	68490917	5.7345e+07	6.71238e+07	6.53678e+07
1063	P55735-1	protein SEC13 homolog [OS=Homo sapiens]	58.921	1.42943e+08	1.41797e+08	1.46475e+08	1.30436e+08	1.57855e+08	1.46358e+08	1.53713e+08	1.58363e+08	1.50912e+08	1.51484e+08	1.34124e+08	1.69652e+08
1064	Q14157-2	Ubiquitin-associated protein 2-like [OS=Homo sapiens]	58.878	1.32877e+08	1.58683e+08	1.50714e+08	1.6297e+08	1.32745e+08	1.49358e+08	1.46834e+08	1.60534e+08	1.83799e+08	1.96022e+08	1.95575e+08	1.95528e+08
1065	Q9UHB9	Signal recognition particle subunit SRP68 [OS=Homo sapiens]	58.842	5.90765e+07	7.39902e+07	7.27756e+07	7.42112e+07	7.13713e+07	7.58558e+07	7.65132e+07	7.70701e+07	7.58273e+07	6.89281e+07	7.45017e+07	6.98801e+07
1066	P62913	60S ribosomal protein L11 [OS=Homo sapiens]	58.724	5.5871e+08	5.78708e+08	5.49165e+08	5.48782e+08	5.37186e+08	5.20749e+08	5.24283e+08	5.35291e+08	6.10385e+08	6.09065e+08	5.94099e+08	5.92625e+08
1067	Q6PKG0-1	La-related protein 1 [OS=Homo sapiens]	58.617	1.21687e+08	1.1645e+08	1.17341e+08	1.22083e+08	9.83849e+07	9.99655e+07	1.03906e+08	1.09719e+08	1.14502e+08	1.08673e+08	1.09021e+08	1.07905e+08
1068	Q9NUJ1	Mycophenolic acid acyl-glucuronide esterase, mitochondrial [OS=Homo sapiens]	58.598	7.40952e+07	7.56287e+07	8.03002e+07	7.816e+07	1.09346e+08	1.00002e+08	1.01015e+08	1.09653e+08	192350281	1.8928e+08	1.44007e+08	1.45935e+08
1069	P49755	Transmembrane emp24 domain-containing protein 10 [OS=Homo sapiens]	58.574	1.58158e+08	1.5034e+08	1.49085e+08	1.48103e+08	1.74748e+08	1.68367e+08	1.55955e+08	1.73863e+08	1.65105e+08	1.64443e+08	1.64283e+08	1.64225e+08
1070	Q9Y5S9	RNA-binding protein 8A [OS=Homo sapiens]	58.454	1.86705e+08	1.95304e+08	1.83103e+08	1.91169e+08	1.66676e+08	1.62996e+08	1.54385e+08	1.60767e+08	1.90055e+08	1.96986e+08	1.99491e+08	1.92326e+08
1071	O95817	BAG family molecular chaperone regulator 3 [OS=Homo sapiens]	58.376	1.24783e+08	1.21718e+08	1.21956e+08	1.32507e+08	8.66235e+07	7.19327e+07	8.43735e+07	8.92796e+07	68261802	6.84702e+07	6.34148e+07	6.66321e+07
1072	Q10471	Polypeptide N-acetylgalactosaminyltransferase 2 [OS=Homo sapiens]	58.361	5.50121e+07	5.28736e+07	5.67212e+07	3.94112e+07	6.08874e+07	5.90396e+07	5.69617e+07	5.8501e+07	5.92023e+07	5.71627e+07	6.17766e+07	6.07015e+07
1073	P49589-1	Cysteine--tRNA ligase, cytoplasmic [OS=Homo sapiens]	58.312	1.22972e+08	1.14108e+08	1.22348e+08	1.28114e+08	8.03601e+07	8.22382e+07	7.94809e+07	8.28858e+07	1.10229e+08	1.04496e+08	1.04173e+08	1.06495e+08
1074	Q13011	Delta(3,5)-Delta(2,4)-dienoyl-CoA isomerase, mitochondrial [OS=Homo sapiens]	58.299	3.95923e+08	4.18154e+08	3.91833e+08	3.91046e+08	4.65049e+08	4.58912e+08	4.72562e+08	4.91376e+08	3.93503e+08	3.97767e+08	3.88002e+08	3.84021e+08
1075	Q9P287	BRCA2 and CDKN1A-interacting protein [OS=Homo sapiens]	58.222	1.37912e+08	1.57879e+08	1.55096e+08	1.58199e+08	9.69328e+07	9.95521e+07	9.79896e+07	9.57184e+07	1.13916e+08	1.10724e+08	1.13069e+08	7.13905e+07
1076	P50993	Sodium/potassium-transporting ATPase subunit alpha-2 [OS=Homo sapiens]	58.177	6.49929e+06	8.95557e+06	9.00454e+06	1.05609e+07	9.27408e+06	1.05862e+07	8.26141e+06	1.30216e+07	1.34499e+07	9.54427e+06	1.38362e+07	1.33294e+07
1077	Q9HAV4	exportin-5 [OS=Homo sapiens]	58.17	7.42365e+07	7.8796e+07	8.2582e+07	8.12501e+07	7.28274e+07	8.12784e+07	8.25435e+07	7.53595e+07	6.11656e+07	6.37448e+07	6.28764e+07	5.77404e+07
1078	P29144	Tripeptidyl-peptidase 2 [OS=Homo sapiens]	58.148	1.441e+08	1.50839e+08	1.52483e+08	1.40566e+08	1.26066e+08	1.35367e+08	1.78683e+08	1.42218e+08	1.77398e+08	1.48277e+08	1.45049e+08	1.33431e+08
1079	P49753-1	Acyl-coenzyme A thioesterase 2, mitochondrial [OS=Homo sapiens]	57.835	9.35997e+07	9.67416e+07	9.09012e+07	9.61899e+07	1.09825e+08	1.08268e+08	9.94336e+07	1.07747e+08	8.38656e+07	8.75257e+07	8.02128e+07	7.62755e+07
1080	Q9NVD7	alpha-parvin [OS=Homo sapiens]	57.811	1.11083e+08	1.19876e+08	1.17457e+08	1.16094e+08	8.94855e+07	8.43931e+07	8.35511e+07	8.65405e+07	7.54113e+07	7.36166e+07	7.40343e+07	7.30876e+07
1081	P99999	cytochrome c [OS=Homo sapiens]	57.775	1.22181e+09	1.30889e+09	1.23449e+09	1.25887e+09	8.83633e+08	8.58034e+08	8.61004e+08	8.20922e+08	5.31885e+08	5.49829e+08	5.20813e+08	5.21553e+08
1082	Q7Z2W4	zinc finger CCCH-type antiviral protein 1 [OS=Homo sapiens]	57.631	7.10332e+07	6.78942e+07	7.58435e+07	7.4851e+07	7.47583e+07	7.43203e+07	7.3384e+07	6.56906e+07	7.72509e+07	7.22706e+07	7.11665e+07	8.5605e+07
1083	P62633-4	Isoform 4 of Cellular nucleic acid-binding protein [OS=Homo sapiens]	57.608	6.10804e+06	5.76088e+06	7.3222e+06	5.91362e+06	7.21789e+06	7.59213e+06	7.30984e+06	6.86004e+06	7636946	8.12174e+06	8.94886e+06	9.14156e+06
1084	P30519	Heme oxygenase 2 [OS=Homo sapiens]	57.537	7.45253e+07	9.40611e+07	7.43807e+07	6.88145e+07	8.25806e+07	8.51043e+07	7.97427e+07	7.17377e+07	4.07057e+07	3.86993e+07	4.74943e+07	4.44415e+07
1085	Q9NZ01-1	Very-long-chain enoyl-CoA reductase [OS=Homo sapiens]	57.407	2.3977e+08	2.32933e+08	2.43571e+08	2.36307e+08	2.03093e+08	2.08493e+08	2.02715e+08	2.03547e+08	1.8692e+08	1.90539e+08	2.0076e+08	1.95137e+08
1086	Q13630	GDP-L-fucose synthase [OS=Homo sapiens]	57.398	1.73723e+08	1.8342e+08	1.78313e+08	1.82483e+08	1.97686e+08	2.01383e+08	1.96791e+08	2.00911e+08	272106178	2.75453e+08	2.83663e+08	2.67442e+08
1087	P84103	Serine/arginine-rich splicing factor 3 [OS=Homo sapiens]	57.349	3.75772e+08	3.63082e+08	3.66148e+08	3.79415e+08	3.77832e+08	3.73505e+08	3.78846e+08	3.97425e+08	459617589	4.56626e+08	4.59442e+08	4.51949e+08
1088	O75436-1	Vacuolar protein sorting-associated protein 26A [OS=Homo sapiens]	57.291	2.04299e+08	1.87623e+08	1.99363e+08	1.95916e+08	1.20717e+08	1.30171e+08	1.40617e+08	1.43131e+08	136082808	1.46628e+08	1.36166e+08	1.27479e+08
1089	P62633-1	Cellular nucleic acid-binding protein [OS=Homo sapiens]	57.196	1.78819e+08	1.64632e+08	1.78437e+08	1.68159e+08	1.88856e+08	1.87844e+08	1.91063e+08	2.0052e+08	2.10843e+08	2.05658e+08	2.26398e+08	2.3343e+08
1090	Q99614	tetratricopeptide repeat protein 1 [OS=Homo sapiens]	57.054	7.40664e+07	7.1231e+07	6.96833e+07	6.76733e+07	3.85979e+07	4.09901e+07	4.24908e+07	4.10755e+07	3.43926e+07	3.43796e+07	4.64097e+07	5.07374e+07
1091	Q9BTT0	Acidic leucine-rich nuclear phosphoprotein 32 family member E [OS=Homo sapiens]	56.948	1.3144e+08	1.3577e+08	1.4083e+08	1.45513e+08	1.08667e+08	1.0528e+08	1.14825e+08	1.08858e+08	174850044	1.73055e+08	1.72626e+08	1.48643e+08
1092	Q8IUE6	Histone H2A type 2-B [OS=Homo sapiens]	56.868	2.84988e+08	3.07045e+08	2.94201e+08	3.25255e+08	2.08876e+08	2.27063e+08	2.2057e+08	2.4195e+08	4.11121e+08	4.04028e+08	4.07059e+08	3.90044e+08
1093	Q99471-1	prefoldin subunit 5 [OS=Homo sapiens]	56.832	1.04963e+08	1.05175e+08	1.04897e+08	1.11349e+08	7.74731e+07	8.06555e+07	7.74187e+07	7.62161e+07	9.9251e+07	9.66842e+07	9.46818e+07	9.62947e+07
1094	Q9BVP2	Guanine nucleotide-binding protein-like 3 [OS=Homo sapiens]	56.829	7.15628e+07	6.92067e+07	5.9339e+07	7.24738e+07	5.12257e+07	5.38901e+07	5.52572e+07	5.54232e+07	8.02345e+07	7.80512e+07	7.34498e+07	7.22744e+07
1095	P21926	CD9 antigen [OS=Homo sapiens]	56.783	4.9044e+08	4.66624e+08	4.54791e+08	4.69332e+08	6.45528e+08	6.4306e+08	6.50046e+08	5.99703e+08	7.74227e+08	7.78902e+08	7.88279e+08	8.00889e+08
1096	Q969V3	Nicalin [OS=Homo sapiens]	56.772	4.52197e+07	3.86419e+07	3.78952e+07	4.1464e+07	4.60535e+07	4.76567e+07	4.78737e+07	5.55747e+07	5.02397e+07	5.26912e+07	5.60937e+07	5.35264e+07
1097	Q96RS6	NudC domain-containing protein 1 [OS=Homo sapiens]	56.684	1.0452e+08	8.83057e+07	9.41445e+07	1.01697e+08	8.53632e+07	9.48362e+07	9.26436e+07	8.88848e+07	1.12208e+08	1.08285e+08	1.09655e+08	1.31129e+08
1098	Q15370	Elongin-B [OS=Homo sapiens]	56.679	2.21377e+08	2.5086e+08	2.66938e+08	2.42332e+08	3.67287e+08	3.60391e+08	3.68313e+08	3.70921e+08	2.90167e+08	2.50161e+08	2.91368e+08	2.85507e+08
1099	P69905	Hemoglobin subunit alpha [OS=Homo sapiens]	56.501	1.73169e+09	1.72941e+09	1.74636e+09	1.72547e+09	1.04921e+09	9.79492e+08	1.04139e+09	1.03019e+09	608805980	6.14074e+08	6.10295e+08	6.07429e+08
1100	P63173	60s ribosomal protein l38 [OS=Homo sapiens]	56.408	5.10945e+08	5.67408e+08	5.3352e+08	5.36978e+08	5.4881e+08	5.1974e+08	5.49176e+08	5.40063e+08	5.54093e+08	5.70715e+08	5.52814e+08	5.24122e+08
1101	Q66K74	Microtubule-associated protein 1S [OS=Homo sapiens]	56.337	5.43224e+07	4.33893e+07	5.23107e+07	4.8009e+07	5.80967e+07	6.82001e+07	6.65566e+07	7.12229e+07	83252754	8.17216e+07	8.11522e+07	8.21085e+07
1102	Q92538	Golgi-specific brefeldin A-resistance guanine nucleotide exchange factor 1 [OS=Homo sapiens]	56.303	8.2127e+07	8.03818e+07	8.27694e+07	8.4712e+07	5.89654e+07	5.68568e+07	5.65803e+07	6.05738e+07	4.64974e+07	4.80518e+07	5.31911e+07	4.53636e+07
1103	Q9Y6E2	Basic leucine zipper and W2 domain-containing protein 2 [OS=Homo sapiens]	56.283	8.40646e+07	8.92213e+07	9.11874e+07	9.4577e+07	9.73833e+07	9.9067e+07	1.0095e+08	9.78967e+07	113889003	1.13674e+08	1.07715e+08	1.05347e+08
1104	Q04446	1,4-alpha-glucan-branching enzyme [OS=Homo sapiens]	56.275	9.34356e+07	6.5964e+07	1.09116e+08	1.37677e+08	6.80796e+07	5.95228e+07	6.74913e+07	6.68728e+07	1.0178e+08	1.03885e+08	8.91456e+07	8.29622e+07
1105	Q6P179	Endoplasmic reticulum aminopeptidase 2 [OS=Homo sapiens]	56.217	1.18712e+08	1.25802e+08	1.05035e+08	1.29745e+08	7.89706e+07	7.718e+07	8.04394e+07	7.79068e+07	7.49656e+07	7.79003e+07	7.99213e+07	7.01279e+07
1106	Q08257	Quinone oxidoreductase [OS=Homo sapiens]	56.113	5.10497e+07	5.48003e+07	5.9367e+07	5.77824e+07	7.23359e+07	8.20928e+07	7.36317e+07	8.04998e+07	9.20616e+07	8.76317e+07	8.81875e+07	8.7797e+07
1107	P12109	Collagen alpha-1(VI) chain [OS=Homo sapiens]	55.955	1.34174e+08	1.3152e+08	1.26459e+08	1.40995e+08	1.32695e+08	1.31897e+08	1.33988e+08	1.32607e+08	112187345	1.14858e+08	1.07219e+08	9.51078e+07
1108	P55263-1	Adenosine kinase [OS=Homo sapiens]	55.929	1.40892e+08	1.34332e+08	1.46023e+08	1.53202e+08	1.04745e+08	1.1957e+08	1.10548e+08	1.22356e+08	122043424	1.20449e+08	1.22033e+08	1.27257e+08
1109	Q99848	Probable rRNA-processing protein EBP2 [OS=Homo sapiens]	55.746	2.75581e+08	2.50111e+08	2.50505e+08	2.50219e+08	2.48189e+08	2.43054e+08	2.47118e+08	2.39876e+08	2.1837e+08	2.31059e+08	2.2971e+08	2.12329e+08
1110	P50416	Carnitine O-palmitoyltransferase 1, liver isoform [OS=Homo sapiens]	55.723	1.78232e+08	1.84368e+08	1.77038e+08	1.79683e+08	1.20163e+08	1.2518e+08	1.18964e+08	1.22564e+08	155232339	1.44773e+08	1.4043e+08	1.40739e+08
1111	Q9NZL4-3	Isoform 3 of Hsp70-binding protein 1 [OS=Homo sapiens]	55.683	1.03883e+08	1.02916e+08	1.0755e+08	1.10027e+08	8.85065e+07	9.34479e+07	9.99396e+07	1.04632e+08	1.0174e+08	9.63488e+07	9.90709e+07	8.72759e+07
1112	Q8TC12	Retinol dehydrogenase 11 [OS=Homo sapiens]	55.632	9.1015e+07	8.64909e+07	8.74967e+07	8.69813e+07	1.06408e+08	1.04059e+08	1.07448e+08	1.03455e+08	8.34924e+07	8.68424e+07	8.2851e+07	1.03887e+08
1113	P30626-1	Sorcin [OS=Homo sapiens]	55.579	4.90255e+08	4.73026e+08	4.81313e+08	5.02874e+08	4.5254e+08	4.64767e+08	4.68438e+08	4.61835e+08	448666075	4.52821e+08	4.56133e+08	4.22202e+08
1114	Q9UBQ5	Eukaryotic translation initiation factor 3 subunit K [OS=Homo sapiens]	55.526	2.02606e+08	2.05552e+08	1.91335e+08	1.82696e+08	1.58518e+08	1.38534e+08	1.55081e+08	1.47336e+08	135869280	1.31369e+08	1.43913e+08	1.3957e+08
1115	P25685	dnaJ homolog subfamily B member 1 [OS=Homo sapiens]	55.5	1.8091e+08	2.02517e+08	1.86824e+08	1.84117e+08	1.54718e+08	1.69737e+08	1.66607e+08	1.66301e+08	1.8422e+08	1.80263e+08	1.89445e+08	1.80921e+08
1116	O60888-1	Protein CutA [OS=Homo sapiens]	55.498	9.35233e+07	1.02325e+08	1.04811e+08	1.05422e+08	9.65551e+07	1.05585e+08	1.07678e+08	1.08742e+08	1.21663e+08	1.15346e+08	1.12596e+08	1.09755e+08
1117	Q9NR12-1	PDZ and LIM domain protein 7 [OS=Homo sapiens]	55.477	1.41382e+08	1.40177e+08	1.49327e+08	1.42885e+08	1.58291e+08	1.51171e+08	1.56255e+08	1.45941e+08	1.24135e+08	1.24474e+08	1.30824e+08	1.30034e+08
1118	Q9Y295	developmentally-regulated GTP-binding protein 1 [OS=Homo sapiens]	55.438	9.83276e+07	9.76695e+07	1.01913e+08	1.01607e+08	9.95481e+07	1.0148e+08	9.85355e+07	9.96944e+07	7.78922e+07	7.73007e+07	7.72043e+07	7.3595e+07
1119	Q9UDY2	Tight junction protein ZO-2 [OS=Homo sapiens]	55.331	5.23558e+07	9.35461e+07	5.63474e+07	8.57425e+07	1.31344e+08	8.14846e+07	1.24088e+08	1.21677e+08	8.14617e+07	7.7149e+07	8.55366e+07	7.8668e+07
1120	P05386	60S acidic ribosomal protein P1 [OS=Homo sapiens]	55.187	4.15482e+08	4.54559e+08	4.58761e+08	4.89851e+08	4.04028e+08	4.21706e+08	4.32756e+08	4.20428e+08	4.99307e+08	4.8293e+08	4.74856e+08	4.22381e+08
1121	P46459	Vesicle-fusing ATPase [OS=Homo sapiens]	55.184	1.07297e+08	1.11274e+08	9.91592e+07	1.20246e+08	1.22937e+08	1.23027e+08	1.26186e+08	1.14564e+08	1.36521e+08	1.41714e+08	1.30407e+08	1.32514e+08
1122	Q9NQG5	regulation of nuclear pre-mRNA domain-containing protein 1B [OS=Homo sapiens]	55.054	4.81848e+07	4.86494e+07	5.08376e+07	5.29017e+07	4.49257e+07	4.60022e+07	4.84705e+07	4.79266e+07	56647447	5.83199e+07	5.7228e+07	5.83913e+07
1123	O94979	Protein transport protein Sec31A [OS=Homo sapiens]	55.035	1.42779e+08	1.73145e+08	1.30102e+08	1.26633e+08	1.24272e+08	1.31732e+08	1.22713e+08	1.2713e+08	121610134	1.11959e+08	1.07806e+08	1.16343e+08
1124	P60866	40S ribosomal protein S20 [OS=Homo sapiens]	55.017	6.962e+08	7.27934e+08	7.05678e+08	7.17494e+08	6.26016e+08	6.17419e+08	6.12698e+08	6.24663e+08	650539961	6.49198e+08	6.19678e+08	6.80015e+08
1125	P36957	Dihydrolipoyllysine-residue succinyltransferase component of 2-oxoglutarate dehydrogenase complex, mitochondrial [OS=Homo sapiens]	54.939	2.32091e+08	2.28114e+08	2.31933e+08	2.44908e+08	2.87052e+08	2.78127e+08	2.9567e+08	2.85847e+08	268065490	2.64758e+08	2.62328e+08	2.66165e+08
1126	Q12792-2	Twinfilin-1 [OS=Homo sapiens]	54.924	1.04958e+08	1.1073e+08	1.03016e+08	1.02143e+08	1.09366e+08	1.09231e+08	1.13908e+08	1.08562e+08	1.1166e+08	1.11051e+08	1.15562e+08	1.13278e+08
1127	P10619	lysosomal protective protein [OS=Homo sapiens]	54.909	1.8373e+08	1.22251e+08	1.21957e+08	1.22602e+08	1.01847e+08	9.94153e+07	1.06477e+08	9.72198e+07	103559254	1.01768e+08	1.08653e+08	1.74308e+08
1128	P59998	Actin-related protein 2/3 complex subunit 4 [OS=Homo sapiens]	54.864	4.72005e+08	4.78672e+08	4.81029e+08	5.00365e+08	6.15427e+08	6.11154e+08	6.84406e+08	6.30948e+08	626700338	6.13188e+08	5.8647e+08	5.82026e+08
1129	O94874-1	E3 UFM1-protein ligase 1 [OS=Homo sapiens]	54.766	3.35808e+07	4.57909e+07	4.52619e+07	4.76723e+07	6.46281e+07	6.34991e+07	6.49436e+07	6.43126e+07	77344610	7.90491e+07	6.75983e+07	7.05991e+07
1130	Q01081	Splicing factor U2AF 35 kDa subunit [OS=Homo sapiens]	54.735	1.34318e+08	1.31073e+08	1.2536e+08	1.30165e+08	1.26796e+08	1.2332e+08	1.27774e+08	1.20521e+08	1.4119e+08	1.41255e+08	1.45939e+08	1.36708e+08
1131	Q9UKM7	endoplasmic reticulum mannosyl-oligosaccharide 1,2-alpha-mannosidase [OS=Homo sapiens]	54.701	3.2923e+07	2.41659e+07	2.98524e+07	2.92951e+07	3.63937e+07	4.71055e+07	4.90648e+07	4.72317e+07	5.00398e+07	4.67438e+07	4.84833e+07	5.99052e+07
1132	Q00325-2	Isoform B of Phosphate carrier protein, mitochondrial [OS=Homo sapiens]	54.671	4.75546e+08	4.48447e+08	4.52402e+08	4.51473e+08	4.06075e+08	3.83731e+08	3.90535e+08	3.85842e+08	4.89526e+08	4.81395e+08	4.9218e+08	5.03124e+08
1133	P15153	Ras-related C3 botulinum toxin substrate 2 [OS=Homo sapiens]	54.63	1.42478e+08	1.45543e+08	1.36148e+08	1.42941e+08	1.24898e+08	1.2828e+08	1.2184e+08	1.22876e+08	67306450	7.46733e+07	6.60236e+07	6.66409e+07
1134	Q9UN86-2	Isoform B of Ras GTPase-activating protein-binding protein 2 [OS=Homo sapiens]	54.58	4.9988e+07	3.79476e+07	4.93398e+07	4.89376e+07	5.76482e+07	6.38256e+07	6.40406e+07	6.26786e+07	5.49768e+07	5.83174e+07	4.88513e+07	5.86836e+07
1135	P38117	electron transfer flavoprotein subunit beta [OS=Homo sapiens]	54.571	2.44047e+08	2.4328e+08	2.38007e+08	2.49625e+08	2.64881e+08	2.64667e+08	2.6826e+08	2.6079e+08	272758442	2.78084e+08	2.66667e+08	2.70927e+08
1136	Q05682-1	Caldesmon [OS=Homo sapiens]	54.554	6.02223e+07	5.97015e+07	6.60248e+07	6.2602e+07	8.82447e+07	1.04243e+08	1.04254e+08	1.04951e+08	7.99535e+07	7.46952e+07	8.09724e+07	8.07845e+07
1137	O94776	Metastasis-associated protein MTA2 [OS=Homo sapiens]	54.521	1.10574e+08	1.30916e+08	1.24882e+08	1.13321e+08	1.04581e+08	1.0635e+08	9.7019e+07	9.61412e+07	1.64844e+08	1.6047e+08	1.55962e+08	1.38607e+08
1138	Q9NX63	MICOS complex subunit MIC19 [OS=Homo sapiens]	54.502	9.30586e+07	9.65108e+07	8.98296e+07	9.9994e+07	9.96809e+07	9.88663e+07	9.72825e+07	1.03772e+08	8.52426e+07	8.56322e+07	9.25092e+07	9.96325e+07
1139	Q96DI7	U5 small nuclear ribonucleoprotein 40 kDa protein [OS=Homo sapiens]	54.401	3.59204e+07	6.38735e+07	6.12125e+07	6.28696e+07	6.84866e+07	4.73385e+07	5.67783e+07	5.65227e+07	77449291	7.85965e+07	7.68875e+07	6.2673e+07
1140	Q9ULC4-1	Malignant T-cell-amplified sequence 1 [OS=Homo sapiens]	54.393	8.16562e+07	7.24783e+07	7.48414e+07	7.74463e+07	9.97049e+07	8.41419e+07	1.0374e+08	6.87314e+07	9.326e+07	7.06847e+07	6.75564e+07	8.01257e+07
1141	Q9Y2D5	A-kinase anchor protein 2 [OS=Homo sapiens]	54.357	6.94053e+07	7.60195e+07	7.81453e+07	7.11346e+07	9.51207e+07	9.97068e+07	9.79646e+07	9.67926e+07	112950518	1.01901e+08	1.06006e+08	1.08206e+08
1142	P48739	Phosphatidylinositol transfer protein beta isoform [OS=Homo sapiens]	54.343	1.664e+08	1.68786e+08	1.68538e+08	1.73216e+08	1.84896e+08	1.86064e+08	1.91639e+08	1.85929e+08	1.62862e+08	1.52734e+08	1.66454e+08	1.6088e+08
1143	P84098	60S ribosomal protein L19 [OS=Homo sapiens]	54.298	3.49006e+08	3.41014e+08	3.23926e+08	3.3882e+08	2.83418e+08	2.74188e+08	2.49967e+08	2.88321e+08	2.63328e+08	2.78008e+08	2.5802e+08	2.72908e+08
1144	Q9BYT8	Neurolysin, mitochondrial [OS=Homo sapiens]	54.295	1.04364e+08	1.17918e+08	1.10794e+08	1.14519e+08	9.93617e+07	9.83686e+07	1.00661e+08	1.01174e+08	7.67492e+07	8.9929e+07	8.90794e+07	8.68047e+07
1145	P10515	Dihydrolipoyllysine-residue acetyltransferase component of pyruvate dehydrogenase complex, mitochondrial [OS=Homo sapiens]	54.136	1.11918e+08	1.153e+08	1.2133e+08	1.07364e+08	7.59605e+07	7.44455e+07	7.28694e+07	7.74887e+07	9.80727e+07	7.83139e+07	1.00423e+08	8.09828e+07
1146	O95573	long-chain-fatty-acid--CoA ligase 3 [OS=Homo sapiens]	54.062	4.25169e+07	6.74232e+07	6.91742e+07	6.37451e+07	6.01228e+07	6.43334e+07	2.20258e+08	6.70092e+07	47072235	4.37884e+07	4.5684e+07	4.56638e+07
1147	Q99959	Plakophilin-2 [OS=Homo sapiens]	53.989	4.29087e+07	5.16332e+07	2.54956e+07	4.37223e+07	7.19038e+07	7.49417e+07	7.1072e+07	7.20692e+07	7.64648e+07	8.07594e+07	9.12385e+07	9.23578e+07
1148	Q5SRE5	Nucleoporin NUP188 homolog [OS=Homo sapiens]	53.87	3.7134e+07	4.16739e+07	4.24921e+07	3.93748e+07	4.62489e+07	4.53677e+07	4.76361e+07	4.45945e+07	5.85333e+07	5.4294e+07	5.24907e+07	5.13544e+07
1149	Q5SSJ5-1	Heterochromatin protein 1-binding protein 3 [OS=Homo sapiens]	53.808	1.75842e+08	1.7665e+08	1.73903e+08	1.73816e+08	1.4694e+08	1.46444e+08	1.38124e+08	1.50088e+08	2.12805e+08	2.03312e+08	2.13696e+08	2.04331e+08
1150	Q13428-3	Isoform 3 of Treacle protein [OS=Homo sapiens]	53.792	8.88536e+07	8.18033e+07	8.30856e+07	8.93583e+07	7.71698e+07	7.13008e+07	6.62573e+07	7.29551e+07	8.55925e+07	8.59081e+07	7.87816e+07	5.97818e+07
1151	P61964	WD repeat-containing protein 5 [OS=Homo sapiens]	53.577	7.05512e+07	8.02661e+07	8.09544e+07	7.83058e+07	9.31451e+07	8.35357e+07	1.05632e+08	8.07832e+07	114937133	9.1075e+07	1.14554e+08	9.48438e+07
1152	Q9H3K6-1	bola-like protein 2 [OS=Homo sapiens]	53.551	1.99363e+08	1.65721e+08	1.71459e+08	1.6796e+08	2.21374e+08	2.81983e+08	2.18683e+08	2.93262e+08	2.56741e+08	1.68135e+08	1.57664e+08	2.57053e+08
1153	Q92974	Rho guanine nucleotide exchange factor 2 [OS=Homo sapiens]	53.443	5.95281e+07	7.3621e+07	6.2256e+07	7.35183e+07	7.48263e+07	8.56868e+07	8.92827e+07	9.14496e+07	1.06744e+08	1.13095e+08	1.12468e+08	9.92978e+07
1154	Q86U38	Nucleolar protein 9 [OS=Homo sapiens]	53.374	1.85155e+07	2.04014e+07	1.95462e+07	1.89132e+07	2.49124e+07	2.99529e+07	2.20406e+07	2.36265e+07	29803102	2.92294e+07	2.81497e+07	2.16653e+07
1155	Q14573	Inositol 1,4,5-trisphosphate receptor type 3 [OS=Homo sapiens]	53.361	3.66671e+07	3.54477e+07	3.05992e+07	2.9705e+07	5.34253e+07	6.2567e+07	6.9589e+07	6.36025e+07	63668351	6.87013e+07	7.35375e+07	6.13569e+07
1156	P01116-2	Isoform 2B of GTPase KRas [OS=Homo sapiens]	53.346	4.70495e+07	4.06948e+07	4.1962e+07	4.4294e+07	6.15598e+07	6.32606e+07	6.78114e+07	6.90559e+07	68473400	7.05522e+07	7.23318e+07	6.48818e+07
1157	Q9Y6E0	Serine/threonine-protein kinase 24 [OS=Homo sapiens]	53.239	1.59907e+07	1.45606e+07	1.47089e+07	1.3704e+07	1.33054e+07	1.52103e+07	1.39902e+07	1.537e+07	1.69065e+07	1.74032e+07	1.76369e+07	1.78702e+07
1158	P22307-1	Non-specific lipid-transfer protein [OS=Homo sapiens]	53.178	2.22165e+08	1.88865e+08	1.85048e+08	1.80821e+08	2.53736e+08	2.83398e+08	2.85029e+08	2.81019e+08	278690696	2.44087e+08	2.81644e+08	2.97043e+08
1159	O43765	Small glutamine-rich tetratricopeptide repeat-containing protein alpha [OS=Homo sapiens]	53.126	8.3179e+07	7.84243e+07	7.84638e+07	8.19334e+07	7.13796e+07	7.27164e+07	6.73819e+07	7.35348e+07	6.90817e+07	7.23784e+07	7.88639e+07	7.75893e+07
1160	P49756-1	RNA-binding protein 25 [OS=Homo sapiens]	53.055	6.94537e+07	7.4524e+07	7.96709e+07	6.62414e+07	6.52054e+07	7.09118e+07	5.78241e+07	7.11559e+07	7.16554e+07	7.2391e+07	7.37243e+07	7.302e+07
1161	P55769	NHP2-like protein 1 [OS=Homo sapiens]	53.046	3.30024e+08	3.4041e+08	3.50588e+08	3.41715e+08	2.92675e+08	2.76696e+08	2.85753e+08	2.88985e+08	325988772	3.35486e+08	3.39719e+08	3.39685e+08
1162	Q9HAW8	UDP-glucuronosyltransferase 1-10 [OS=Homo sapiens]	53.036	9.73764e+07	1.17363e+08	1.01691e+08	1.10222e+08	2.70706e+08	2.33084e+08	2.45716e+08	2.71632e+08	8.52683e+07	8.35976e+07	7.53447e+07	7.9363e+07
1163	P46939	Utrophin [OS=Homo sapiens]	53.024	2.03062e+07	2.03288e+07	2.24807e+07	1.97059e+07	2.2887e+07	2.23247e+07	2.40247e+07	2.47211e+07	2.74369e+07	2.83189e+07	2.68778e+07	2.14263e+07
1164	O95292	Vesicle-associated membrane protein-associated protein B/C [OS=Homo sapiens]	53.003	1.40503e+08	1.39527e+08	1.41594e+08	1.4233e+08	1.23286e+08	1.20186e+08	1.21198e+08	1.20531e+08	1.15459e+08	1.10294e+08	1.13836e+08	1.14331e+08
1165	Q9Y4G6	Talin-2 [OS=Homo sapiens]	52.963	1.64457e+07	1.89222e+07	1.75503e+07	2.02611e+07	1.73816e+07	1.68909e+07	1.79793e+07	1.69484e+07	16677136	1.68085e+07	1.42974e+07	1.53149e+07
1166	P15374	Ubiquitin carboxyl-terminal hydrolase isozyme L3 [OS=Homo sapiens]	52.713	1.1651e+08	1.03276e+08	1.01297e+08	1.13067e+08	8.53842e+07	8.65797e+07	8.33455e+07	8.60678e+07	9.02693e+07	9.21085e+07	1.05955e+08	9.32583e+07
1167	P39748	Flap endonuclease 1 [OS=Homo sapiens]	52.695	2.69057e+08	2.90764e+08	2.60062e+08	2.95136e+08	1.80108e+08	1.65603e+08	1.56925e+08	1.7995e+08	231170429	2.22918e+08	2.31651e+08	2.11562e+08
1168	P23921	Ribonucleoside-diphosphate reductase large subunit [OS=Homo sapiens]	52.579	9.9617e+07	1.10695e+08	1.08502e+08	1.00448e+08	3.84187e+07	3.37935e+07	4.19613e+07	4.42388e+07	8.47072e+07	7.21548e+07	8.17998e+07	7.33662e+07
1169	Q96KR1	Zinc finger RNA-binding protein [OS=Homo sapiens]	52.504	4.41515e+07	4.4325e+07	4.28717e+07	4.38843e+07	3.6962e+07	3.43141e+07	3.67553e+07	3.50446e+07	3.75415e+07	3.96293e+07	3.99359e+07	4.09032e+07
1170	O00487	26S proteasome non-ATPase regulatory subunit 14 [OS=Homo sapiens]	52.343	9.49713e+07	9.66327e+07	9.51719e+07	9.51475e+07	1.1055e+08	9.36802e+07	1.03137e+08	8.24424e+07	9.64074e+07	1.93384e+08	8.70541e+07	1.63028e+08
1171	Q9H074	Polyadenylate-binding protein-interacting protein 1 [OS=Homo sapiens]	52.321	1.79093e+08	1.82617e+08	1.86456e+08	1.83955e+08	1.89143e+08	1.84735e+08	1.96386e+08	1.88301e+08	1.84949e+08	1.84976e+08	1.74051e+08	1.61148e+08
1172	P30040-1	Endoplasmic reticulum resident protein 29 [OS=Homo sapiens]	52.319	3.09102e+08	3.16086e+08	3.35218e+08	3.15638e+08	3.02572e+08	3.02533e+08	3.2082e+08	3.07835e+08	3.60566e+08	3.57264e+08	3.69531e+08	3.50337e+08
1173	O43396	Thioredoxin-like protein 1 [OS=Homo sapiens]	52.311	1.39434e+08	1.37375e+08	1.431e+08	1.39189e+08	9.58141e+07	1.00729e+08	9.93925e+07	1.00146e+08	1.06393e+08	1.05774e+08	1.04567e+08	1.06218e+08
1174	Q9C0C2	182 kDa tankyrase-1-binding protein [OS=Homo sapiens]	52.25	4.01149e+07	4.06828e+07	3.796e+07	3.98616e+07	3.32976e+07	3.36278e+07	3.14032e+07	3.53299e+07	3.59006e+07	4.1585e+07	4.01846e+07	3.65717e+07
1175	Q969Z0-1	Protein TBRG4 [OS=Homo sapiens]	52.214	5.22256e+07	4.95313e+07	4.89275e+07	4.04882e+07	6.27417e+07	4.25314e+07	5.68501e+07	4.28986e+07	5.04312e+07	5.70015e+07	5.53198e+07	5.74648e+07
1176	P46108-1	Adapter molecule crk [OS=Homo sapiens]	52.027	6.13291e+07	6.56697e+07	6.65327e+07	6.68756e+07	7.64575e+07	7.70551e+07	7.55341e+07	7.75657e+07	7.52033e+07	8.1115e+07	7.82342e+07	7.61887e+07
1177	P26373-1	60S ribosomal protein L13 [OS=Homo sapiens]	52.011	1.12577e+09	1.11142e+09	1.09194e+09	1.13852e+09	1.00516e+09	9.67446e+08	1.01097e+09	1.0206e+09	1.08663e+09	1.12201e+09	8.98467e+08	1.0606e+09
1178	Q15369-1	elongin-C [OS=Homo sapiens]	51.948	1.74107e+08	1.56127e+08	1.53915e+08	1.50046e+08	2.15512e+08	2.06091e+08	2.00992e+08	1.99882e+08	1.51912e+08	1.53444e+08	1.53873e+08	1.55676e+08
1179	Q9H773	dCTP pyrophosphatase 1 [OS=Homo sapiens]	51.829	9.40125e+07	1.01022e+08	1.37782e+08	1.00288e+08	2.66458e+08	2.62042e+08	2.63567e+08	2.66344e+08	181102245	1.35805e+08	1.36748e+08	1.32709e+08
1180	Q9BPX3	Condensin complex subunit 3 [OS=Homo sapiens]	51.741	4.3324e+07	5.15115e+07	5.3042e+07	5.56766e+07	5.09222e+07	7.56107e+07	7.00054e+07	6.55329e+07	7.05445e+07	7.04645e+07	7.39732e+07	8.4117e+07
1181	Q96EP5	DAZ-associated protein 1 [OS=Homo sapiens]	51.622	1.18937e+08	1.17319e+08	1.18157e+08	1.21008e+08	1.14985e+08	1.13101e+08	1.10407e+08	1.14492e+08	1.34255e+08	1.31965e+08	1.39111e+08	1.37761e+08
1182	Q9BZK7	F-box-like/WD repeat-containing protein TBL1XR1 [OS=Homo sapiens]	51.513	8.05687e+07	7.90549e+07	7.94314e+07	7.75947e+07	7.30572e+07	7.54188e+07	7.17799e+07	6.85868e+07	8.70059e+07	8.31836e+07	8.33104e+07	8.39373e+07
1183	P61604	10 kDa heat shock protein, mitochondrial [OS=Homo sapiens]	51.484	1.89574e+09	1.89925e+09	1.90085e+09	1.92985e+09	2.17134e+09	2.17791e+09	2.19716e+09	2.21898e+09	2.31881e+09	2.31073e+09	2.24358e+09	2.24487e+09
1184	O14737	Programmed cell death protein 5 [OS=Homo sapiens]	51.425	3.3209e+08	3.35645e+08	3.30715e+08	3.27361e+08	2.62924e+08	2.61021e+08	2.80606e+08	2.72979e+08	3.06048e+08	3.08717e+08	3.04146e+08	3.0451e+08
1185	Q52LW3	Rho GTPase-activating protein 29 [OS=Homo sapiens]	51.403	7.46751e+07	6.06452e+07	6.56947e+07	5.59233e+07	3.58095e+07	5.83451e+07	3.80643e+07	7.24411e+07	61566938	5.14378e+07	6.63699e+07	9.0059e+07
1186	P53634-1	Dipeptidyl peptidase 1 [OS=Homo sapiens]	51.265	9.17659e+07	8.76622e+07	8.24276e+07	8.818e+07	6.98542e+07	7.21692e+07	6.76503e+07	6.91973e+07	7.43304e+07	6.85551e+07	7.32427e+07	6.28551e+07
1187	Q9BTW9	Tubulin-specific chaperone D [OS=Homo sapiens]	51.249	5.3148e+07	5.86371e+07	5.67605e+07	5.95499e+07	4.66237e+07	5.4997e+07	4.99552e+07	5.65155e+07	5.64576e+07	5.51228e+07	6.14766e+07	4.89061e+07
1188	Q9H7Z7	Prostaglandin E synthase 2 [OS=Homo sapiens]	51.122	5.32316e+07	6.21194e+07	6.17654e+07	6.25655e+07	6.29328e+07	6.81672e+07	7.10973e+07	7.46363e+07	8.81689e+07	7.8704e+07	8.85577e+07	7.13936e+07
1189	Q9H3U1	Protein unc-45 homolog A [OS=Homo sapiens]	51.072	4.7798e+07	5.08344e+07	4.39474e+07	5.19846e+07	6.15277e+07	6.19689e+07	6.53265e+07	6.74612e+07	6.54104e+07	5.77464e+07	6.58297e+07	6.04044e+07
1190	P53004	Biliverdin reductase A [OS=Homo sapiens]	51.056	2.21784e+08	2.27006e+08	2.30303e+08	2.3111e+08	1.4591e+08	1.38453e+08	1.48787e+08	1.45354e+08	1.67127e+08	1.84493e+08	1.63298e+08	1.91231e+08
1191	P22061	protein-L-isoaspartate(D-aspartate) O-methyltransferase [OS=Homo sapiens]	51.05	1.46195e+08	1.42123e+08	1.37518e+08	1.48153e+08	1.25685e+08	1.35616e+08	1.20758e+08	1.33802e+08	109217161	1.11096e+08	1.08667e+08	1.12995e+08
1192	P06737-1	Glycogen phosphorylase, liver form [OS=Homo sapiens]	51.023	2.91906e+06	1.09398e+07	1.44271e+07	3.7887e+06	1.52861e+07	2.03905e+07	1.68281e+07	1.3839e+07	1.70868e+07	2.82254e+07	2.88194e+07	2.91042e+07
1193	Q8TF05	Serine/threonine-protein phosphatase 4 regulatory subunit 1 [OS=Homo sapiens]	51.015	1.40057e+07	1.16967e+07	1.18469e+07	1.2976e+07	2.14105e+07	2.38059e+07	2.26128e+07	2.40888e+07	1.98355e+07	1.97915e+07	1.71054e+07	1.85628e+07
1194	Q15637	Splicing factor 1 [OS=Homo sapiens]	50.942	9.25029e+07	9.58235e+07	9.53827e+07	9.10158e+07	8.36891e+07	8.13856e+07	7.86364e+07	7.79404e+07	9.35846e+07	9.20757e+07	8.96425e+07	9.15899e+07
1195	P43304	Glycerol-3-phosphate dehydrogenase, mitochondrial [OS=Homo sapiens]	50.87	7.2111e+07	8.1995e+07	8.52894e+07	8.10997e+07	9.8636e+07	9.24067e+07	9.65741e+07	9.20473e+07	1.0177e+08	1.00074e+08	9.68674e+07	8.97994e+07
1196	O14745	Na(+)/H(+) exchange regulatory cofactor NHE-RF1 [OS=Homo sapiens]	50.749	1.22398e+08	1.28387e+08	1.25103e+08	1.39525e+08	1.22119e+08	1.10023e+08	1.19182e+08	1.25647e+08	1.00986e+08	9.03982e+07	8.84865e+07	1.06919e+08
1197	P61088	ubiquitin-conjugating enzyme E2 N [OS=Homo sapiens]	50.673	3.84215e+08	3.94194e+08	3.93334e+08	3.90485e+08	4.32348e+08	4.16087e+08	4.22873e+08	4.20602e+08	4.82356e+08	4.79508e+08	4.74594e+08	4.79894e+08
1198	O15372	Eukaryotic translation initiation factor 3 subunit H [OS=Homo sapiens]	50.58	2.49952e+08	2.4846e+08	2.31426e+08	2.39654e+08	1.82222e+08	2.04384e+08	2.10745e+08	2.15446e+08	207036747	1.9741e+08	1.89304e+08	1.88292e+08
1199	P62942	Peptidyl-prolyl cis-trans isomerase FKBP1A [OS=Homo sapiens]	50.563	4.53624e+08	3.86556e+08	3.94296e+08	3.82273e+08	3.62646e+08	3.36966e+08	3.38812e+08	3.50884e+08	3.13926e+08	3.20701e+08	3.31694e+08	3.41883e+08
1200	P33897	ATP-binding cassette sub-family D member 1 [OS=Homo sapiens]	50.466	2.92776e+07	2.95438e+07	3.41508e+07	3.17608e+07	4.37342e+07	4.13332e+07	4.28092e+07	5.30829e+07	3.99779e+07	4.39429e+07	4.45307e+07	4.40147e+07
1201	Q99567	Nuclear pore complex protein Nup88 [OS=Homo sapiens]	50.432	3.55147e+07	3.29911e+07	3.01416e+07	3.38788e+07	4.16932e+07	4.03718e+07	4.3641e+07	5.30235e+07	5.40997e+07	6.12792e+07	4.75643e+07	4.65569e+07
1202	P0C0S8	histone H2A type 1 [OS=Homo sapiens]	50.406	1.09625e+09	1.01443e+09	1.00439e+09	1.02874e+09	1.1919e+09	1.23619e+09	1.24397e+09	1.12469e+09	1560681856	1.54919e+09	1.55227e+09	1.73052e+09
1203	Q9Y5X1	Sorting nexin-9 [OS=Homo sapiens]	50.331	4.97896e+07	5.02121e+07	5.07468e+07	5.15231e+07	4.66378e+07	4.80154e+07	4.53735e+07	4.52632e+07	4.56815e+07	3.69369e+07	4.9567e+07	4.60122e+07
1204	Q9BQ67	Glutamate-rich WD repeat-containing protein 1 [OS=Homo sapiens]	50.329	5.46187e+07	5.81283e+07	5.82162e+07	5.03803e+07	5.42847e+07	5.37005e+07	5.34777e+07	5.06595e+07	6.457e+07	6.4755e+07	7.11388e+07	7.29176e+07
1205	P51397	Death-associated protein 1 [OS=Homo sapiens]	50.306	1.34198e+08	1.37486e+08	1.18686e+08	1.28182e+08	1.74759e+08	1.61027e+08	1.58316e+08	1.80715e+08	141835631	1.46515e+08	1.54258e+08	1.47925e+08
1206	P24666-1	Low molecular weight phosphotyrosine protein phosphatase [OS=Homo sapiens]	50.303	2.1066e+08	2.32379e+08	2.22188e+08	2.20677e+08	3.40766e+08	3.2543e+08	3.40915e+08	3.11978e+08	319226951	3.1302e+08	3.00895e+08	2.85272e+08
1207	P63172	Dynein light chain Tctex-type 1 [OS=Homo sapiens]	50.301	4.18139e+07	3.95288e+07	4.5154e+07	4.06262e+07	5.62581e+07	5.3782e+07	6.14188e+07	5.25523e+07	62687104	6.17911e+07	6.53716e+07	5.67285e+07
1208	Q96A65	Exocyst complex component 4 [OS=Homo sapiens]	50.251	4.8925e+07	4.41848e+07	4.37906e+07	4.247e+07	5.49626e+07	5.53063e+07	5.63933e+07	4.83058e+07	5.29351e+07	4.92295e+07	5.64576e+07	5.00591e+07
1209	Q13418	Integrin-linked protein kinase [OS=Homo sapiens]	50.1	1.36412e+08	1.31908e+08	1.27765e+08	1.25655e+08	1.16402e+08	1.1375e+08	1.10728e+08	1.07263e+08	9.70603e+07	8.91722e+07	9.29386e+07	9.79207e+07
1210	Q9Y5K5-1	Ubiquitin carboxyl-terminal hydrolase isozyme L5 [OS=Homo sapiens]	50.089	9.11133e+07	9.50877e+07	9.81791e+07	9.53294e+07	6.91081e+07	5.24765e+07	6.44313e+07	6.39573e+07	86764467	9.17224e+07	8.80179e+07	8.73671e+07
1211	P04908	histone H2A type 1-B/E [OS=Homo sapiens]	50.004	5.05888e+09	5.45165e+09	5.55249e+09	5.53244e+09	4.16964e+09	4.36525e+09	4.38297e+09	4.38623e+09	5.77568e+09	5.64535e+09	5.89498e+09	5.19705e+09
1212	O15260-1	surfeit locus protein 4 [OS=Homo sapiens]	49.987	8.04826e+07	8.06501e+07	7.70814e+07	7.73738e+07	1.10146e+08	1.14483e+08	1.1008e+08	1.0636e+08	1.18927e+08	1.16724e+08	1.24545e+08	1.14696e+08
1213	O00170	AH receptor-interacting protein [OS=Homo sapiens]	49.955	1.05383e+08	8.78403e+07	9.16452e+07	1.01456e+08	6.70799e+07	6.72943e+07	5.67749e+07	7.05992e+07	9.74885e+07	9.1955e+07	9.80662e+07	1.07012e+08
1214	O14828	Secretory carrier-associated membrane protein 3 [OS=Homo sapiens]	49.95	4.23146e+07	7.01182e+07	6.96845e+07	6.45515e+07	4.94322e+07	3.40279e+07	3.90102e+07	3.46951e+07	6.13441e+07	6.44978e+07	5.63406e+07	5.55851e+07
1215	Q13228	Selenium-binding protein 1 [OS=Homo sapiens]	49.908	2.71885e+07	2.61125e+07	2.87956e+07	2.83618e+07	7.5088e+07	7.75492e+07	7.12366e+07	7.52808e+07	1.14482e+08	1.08086e+08	1.04805e+08	1.00284e+08
1216	P82979	SAP domain-containing ribonucleoprotein [OS=Homo sapiens]	49.865	1.41383e+08	1.34252e+08	1.38047e+08	1.40679e+08	1.36271e+08	1.3667e+08	1.19783e+08	1.45171e+08	156218586	1.57627e+08	1.51256e+08	1.67384e+08
1217	Q14137	Ribosome biogenesis protein BOP1 [OS=Homo sapiens]	49.812	6.11087e+07	6.26892e+07	6.8884e+07	6.49935e+07	5.71354e+07	5.45498e+07	5.91683e+07	5.86426e+07	54884316	5.4901e+07	5.83461e+07	5.20844e+07
1218	Q8WXF1	Paraspeckle component 1 [OS=Homo sapiens]	49.806	8.82822e+07	9.43684e+07	9.36166e+07	8.92532e+07	5.58205e+07	4.94556e+07	5.49936e+07	4.63928e+07	6.93096e+07	8.34009e+07	7.70579e+07	8.02258e+07
1219	P52788-1	Spermine synthase [OS=Homo sapiens]	49.771	1.26864e+08	1.18426e+08	1.1731e+08	1.18445e+08	6.8784e+07	6.92287e+07	7.05394e+07	7.00313e+07	4.67665e+07	5.40452e+07	5.09111e+07	5.46969e+07
1220	P84243	histone H3.3 [OS=Homo sapiens]	49.748					621842	1.54108e+06	2.07164e+06	1.13819e+06	1.92176e+07	2.06512e+07	2.0315e+07	1.86933e+07
1221	Q96FQ6	Protein S100-A16 [OS=Homo sapiens]	49.7	7.51523e+07	7.63486e+07	7.32834e+07	8.18982e+07	5.23496e+07	5.32669e+07	4.99834e+07	5.65723e+07	7.71062e+07	7.77518e+07	7.11216e+07	7.47773e+07
1222	Q96CS3	FAS-associated factor 2 [OS=Homo sapiens]	49.571	1.30525e+08	1.20749e+08	9.80069e+07	1.31286e+08	1.1975e+08	1.22762e+08	1.24007e+08	1.21814e+08	1.12787e+08	9.24765e+07	9.49883e+07	8.94514e+07
1223	O14976	Cyclin-G-associated kinase [OS=Homo sapiens]	49.544	2.37296e+07	2.68901e+07	2.99169e+07	1.66558e+07	4.48574e+07	4.29675e+07	3.79061e+07	4.65019e+07	3.5915e+07	3.44115e+07	3.60785e+07	3.2461e+07
1224	Q9BXP5	serrate RNA effector molecule homolog [OS=Homo sapiens]	49.457	9.48233e+07	9.16287e+07	9.61572e+07	9.64807e+07	6.75552e+07	7.00691e+07	7.20959e+07	7.62851e+07	8.00073e+07	8.5928e+07	7.49364e+07	8.9487e+07
1225	Q92747	Actin-related protein 2/3 complex subunit 1A [OS=Homo sapiens]	49.418	6.20025e+07	6.79919e+07	6.55566e+07	6.54288e+07	6.55103e+07	7.4842e+07	7.40981e+07	7.83321e+07	68427722	6.71417e+07	7.1559e+07	6.85484e+07
1226	O15511-1	Actin-related protein 2/3 complex subunit 5 [OS=Homo sapiens]	49.361	2.20886e+08	2.14221e+08	2.06455e+08	2.15684e+08	2.20589e+08	2.22164e+08	2.29423e+08	2.25395e+08	211656796	2.0899e+08	2.00787e+08	1.9639e+08
1227	O00592	Podocalyxin [OS=Homo sapiens]	49.338	3.72627e+08	3.62782e+08	3.57043e+08	3.91535e+08	4.09495e+08	4.12493e+08	4.14643e+08	4.42647e+08	4.89081e+08	4.83237e+08	4.7525e+08	4.77163e+08
1228	P28288	ATP-binding cassette sub-family D member 3 [OS=Homo sapiens]	49.293	3.52655e+07	3.28328e+07	3.63577e+07	3.70114e+07	3.18987e+07	4.10132e+07	3.52295e+07	2.99763e+07	3.45535e+07	3.40317e+07	3.77498e+07	3.01957e+07
1229	Q96G03	Phosphoglucomutase-2 [OS=Homo sapiens]	49.282	2.55579e+08	2.55699e+08	2.56538e+08	2.58906e+08	2.13934e+08	2.40988e+08	2.16978e+08	2.39174e+08	2.45714e+08	2.39982e+08	2.20793e+08	2.32016e+08
1230	Q15836	Vesicle-associated membrane protein 3 [OS=Homo sapiens]	49.248	9.30402e+07	9.60045e+07	1.02348e+08	9.23623e+07	1.09367e+08	1.07722e+08	1.11637e+08	1.0264e+08	9.91987e+07	1.01095e+08	1.04665e+08	1.03485e+08
1231	Q14789	Golgin subfamily B member 1 [OS=Homo sapiens]	49.229	6.42966e+07	5.04239e+07	5.68877e+07	5.53985e+07	2.24429e+07	5.86429e+07	5.42041e+07	5.22551e+07	5.38635e+07	5.97333e+07	5.87339e+07	7.93427e+07
1232	P16278	Beta-galactosidase [OS=Homo sapiens]	49.198	3.17379e+07	2.6813e+07	3.46334e+07	3.6234e+07	2.52779e+07	2.63626e+07	2.67145e+07	2.7113e+07	64131902	6.27014e+07	5.92632e+07	5.84594e+07
1233	P27361-1	mitogen-activated protein kinase 3 [OS=Homo sapiens]	49.187	1.1459e+07	1.80592e+07	1.89429e+07	2.19402e+07	2.62275e+07	2.98174e+07	1.199e+07	2.9763e+07	40782426	3.94322e+07	3.77355e+07	3.6764e+07
1234	O43488	aflatoxin B1 aldehyde reductase member 2 [OS=Homo sapiens]	48.979	1.48271e+08	1.53776e+08	1.52284e+08	1.45064e+08	1.13921e+08	1.17202e+08	1.35764e+08	1.22979e+08	1.16733e+08	1.13712e+08	1.33131e+08	1.30613e+08
1235	P62316	Small nuclear ribonucleoprotein Sm D2 [OS=Homo sapiens]	48.972	4.19309e+08	4.21674e+08	4.0895e+08	4.37734e+08	3.45682e+08	3.73988e+08	2.72778e+08	3.42908e+08	377146491	3.91369e+08	4.04264e+08	4.25399e+08
1236	P60903	Protein S100-A10 [OS=Homo sapiens]	48.927	2.10918e+09	2.19097e+09	2.26918e+09	2.13941e+09	1.74171e+09	1.77849e+09	1.69106e+09	1.77857e+09	2265585058	2.14976e+09	2.15445e+09	2.09476e+09
1237	Q92734-1	Protein TFG [OS=Homo sapiens]	48.925	1.42405e+08	1.27348e+08	1.3537e+08	1.25934e+08	2.02472e+08	1.96239e+08	2.04926e+08	1.99956e+08	236028572	2.33492e+08	2.35922e+08	2.39879e+08
1238	Q9UL42	Paraneoplastic antigen MA2 [OS=Homo sapiens]	48.745	4.5399e+07	5.11784e+07	4.97599e+07	5.04681e+07	9.35133e+07	8.95616e+07	9.22819e+07	1.09159e+08	3.93778e+07	4.04144e+07	4.35373e+07	3.90983e+07
1239	P07919	Cytochrome b-c1 complex subunit 6, mitochondrial [OS=Homo sapiens]	48.609	1.40136e+08	1.43495e+08	1.46399e+08	1.46111e+08	1.4763e+08	1.63893e+08	1.51127e+08	1.67523e+08	1.42734e+08	1.44794e+08	1.54413e+08	1.5597e+08
1240	Q96HY6-1	DDRGK domain-containing protein 1 [OS=Homo sapiens]	48.573	4.70179e+07	4.18184e+07	4.54314e+07	3.88679e+07	5.53295e+07	5.61528e+07	5.26778e+07	5.9181e+07	5.35749e+07	5.35095e+07	5.29804e+07	5.75759e+07
1241	Q9NZL9	Methionine adenosyltransferase 2 subunit beta [OS=Homo sapiens]	48.501	9.8573e+07	9.63538e+07	9.81132e+07	8.7207e+07	8.63412e+07	8.57869e+07	8.92748e+07	9.25606e+07	7.62053e+07	9.50682e+07	8.71448e+07	8.58602e+07
1242	O60502	protein O-GlcNAcase [OS=Homo sapiens]	48.48	5.4252e+07	5.58559e+07	5.5385e+07	5.6059e+07	4.8486e+07	4.54601e+07	5.51175e+07	5.0375e+07	5.73762e+07	5.95807e+07	5.813e+07	5.83105e+07
1243	Q00796	Sorbitol dehydrogenase [OS=Homo sapiens]	48.464	5.08758e+07	5.08966e+07	4.50649e+07	4.72577e+07	5.16957e+07	5.26816e+07	5.03003e+07	5.28582e+07	5.65724e+07	5.57777e+07	5.85011e+07	6.14533e+07
1244	Q5TFE4	5'-nucleotidase domain-containing protein 1 [OS=Homo sapiens]	48.404	4.4917e+07	4.37966e+07	4.39992e+07	4.68545e+07	3.08829e+07	3.40208e+07	3.33656e+07	3.59418e+07	5.24425e+07	5.40164e+07	4.16213e+07	5.05104e+07
1245	Q14254	Flotillin-2 [OS=Homo sapiens]	48.371	9.54574e+07	9.59106e+07	9.34242e+07	9.07862e+07	6.60755e+07	6.41704e+07	6.37611e+07	5.35845e+07	68759651	5.84589e+07	6.98241e+07	6.53906e+07
1246	Q9P289	serine/threonine-protein kinase 26 [OS=Homo sapiens]	48.347	1.15939e+08	1.2118e+08	1.29782e+08	1.21174e+08	1.0836e+08	1.30769e+08	1.31045e+08	1.21013e+08	1.44733e+08	1.53105e+08	1.45648e+08	1.52874e+08
1247	P21399	Cytoplasmic aconitate hydratase [OS=Homo sapiens]	48.24	7.09814e+07	7.44276e+07	7.48055e+07	7.57106e+07	5.67986e+07	6.17314e+07	5.91314e+07	6.05e+07	6.04352e+07	7.01468e+07	7.14016e+07	6.48422e+07
1248	P30520	adenylosuccinate synthetase isozyme 2 [OS=Homo sapiens]	48.156	6.83985e+07	6.74946e+07	7.29316e+07	7.03092e+07	7.15234e+07	6.99752e+07	7.33788e+07	6.85226e+07	8.25485e+07	8.21454e+07	8.07561e+07	7.48065e+07
1249	O75534	cold shock domain-containing protein E1 [OS=Homo sapiens]	48.154	7.66521e+07	7.49354e+07	7.00489e+07	7.46735e+07	6.96785e+07	6.89048e+07	6.92201e+07	7.1656e+07	6.89355e+07	7.30087e+07	6.06786e+07	6.7742e+07
1250	P50238	Cysteine-rich protein 1 [OS=Homo sapiens]	48.122	4.71985e+08	4.54219e+08	4.55075e+08	4.34827e+08	8.07245e+08	7.45789e+08	6.90271e+08	7.58981e+08	5.3796e+08	5.53668e+08	5.48106e+08	5.88498e+08
1251	Q96EK5	KIF1-binding protein [OS=Homo sapiens]	48.116	5.81715e+07	6.14577e+07	6.92118e+07	6.48987e+07	2.78598e+07	3.17231e+07	3.0511e+07	3.66396e+07	4.26254e+07	3.32546e+07	4.64221e+07	4.71974e+07
1252	O94760-1	N(G),N(G)-dimethylarginine dimethylaminohydrolase 1 [OS=Homo sapiens]	48.023	1.70066e+08	1.90546e+08	1.63224e+08	1.67172e+08	1.99557e+08	1.71843e+08	2.01415e+08	1.74369e+08	1.96273e+08	2.14029e+08	1.90762e+08	2.14714e+08
1253	P62318	small nuclear ribonucleoprotein sm d3 [OS=Homo sapiens]	48.019	2.89041e+08	2.86407e+08	2.90974e+08	3.03888e+08	2.66001e+08	2.67873e+08	2.76191e+08	2.81623e+08	334311175	3.31812e+08	3.45482e+08	3.35648e+08
1254	P84095	Rho-related GTP-binding protein RhoG [OS=Homo sapiens]	48.004	8.12779e+07	6.97076e+07	7.0675e+07	8.20887e+07	6.30263e+07	6.97733e+07	7.22668e+07	7.05271e+07	80328436	7.74145e+07	7.54968e+07	7.61765e+07
1255	Q9BRA2	Thioredoxin domain-containing protein 17 [OS=Homo sapiens]	47.99	3.36433e+08	3.47392e+08	3.44879e+08	3.315e+08	3.67638e+08	3.65104e+08	3.65563e+08	3.58204e+08	342033071	3.44517e+08	3.42036e+08	3.35063e+08
1256	O95865	N(G),N(G)-dimethylarginine dimethylaminohydrolase 2 [OS=Homo sapiens]	47.943	5.52904e+07	1.4765e+08	1.49481e+08	4.12532e+07	9.30319e+07	8.3205e+07	8.85026e+07	9.47027e+07	148052328	1.36234e+08	7.30544e+07	7.47953e+07
1257	O96019-1	Actin-like protein 6A [OS=Homo sapiens]	47.928	6.08883e+07	6.5387e+07	6.35353e+07	6.82269e+07	5.76714e+07	6.62035e+07	6.51942e+07	5.84834e+07	8.69903e+07	8.60637e+07	7.80449e+07	5.9081e+07
1258	P53999	Activated RNA polymerase II transcriptional coactivator p15 [OS=Homo sapiens]	47.926	9.9468e+08	1.00037e+09	1.00084e+09	9.79816e+08	8.13733e+08	8.06536e+08	8.24627e+08	7.83272e+08	916823890	9.32524e+08	9.43554e+08	9.2276e+08
1259	P10155-1	60 kDa SS-A/Ro ribonucleoprotein [OS=Homo sapiens]	47.924	5.30351e+07	5.2066e+07	5.55047e+07	5.53598e+07	6.18609e+07	5.39843e+07	6.41716e+07	5.88768e+07	7.00043e+07	6.88519e+07	5.93609e+07	6.80422e+07
1260	Q96IZ0	PRKC apoptosis WT1 regulator protein [OS=Homo sapiens]	47.854	5.85191e+07	4.34857e+07	4.96846e+07	4.7045e+07	5.44651e+07	5.74937e+07	4.48194e+07	5.3549e+07	6.89541e+07	6.88731e+07	8.23411e+07	8.65491e+07
1261	P46087	Probable 28S rRNA (cytosine(4447)-C(5))-methyltransferase [OS=Homo sapiens]	47.782	1.16879e+08	8.62137e+07	8.72859e+07	8.70605e+07	7.83704e+07	7.31763e+07	7.74916e+07	1.06754e+08	9.59008e+07	7.22895e+07	1.34608e+08	9.25599e+07
1262	O00154	cytosolic acyl coenzyme A thioester hydrolase [OS=Homo sapiens]	47.734	1.73605e+08	1.6734e+08	1.70757e+08	1.74156e+08	1.48211e+08	1.6859e+08	1.65197e+08	1.64046e+08	1.72558e+08	1.55714e+08	1.49959e+08	1.4948e+08
1263	P48556	26S proteasome non-ATPase regulatory subunit 8 [OS=Homo sapiens]	47.625	2.04461e+08	2.11904e+08	2.13173e+08	2.11046e+08	1.86602e+08	1.89671e+08	1.97598e+08	1.93638e+08	2.21298e+08	2.24648e+08	2.13376e+08	2.12783e+08
1264	Q5JWF2-1	Guanine nucleotide-binding protein G(S) subunit alpha isoforms XLas [OS=Homo sapiens]	47.568	1.05941e+08	1.02658e+08	1.04555e+08	1.06626e+08	1.27234e+08	1.28626e+08	1.30511e+08	1.37602e+08	144567862	1.4112e+08	1.41876e+08	1.38658e+08
1265	Q9UNS2	COP9 signalosome complex subunit 3 [OS=Homo sapiens]	47.544	3.77918e+07	3.97907e+07	3.89817e+07	4.14242e+07	4.61137e+07	4.5566e+07	4.56621e+07	4.90988e+07	5.11224e+07	5.4101e+07	4.74204e+07	4.58695e+07
1266	P36776	Lon protease homolog, mitochondrial [OS=Homo sapiens]	47.403	5.923e+07	5.72553e+07	5.30876e+07	5.79114e+07	4.59969e+07	5.15864e+07	5.06753e+07	5.19883e+07	6.21867e+07	5.97034e+07	6.00676e+07	5.79723e+07
1267	Q16795	NADH dehydrogenase [ubiquinone] 1 alpha subcomplex subunit 9, mitochondrial [OS=Homo sapiens]	47.4	7.77291e+07	8.07204e+07	8.02625e+07	7.34753e+07	7.6238e+07	6.85647e+07	7.37293e+07	8.30149e+07	9.13491e+07	7.9534e+07	8.46145e+07	8.5665e+07
1268	Q13442	28 kDa heat- and acid-stable phosphoprotein [OS=Homo sapiens]	47.202	2.33894e+08	2.55029e+08	2.43993e+08	2.32015e+08	2.07516e+08	2.04358e+08	2.08488e+08	2.03734e+08	230317037	2.12672e+08	2.13137e+08	2.30003e+08
1269	Q14165	Malectin [OS=Homo sapiens]	47.173	1.35935e+08	1.27835e+08	1.26301e+08	1.31503e+08	1.23689e+08	1.2424e+08	1.23104e+08	1.24567e+08	127057017	1.25518e+08	1.30985e+08	1.3516e+08
1270	Q16718	NADH dehydrogenase [ubiquinone] 1 alpha subcomplex subunit 5 [OS=Homo sapiens]	47.125	5.5394e+07	5.29651e+07	4.78778e+07	5.83725e+07	3.85684e+07	5.65352e+07	6.19177e+07	5.91081e+07	8.15401e+07	8.14394e+07	7.58412e+07	7.46903e+07
1271	Q9UIQ6-1	Leucyl-cystinyl aminopeptidase [OS=Homo sapiens]	47.043	7.91076e+07	9.99333e+07	9.73614e+07	9.73585e+07	6.11815e+07	6.02484e+07	6.50918e+07	6.44442e+07	69915978	7.41302e+07	7.35325e+07	6.1977e+07
1272	Q9NRX4	14 kDa phosphohistidine phosphatase [OS=Homo sapiens]	47.04	7.34946e+07	7.88506e+07	7.84226e+07	6.71827e+07	8.08173e+07	7.7882e+07	6.27971e+07	6.12838e+07	1.00769e+08	1.02649e+08	1.05956e+08	1.28653e+08
1273	Q9NQW7-3	Isoform 3 of Xaa-Pro aminopeptidase 1 [OS=Homo sapiens]	46.997	7.06913e+07	7.34276e+07	7.1792e+07	7.28575e+07	4.18084e+07	4.7221e+07	5.4239e+07	5.12835e+07	5.13452e+07	4.71412e+07	5.5125e+07	5.45968e+07
1274	Q96T76-1	MMS19 nucleotide excision repair protein homolog [OS=Homo sapiens]	46.978	4.58286e+07	3.81064e+07	4.17149e+07	4.59218e+07	2.53933e+07	2.52201e+07	3.69715e+07	3.1651e+07	3.5203e+07	2.45083e+07	3.33914e+07	2.00455e+07
1275	P04818	thymidylate synthase [OS=Homo sapiens]	46.928	8.40576e+07	8.46211e+07	8.42534e+07	7.0833e+07	4.08692e+07	5.47593e+07	7.06223e+07	5.24585e+07	60099359	3.9436e+07	6.07726e+07	5.37242e+07
1276	P05121-1	Plasminogen activator inhibitor 1 [OS=Homo sapiens]	46.881	6.5161e+07	6.91995e+07	7.63253e+07	6.92505e+07	9.22671e+07	8.87207e+07	8.44335e+07	9.50254e+07	5.33649e+07	5.87615e+07	5.05632e+07	5.37115e+07
1277	O14657	Torsin-1B [OS=Homo sapiens]	46.749	4.47437e+07	5.34858e+07	5.10383e+07	4.85177e+07	8.67962e+07	9.15667e+07	9.21194e+07	9.39626e+07	89765984	9.02279e+07	8.35201e+07	8.58276e+07
1278	P08754	Guanine nucleotide-binding protein G(k) subunit alpha [OS=Homo sapiens]	46.686	1.2751e+07	1.34875e+07	1.15107e+07	1.16941e+07	9.83757e+06	9.42586e+06	9.84814e+06	9.23717e+06	6.43949e+06	6.62317e+06	6.63639e+06	7.18952e+06
1279	P32455	Guanylate-binding protein 1 [OS=Homo sapiens]	46.654	5.17391e+07	5.19228e+07	5.27259e+07	5.22109e+07	3.34875e+07	3.53973e+07	3.68945e+07	4.10517e+07	2.88944e+07	2.66618e+07	2.82646e+07	2.31787e+07
1280	P08582-1	Melanotransferrin [OS=Homo sapiens]	46.645	8.00543e+07	7.77789e+07	7.55213e+07	7.41942e+07	4.4914e+07	4.84321e+07	4.66848e+07	4.92232e+07	6.47174e+07	6.66014e+07	6.98554e+07	6.8967e+07
1281	P02774-3	Isoform 3 of Vitamin D-binding protein [OS=Homo sapiens]	46.636	1.11476e+08	1.11124e+08	1.16356e+08	1.12555e+08	8.91149e+07	9.09249e+07	9.76293e+07	8.70087e+07	3.17432e+07	3.33837e+07	3.56298e+07	3.36159e+07
1282	Q15435	Protein phosphatase 1 regulatory subunit 7 [OS=Homo sapiens]	46.509	7.62899e+07	6.0079e+07	7.42362e+07	7.45191e+07	8.84443e+07	8.84469e+07	1.11592e+08	7.55023e+07	1.08519e+08	1.06796e+08	9.40085e+07	1.05258e+08
1283	Q04323-1	UBX domain-containing protein 1 [OS=Homo sapiens]	46.425	3.21844e+07	3.2236e+07	3.31268e+07	2.30932e+07	2.02243e+07	2.10536e+07	2.142e+07	1.99915e+07	2.66078e+07	3.3369e+07	3.26761e+07	3.02589e+07
1284	O43813	LanC-like protein 1 [OS=Homo sapiens]	46.406	1.19521e+08	1.05771e+08	1.0769e+08	1.10232e+08	1.21335e+08	1.22958e+08	1.26885e+08	1.22986e+08	136240315	1.23462e+08	1.40407e+08	1.24283e+08
1285	Q9H0B6	Kinesin light chain 2 [OS=Homo sapiens]	46.396	6.23397e+06	4.54623e+06	4.8459e+06	5.23639e+06	3.493e+06	3.57302e+06	4.16545e+06	4.27467e+06	3.28609e+06	3.61143e+06	3.31967e+06	4.28407e+06
1286	O15027	Protein transport protein Sec16A OS=Homo sapiens OX=9606 GN=SEC16A PE=1 SV=4	46.355	3.6334e+07	3.72092e+07	3.65912e+07	4.1617e+07	5.99253e+07	5.78948e+07	5.95829e+07	6.21843e+07	63695124	6.32187e+07	6.3705e+07	5.69698e+07
1287	Q16698	2,4-dienoyl-CoA reductase, mitochondrial [OS=Homo sapiens]	46.313	3.61779e+08	3.45447e+08	3.4717e+08	3.65055e+08	4.69433e+08	4.51823e+08	4.78115e+08	4.66493e+08	433995748	4.27049e+08	4.0045e+08	3.94588e+08
1288	Q7L1Q6-1	Basic leucine zipper and W2 domain-containing protein 1 [OS=Homo sapiens]	46.285	1.54086e+08	1.60095e+08	1.59222e+08	1.66484e+08	1.75478e+08	1.80104e+08	1.82505e+08	1.8998e+08	2.24166e+08	2.20257e+08	1.86796e+08	1.76633e+08
1289	O00303	Eukaryotic translation initiation factor 3 subunit F [OS=Homo sapiens]	46.182	2.67057e+08	2.70195e+08	2.66854e+08	2.65437e+08	2.08584e+08	2.13777e+08	2.09046e+08	2.12765e+08	211682695	2.15591e+08	2.0599e+08	2.08655e+08
1290	P23919	thymidylate kinase [OS=Homo sapiens]	46.155	1.40541e+08	1.88412e+08	1.96683e+08	1.92028e+08	2.53689e+08	2.79669e+08	2.66583e+08	2.71926e+08	190071399	2.07681e+08	1.91668e+08	2.11745e+08
1291	Q8NCA5-2	Isoform 2 of Protein FAM98A [OS=Homo sapiens]	45.995	5.76922e+07	7.31077e+07	6.02977e+07	5.3852e+07	6.32501e+07	5.64418e+07	6.36491e+07	5.94955e+07	6.66064e+07	6.24236e+07	6.70827e+07	6.31639e+07
1292	Q00169	Phosphatidylinositol transfer protein alpha isoform [OS=Homo sapiens]	45.942	3.13052e+07	2.87014e+07	2.98708e+07	2.9594e+07	3.29429e+07	3.34639e+07	3.62513e+07	3.64278e+07	3.03293e+07	3.01809e+07	3.18857e+07	3.35392e+07
1293	O75521	Enoyl-CoA delta isomerase 2, mitochondrial [OS=Homo sapiens]	45.725	4.91585e+07	6.01834e+07	5.65655e+07	6.29204e+07	6.02945e+07	5.21266e+07	5.69688e+07	5.76687e+07	43371600	4.51614e+07	5.05264e+07	4.11937e+07
1294	Q9Y2T3	guanine deaminase [OS=Homo sapiens]	45.686	1.50444e+07	3.03448e+07	9.97419e+06	2.80837e+07	2.65513e+07	4.42236e+07	2.6271e+07	2.58139e+07	9.19076e+07	9.23664e+07	8.84179e+07	8.50906e+07
1295	P14854	Cytochrome c oxidase subunit 6B1 [OS=Homo sapiens]	45.685	1.5591e+08	1.56352e+08	1.56748e+08	1.52654e+08	1.70063e+08	1.70313e+08	1.66344e+08	1.5714e+08	198524996	2.01405e+08	2.00386e+08	1.84706e+08
1296	P12955	xaa-Pro dipeptidase [OS=Homo sapiens]	45.666	4.50357e+07	4.71671e+07	4.78904e+07	4.94615e+07	5.40989e+07	5.40559e+07	5.90153e+07	5.94862e+07	7.16166e+07	7.60121e+07	6.87511e+07	6.50352e+07
1297	P37108	Signal recognition particle 14 kDa protein [OS=Homo sapiens]	45.589	1.61589e+08	1.76074e+08	1.83264e+08	1.88572e+08	1.55781e+08	1.47097e+08	1.52489e+08	1.62943e+08	163882885	1.67837e+08	1.67969e+08	1.53993e+08
1298	O95747	Serine/threonine-protein kinase OSR1 [OS=Homo sapiens]	45.584	9.75971e+07	9.17429e+07	9.05297e+07	1.06599e+08	1.0583e+08	1.09655e+08	1.0972e+08	1.15979e+08	1.46797e+08	1.44712e+08	1.4313e+08	1.432e+08
1299	Q15020	Squamous cell carcinoma antigen recognized by T-cells 3 [OS=Homo sapiens]	45.582	4.38841e+07	4.20846e+07	4.48131e+07	4.64712e+07	5.46252e+07	5.27827e+07	5.71949e+07	5.79108e+07	65816873	6.49492e+07	6.20699e+07	6.08244e+07
1300	P61960	Ubiquitin-fold modifier 1 [OS=Homo sapiens]	45.554	1.13776e+08	1.21409e+08	1.23314e+08	1.25117e+08	1.21266e+08	1.27942e+08	1.23858e+08	1.35163e+08	142912568	1.43877e+08	1.41459e+08	1.31017e+08
1301	O43615	Mitochondrial import inner membrane translocase subunit TIM44 [OS=Homo sapiens]	45.532	4.65203e+07	4.51196e+07	4.64836e+07	4.57667e+07	3.31807e+07	3.31528e+07	3.45689e+07	3.39408e+07	3.76068e+07	3.9015e+07	3.88177e+07	3.75651e+07
1302	P30622-3	CAP-Gly domain-containing linker protein 1 [OS=Homo sapiens]	45.516	1.24975e+08	1.20802e+08	1.21745e+08	8.66221e+07	1.01716e+08	1.11553e+08	1.07186e+08	8.09358e+07	66975250	6.15464e+07	7.58584e+07	9.46903e+07
1303	O75531	Barrier-to-autointegration factor [OS=Homo sapiens]	45.48	3.98192e+08	3.76648e+08	3.75513e+08	3.78744e+08	2.96212e+08	2.9853e+08	2.85559e+08	2.93178e+08	3.76735e+08	3.70727e+08	3.78599e+08	3.72519e+08
1304	P49790	Nuclear pore complex protein Nup153 [OS=Homo sapiens]	45.467	6.91984e+07	6.92695e+07	6.82447e+07	6.50808e+07	8.56145e+07	8.45606e+07	8.11074e+07	7.64776e+07	8.71017e+07	8.45979e+07	8.78284e+07	9.25215e+07
1305	Q92520	Protein FAM3C [OS=Homo sapiens]	45.386	6.34787e+07	6.18919e+07	5.78941e+07	9.37043e+07	7.0122e+07	6.90716e+07	7.06548e+07	7.3082e+07	1.07466e+08	1.06762e+08	1.08884e+08	1.1104e+08
1306	Q14677-1	Clathrin interactor 1 [OS=Homo sapiens]	45.38	8.88147e+07	1.02462e+08	8.79574e+07	8.48079e+07	8.3323e+07	8.72279e+07	9.36607e+07	7.6251e+07	7.79578e+07	7.05963e+07	8.30635e+07	7.53419e+07
1307	O15382	Branched-chain-amino-acid aminotransferase, mitochondrial [OS=Homo sapiens]	45.376	3.62494e+07	3.80439e+07	3.65221e+07	3.91926e+07	4.18427e+07	3.80203e+07	3.7376e+07	3.76642e+07	56665384	4.46139e+07	3.96126e+07	5.08485e+07
1308	Q02978	Mitochondrial 2-oxoglutarate/malate carrier protein [OS=Homo sapiens]	45.37	1.02643e+08	1.05108e+08	1.04385e+08	1.05051e+08	1.20076e+08	1.17813e+08	1.17632e+08	1.24237e+08	1.13202e+08	1.18235e+08	1.11199e+08	1.14976e+08
1309	Q7Z434	Mitochondrial antiviral-signaling protein [OS=Homo sapiens]	45.343	5.27935e+07	5.17606e+07	5.29906e+07	7.39714e+07	6.04693e+07	5.94102e+07	6.52336e+07	5.62179e+07	70642863	8.52803e+07	6.85012e+07	8.01199e+07
1310	P61970	nuclear transport factor 2 [OS=Homo sapiens]	45.327	1.16176e+08	1.01295e+08	9.53266e+07	8.76338e+07	1.29462e+08	1.39034e+08	1.30734e+08	1.59877e+08	120188514	1.09983e+08	1.15077e+08	1.25616e+08
1311	P14927	Cytochrome b-c1 complex subunit 7 [OS=Homo sapiens]	45.286	1.27238e+08	1.13712e+08	1.17675e+08	1.23469e+08	1.09652e+08	1.20863e+08	1.20331e+08	1.11283e+08	117168615	1.17977e+08	1.19848e+08	1.19655e+08
1312	Q99584	Protein S100-A13 [OS=Homo sapiens]	45.262	2.24753e+08	2.24292e+08	2.30434e+08	2.30995e+08	1.89588e+08	1.83388e+08	1.87782e+08	1.82868e+08	306326982	3.06278e+08	2.98165e+08	2.97747e+08
1313	Q13057	Bifunctional coenzyme A synthase [OS=Homo sapiens]	45.199	7.11306e+07	7.68052e+07	7.96383e+07	8.43596e+07	1.36667e+08	1.41491e+08	1.40227e+08	1.36971e+08	1.06781e+08	1.18546e+08	1.24489e+08	1.15415e+08
1314	Q9Y3E5	Peptidyl-tRNA hydrolase 2, mitochondrial [OS=Homo sapiens]	45.152	5.64985e+07	5.5587e+07	5.95498e+07	6.03527e+07	4.25043e+07	4.39038e+07	4.6909e+07	4.54421e+07	4.2383e+07	4.13372e+07	4.11511e+07	3.9525e+07
1315	Q9P0J1	[Pyruvate dehydrogenase [acetyl-transferring]]-phosphatase 1, mitochondrial [OS=Homo sapiens]	45.061	2.59825e+07	2.75481e+07	2.45393e+07	2.6224e+07	3.0088e+07	2.82195e+07	2.95429e+07	3.48335e+07	3.38238e+07	2.89499e+07	3.43673e+07	2.95036e+07
1316	P15927-1	Replication protein A 32 kDa subunit [OS=Homo sapiens]	45.039	6.32108e+07	6.39446e+07	6.15626e+07	6.75731e+07	7.57913e+07	7.74244e+07	7.69405e+07	7.81489e+07	1.03567e+08	1.06352e+08	9.94969e+07	9.80283e+07
1317	P35754	Glutaredoxin-1 [OS=Homo sapiens]	44.908	9.79148e+07	9.70956e+07	9.61315e+07	9.70464e+07	6.24304e+07	6.73757e+07	6.66108e+07	6.36663e+07	73516547	7.49368e+07	7.39048e+07	7.2545e+07
1318	Q14739	Lamin-B receptor [OS=Homo sapiens]	44.831	1.47032e+08	1.4342e+08	1.6469e+08	1.62194e+08	1.09867e+08	1.09988e+08	1.0553e+08	9.77852e+07	122189242	1.18147e+08	1.23127e+08	1.2786e+08
1319	P29992	guanine nucleotide-binding protein subunit alpha-11 [OS=Homo sapiens]	44.787	2.56497e+07	4.62594e+07	3.80761e+07	3.18208e+07	5.552e+07	4.85511e+07	4.81247e+07	5.22197e+07	6.72447e+07	7.03447e+07	6.35228e+07	6.25635e+07
1320	P62314	Small nuclear ribonucleoprotein Sm D1 [OS=Homo sapiens]	44.696	2.16349e+08	2.18136e+08	2.1603e+08	2.01031e+08	1.9058e+08	1.8678e+08	2.00289e+08	1.70377e+08	223539155	2.31106e+08	2.18772e+08	2.38043e+08
1321	Q9H444	Charged multivesicular body protein 4b [OS=Homo sapiens]	44.685	1.50351e+08	1.51595e+08	1.41293e+08	1.45055e+08	1.22566e+08	1.24581e+08	1.17354e+08	1.36314e+08	9.76373e+07	9.40494e+07	1.07705e+08	1.07265e+08
1322	P35270	Sepiapterin reductase [OS=Homo sapiens]	44.655	2.21027e+07	2.20242e+07	4.54862e+07	2.33803e+07	3.20974e+07	3.29444e+07	3.31864e+07	3.43606e+07	3.37213e+07	5.73718e+07	3.18643e+07	2.84724e+07
1323	Q92804-1	TATA-binding protein-associated factor 2N [OS=Homo sapiens]	44.482	3.07913e+07	3.42836e+07	2.76476e+07	2.78794e+07	4.4213e+07	4.43974e+07	4.32398e+07	3.94328e+07	4.82806e+07	5.05204e+07	4.50539e+07	5.24712e+07
1324	P52294	Importin subunit alpha-5 [OS=Homo sapiens]	44.469			4.16694e+06		6.71324e+06	6.7783e+06	1.15548e+07	6.18456e+06	7435087	6.90685e+06	7.05581e+06	6.65122e+06
1325	P62854	40S ribosomal protein S26 [OS=Homo sapiens]	44.457	3.87083e+08	3.64223e+08	3.88004e+08	3.97994e+08	3.86826e+08	3.84122e+08	3.48337e+08	4.07758e+08	395391703	3.98919e+08	3.89999e+08	4.04897e+08
1326	Q9Y570	Protein phosphatase methylesterase 1 [OS=Homo sapiens]	44.397	7.0528e+07	8.99997e+07	8.49115e+07	8.35701e+07	4.46817e+07	4.96535e+07	5.06997e+07	6.03323e+07	9.09499e+07	7.36925e+07	9.70414e+07	6.05313e+07
1327	P14324	Farnesyl pyrophosphate synthase [OS=Homo sapiens]	44.391	1.52046e+08	1.59848e+08	1.54646e+08	1.60557e+08	1.14395e+08	1.11073e+08	1.19663e+08	1.00196e+08	180345499	1.63297e+08	1.53354e+08	1.56272e+08
1328	O43795	Unconventional myosin-Ib [OS=Homo sapiens]	44.36	2.91434e+07	2.0413e+07	2.85597e+07	3.1433e+07	5.27515e+07	4.1189e+07	5.20292e+07	5.60836e+07	4.07387e+07	4.09096e+07	3.91669e+07	3.61792e+07
1329	Q15165-1	Isoform 1 of Serum paraoxonase/arylesterase 2 [OS=Homo sapiens]	44.295	8.31583e+07	9.03163e+07	9.55686e+07	9.33328e+07	9.743e+07	8.52414e+07	9.34082e+07	7.55077e+07	9.89427e+07	1.22973e+08	1.13981e+08	1.1034e+08
1330	P28799	Granulins [OS=Homo sapiens]	44.283	4.75977e+07	5.06549e+07	4.36127e+07	3.4792e+07	5.60318e+07	5.45366e+07	5.47392e+07	5.8577e+07	7.90201e+07	8.12808e+07	7.94593e+07	7.50205e+07
1331	O14929	Histone acetyltransferase type B catalytic subunit OS=Homo sapiens OX=9606 GN=HAT1 PE=1 SV=2	44.255	7.18822e+07	7.24555e+07	6.22293e+07	6.19249e+07	5.67741e+07	6.39525e+07	6.2758e+07	6.7147e+07	55848838	6.47228e+07	5.8746e+07	5.77542e+07
1332	P52701	DNA mismatch repair protein MSH6 [OS=Homo sapiens]	44.139	6.21779e+07	6.0255e+07	6.25069e+07	7.38205e+07	4.04767e+07	5.82434e+07	4.59746e+07	6.04947e+07	5.72258e+07	6.22863e+07	6.53816e+07	5.14742e+07
1333	O43172-1	U4/U6 small nuclear ribonucleoprotein Prp4 [OS=Homo sapiens]	44.09	5.61439e+07	5.2401e+07	6.32545e+07	5.79362e+07	5.981e+07	5.41815e+07	5.20782e+07	6.10641e+07	76102197	6.77095e+07	7.51852e+07	7.38587e+07
1334	P49419	Alpha-aminoadipic semialdehyde dehydrogenase [OS=Homo sapiens]	44.078	1.99485e+08	1.85335e+08	1.79363e+08	2.02009e+08	1.41338e+08	1.53143e+08	1.54432e+08	1.47435e+08	1.33921e+08	1.28372e+08	1.40071e+08	1.3535e+08
1335	Q14683	structural maintenance of chromosomes protein 1a [OS=Homo sapiens]	44.051	5.30698e+07	5.12254e+07	5.93326e+07	6.24794e+07	5.83279e+07	5.39584e+07	6.46834e+07	6.16335e+07	7.47232e+07	7.58957e+07	7.25476e+07	6.68849e+07
1336	Q92878	DNA repair protein Rad50 [OS=Homo sapiens]	44.005	4.95155e+07	2.39648e+07	6.31279e+07	4.85411e+07	3.29883e+07	3.37189e+07	3.25499e+07	3.45961e+07	4.72887e+07	8.0138e+07	8.24237e+07	6.59976e+07
1337	Q9NS69	Mitochondrial import receptor subunit TOM22 homolog [OS=Homo sapiens]	43.941	9.37289e+07	8.64994e+07	9.99934e+07	7.38698e+07	7.26876e+07	6.19364e+07	8.773e+07	9.58179e+07	4.88716e+07	6.95166e+07	6.2905e+07	5.98898e+07
1338	Q9NR31	GTP-binding protein SAR1a [OS=Homo sapiens]	43.913	1.89907e+08	1.90037e+08	1.85352e+08	1.89623e+08	1.52091e+08	1.54481e+08	1.54838e+08	1.62989e+08	1.78191e+08	1.82239e+08	1.58724e+08	1.63603e+08
1339	P04183	Thymidine kinase, cytosolic [OS=Homo sapiens]	43.908	4.97439e+07	5.06743e+07	5.43827e+07	5.17512e+07	6.52409e+07	6.50612e+07	6.43225e+07	6.46055e+07	5.64502e+07	6.11583e+07	6.3787e+07	5.96112e+07
1340	P0C0S5	Histone H2A.Z [OS=Homo sapiens]	43.903	1.43678e+10	1.38913e+10	1.39115e+10	1.45436e+10	1.15548e+10	1.14292e+10	1.14628e+10	1.16046e+10	1.36227e+10	1.34919e+10	1.33552e+10	1.42405e+10
1341	Q15758-1	Neutral amino acid transporter B(0) [OS=Homo sapiens]	43.878	7.755e+07	8.09479e+07	8.28582e+07	8.5331e+07	5.98136e+07	5.93171e+07	6.23344e+07	6.25144e+07	5.65166e+07	6.87178e+07	7.178e+07	6.59394e+07
1342	O60739	eukaryotic translation initiation factor 1b [OS=Homo sapiens]	43.851					253664	759766	712912	819976	2.33448e+06	2.70985e+06	2.40301e+06	2.38e+06
1343	Q9HD45	Transmembrane 9 superfamily member 3 [OS=Homo sapiens]	43.755	1.14699e+08	1.14149e+08	1.17601e+08	1.16006e+08	1.03986e+08	1.07092e+08	1.10123e+08	1.05279e+08	123086949	1.23472e+08	1.23996e+08	1.19041e+08
1344	P49959	Double-strand break repair protein MRE11 [OS=Homo sapiens]	43.746	3.25205e+07	3.23895e+07	3.3348e+07	3.25731e+07	2.32033e+07	2.45879e+07	2.29538e+07	2.69655e+07	4.48628e+07	4.54441e+07	4.35751e+07	3.6076e+07
1345	Q9BWJ5	Splicing factor 3B subunit 5 [OS=Homo sapiens]	43.618	8.299e+07	7.04351e+07	7.95853e+07	6.52462e+07	8.36434e+07	7.91227e+07	8.59689e+07	7.01295e+07	7.88287e+07	6.68419e+07	9.36405e+07	6.91357e+07
1346	P30837	Aldehyde dehydrogenase X, mitochondrial [OS=Homo sapiens]	43.594	3.35445e+07	2.838e+07	3.42596e+07	3.54246e+07	4.72056e+07	5.17979e+07	4.87534e+07	4.62916e+07	5.24906e+07	5.50387e+07	5.55319e+07	5.53063e+07
1347	O60493-1	sorting nexin-3 [OS=Homo sapiens]	43.46	1.59179e+08	1.62354e+08	1.61442e+08	1.66314e+08	1.7345e+08	1.80049e+08	1.87353e+08	1.84437e+08	176041270	1.89849e+08	1.81289e+08	1.92294e+08
1348	P61619	Protein transport protein Sec61 subunit alpha isoform 1 [OS=Homo sapiens]	43.436	1.07564e+08	1.053e+08	1.08899e+08	1.15616e+08	9.27075e+07	1.0063e+08	8.96289e+07	1.01312e+08	9.68994e+07	9.61096e+07	9.67493e+07	1.0106e+08
1349	P50213-1	Isocitrate dehydrogenase [NAD] subunit alpha, mitochondrial [OS=Homo sapiens]	43.436	1.26353e+08	1.19531e+08	1.1573e+08	1.15985e+08	1.10472e+08	1.08642e+08	1.10333e+08	1.09715e+08	107700671	8.85935e+07	1.11692e+08	1.05393e+08
1350	P42677	40S ribosomal protein S27 [OS=Homo sapiens]	43.392	3.46629e+08	3.34055e+08	3.20009e+08	3.33424e+08	2.78452e+08	2.72806e+08	2.50815e+08	2.77098e+08	2.52951e+08	2.49851e+08	2.50459e+08	2.72118e+08
1351	Q9BV57	1,2-dihydroxy-3-keto-5-methylthiopentene dioxygenase [OS=Homo sapiens]	43.187	8.5196e+07	8.40179e+07	8.3497e+07	8.23907e+07	9.27483e+07	1.14891e+08	1.08843e+08	1.11021e+08	120736998	1.03267e+08	1.18089e+08	1.19029e+08
1352	Q10713	Mitochondrial-processing peptidase subunit alpha [OS=Homo sapiens]	43.096	5.85536e+07	6.1472e+07	5.47006e+07	6.71744e+07	5.48332e+07	5.68681e+07	5.34162e+07	6.00746e+07	6.58526e+07	8.27454e+07	5.67123e+07	6.02065e+07
1353	P62266	40S ribosomal protein S23 [OS=Homo sapiens]	43.084	2.10282e+08	2.39553e+08	2.38672e+08	2.52669e+08	1.69969e+08	1.78377e+08	1.72425e+08	2.15391e+08	1.91832e+08	1.89364e+08	1.84622e+08	1.93996e+08
1354	O60551	Glycylpeptide N-tetradecanoyltransferase 2 [OS=Homo sapiens]	43.039	2.32551e+07	2.2664e+07	2.30304e+07	2.28677e+07	2.59079e+07	2.54979e+07	2.47404e+07	2.58647e+07	2.89825e+07	2.6272e+07	2.55444e+07	2.75534e+07
1355	Q0VDF9	Heat shock 70 kDa protein 14 [OS=Homo sapiens]	43.031	2.45433e+07	2.93071e+07	2.75927e+07	2.90339e+07	2.28169e+07	2.56203e+07	2.64281e+07	3.04768e+07	3.77833e+07	3.97317e+07	3.75072e+07	3.55245e+07
1356	Q99805	Transmembrane 9 superfamily member 2 [OS=Homo sapiens]	43.02	9.08789e+07	8.95493e+07	8.81431e+07	9.18283e+07	7.16154e+07	7.55082e+07	8.07693e+07	7.91523e+07	86459431	8.48167e+07	8.81312e+07	8.30342e+07
1357	O00193	Small acidic protein [OS=Homo sapiens]	42.986	2.96118e+07	2.99122e+07	3.13916e+07	3.01572e+07	1.64433e+07	1.9376e+07	1.85806e+07	1.82522e+07	24427194	2.62436e+07	2.82265e+07	2.71996e+07
1358	P61011-1	signal recognition particle 54 kDa protein [OS=Homo sapiens]	42.967	8.34332e+07	7.48177e+07	5.20297e+07	7.57729e+07	6.23792e+07	5.4777e+07	6.06307e+07	6.62232e+07	4.65458e+07	3.23424e+07	5.46348e+07	4.41415e+07
1359	Q9NVP1	ATP-dependent RNA helicase DDX18 [OS=Homo sapiens]	42.966	1.08738e+08	1.11112e+08	1.13417e+08	1.08743e+08	9.5483e+07	9.26199e+07	8.36961e+07	9.21608e+07	85884498	9.41136e+07	9.37496e+07	9.18825e+07
1360	O15498	Synaptobrevin homolog YKT6 [OS=Homo sapiens]	42.886	1.33305e+08	1.1909e+08	1.17561e+08	1.28153e+08	1.15868e+08	1.20744e+08	1.27337e+08	1.23783e+08	127725861	1.11495e+08	1.07957e+08	1.13843e+08
1361	Q13443	disintegrin and metalloproteinase domain-containing protein 9 [OS=Homo sapiens]	42.755	2.38552e+07	3.0469e+07	2.85268e+07	2.80289e+07	3.54513e+07	3.36011e+07	3.19679e+07	3.52411e+07	2.49453e+07	2.50779e+07	2.64276e+07	2.53969e+07
1362	O75489	NADH dehydrogenase [ubiquinone] iron-sulfur protein 3, mitochondrial [OS=Homo sapiens]	42.723	6.56761e+07	4.9982e+07	5.01768e+07	6.85767e+07	6.121e+07	5.91941e+07	5.35505e+07	4.54577e+07	8.0029e+07	7.68819e+07	8.08003e+07	7.49616e+07
1363	P25325	3-mercaptopyruvate sulfurtransferase [OS=Homo sapiens]	42.695	4.82498e+07	5.2079e+07	4.92972e+07	4.75689e+07	4.02667e+07	3.85784e+07	4.06283e+07	3.95352e+07	2.04177e+07	2.33345e+07	1.72371e+07	2.20387e+07
1364	P51398-1	28S ribosomal protein S29, mitochondrial [OS=Homo sapiens]	42.487	5.48186e+07	4.77398e+07	4.82126e+07	5.21806e+07	5.17231e+07	3.98299e+07	4.36173e+07	3.99551e+07	5.04739e+07	4.55443e+07	4.4179e+07	4.66792e+07
1365	P62829	60S ribosomal protein L23 [OS=Homo sapiens]	42.486	4.58208e+08	4.51779e+08	4.54002e+08	4.48951e+08	3.98281e+08	3.99423e+08	3.96988e+08	3.96133e+08	446496049	4.54169e+08	4.3852e+08	4.05783e+08
1366	P43121	Cell surface glycoprotein MUC18 [OS=Homo sapiens]	42.424	2.83959e+07	1.95477e+07	1.8832e+07	2.65127e+07	6.16286e+07	6.82895e+07	6.65563e+07	6.54799e+07	8.98966e+07	9.04734e+07	9.11894e+07	9.15099e+07
1367	P61764	Syntaxin-binding protein 1 [OS=Homo sapiens]	42.393	5.12153e+07	4.42941e+07	4.25198e+07	5.07478e+07	5.93994e+07	7.28552e+07	7.19085e+07	6.94544e+07	7.33009e+07	8.56501e+07	7.51947e+07	7.78516e+07
1368	Q92979	Ribosomal RNA small subunit methyltransferase Nep1 [OS=Homo sapiens]	42.369	1.04703e+08	1.16021e+08	1.04166e+08	1.01237e+08	7.40903e+07	7.19832e+07	6.89001e+07	7.07528e+07	1.13126e+08	8.1016e+07	8.29814e+07	9.65651e+07
1369	Q9H8Y8-1	Golgi reassembly-stacking protein 2 [OS=Homo sapiens]	42.295	5.90968e+07	6.06011e+07	6.12144e+07	5.62245e+07	7.38034e+07	7.42616e+07	7.4789e+07	8.03445e+07	6.42296e+07	6.22205e+07	6.69273e+07	6.93411e+07
1370	Q92599-1	Septin-8 [OS=Homo sapiens]	42.239	1.40864e+07	3.09813e+07	3.25681e+07	2.65493e+07	3.1852e+07	2.56655e+07	3.56995e+07	2.81214e+07	43836818	3.96536e+07	3.39714e+07	3.1396e+07
1371	P78318	Immunoglobulin-binding protein 1 [OS=Homo sapiens]	42.237	2.59698e+07	2.89119e+07	2.89442e+07	2.24613e+07	4.9301e+07	5.72904e+07	4.59958e+07	4.47718e+07	3.87848e+07	4.38339e+07	3.76051e+07	4.94848e+07
1372	P36915-1	Guanine nucleotide-binding protein-like 1 [OS=Homo sapiens]	42.225	4.28453e+07	4.34618e+07	4.09763e+07	4.21408e+07	5.03696e+07	5.30218e+07	5.08829e+07	5.40115e+07	48848129	4.18934e+07	4.99603e+07	3.94505e+07
1373	P68402-1	platelet-activating factor acetylhydrolase IB subunit beta [OS=Homo sapiens]	42.224	1.19065e+08	1.188e+08	1.27231e+08	1.35329e+08	9.71027e+07	9.83767e+07	9.99104e+07	1.05226e+08	1.38843e+08	1.36514e+08	1.29393e+08	1.21004e+08
1374	O00743	Serine/threonine-protein phosphatase 6 catalytic subunit [OS=Homo sapiens]	42.208	8.15866e+07	8.87917e+07	9.10107e+07	8.7049e+07	8.58458e+07	8.00198e+07	6.34252e+07	7.90627e+07	101535799	9.91112e+07	1.0149e+08	8.92238e+07
1375	O75955	Flotillin-1 [OS=Homo sapiens]	42.203	8.89662e+07	8.24912e+07	8.49326e+07	8.69702e+07	7.35573e+07	7.4843e+07	7.3857e+07	7.12114e+07	7.14859e+07	7.5272e+07	6.66654e+07	6.91426e+07
1376	P40222	alpha-taxilin [OS=Homo sapiens]	42.199	7.21424e+07	6.83009e+07	7.32664e+07	7.26134e+07	6.74812e+07	7.69127e+07	6.52576e+07	7.39451e+07	6.97964e+07	7.59141e+07	7.61818e+07	7.77085e+07
1377	Q13242	serine/arginine-rich splicing factor 9 [OS=Homo sapiens]	42.077	1.37433e+08	1.94e+08	1.59198e+08	1.39049e+08	1.59981e+08	1.84295e+08	1.27972e+08	1.27134e+08	1.43473e+08	1.43878e+08	1.35439e+08	1.37072e+08
1378	P22059	Oxysterol-binding protein 1 [OS=Homo sapiens]	42.075	5.25573e+07	5.22448e+07	4.96895e+07	5.17989e+07	4.02251e+07	4.17277e+07	4.58895e+07	4.46755e+07	6.31998e+07	6.65305e+07	5.8475e+07	5.70404e+07
1379	Q86TI2	Dipeptidyl peptidase 9 [OS=Homo sapiens]	42.029	8.95345e+07	1.0684e+08	1.01263e+08	1.07103e+08	1.04946e+08	1.16368e+08	1.07702e+08	1.16818e+08	1.36483e+08	1.31962e+08	1.32024e+08	1.20957e+08
1380	Q13637	Ras-related protein Rab-32 [OS=Homo sapiens]	42.001	9.85532e+07	9.87681e+07	1.0022e+08	9.69605e+07	9.51295e+07	9.33214e+07	9.496e+07	9.01692e+07	4.96052e+07	5.5109e+07	5.81749e+07	5.58867e+07
1381	O15027-5	Isoform 5 of Protein transport protein Sec16A [OS=Homo sapiens]	41.994	520893	202256	650994	59354.3	1.47152e+06	1.67284e+06	1.43604e+06	1.3747e+06	1.06085e+06	1.03317e+06	941676	1.27361e+06
1382	Q15024	Exosome complex component RRP42 [OS=Homo sapiens]	41.96	3.96587e+07	4.03709e+07	4.17149e+07	4.18093e+07	3.44542e+07	2.7607e+07	3.06358e+07	3.14939e+07	43080106	4.19079e+07	4.50892e+07	4.08659e+07
1383	Q9P2R7	Succinate--CoA ligase [ADP-forming] subunit beta, mitochondrial [OS=Homo sapiens]	41.903	8.83015e+07	9.31235e+07	1.07041e+08	9.9257e+07	8.50824e+07	8.50578e+07	8.84918e+07	8.64047e+07	9.77861e+07	9.66703e+07	9.59336e+07	9.68795e+07
1384	Q9NP72	Ras-related protein Rab-18 [OS=Homo sapiens]	41.888	5.49484e+07	5.69903e+07	5.34465e+07	5.05061e+07	3.92861e+07	3.82843e+07	3.91332e+07	4.48692e+07	39609742	3.78869e+07	4.49737e+07	8.35703e+07
1385	Q8NF37	Lysophosphatidylcholine acyltransferase 1 [OS=Homo sapiens]	41.795	6.6128e+07	7.17354e+07	6.77612e+07	6.54818e+07	7.41426e+07	7.41636e+07	7.94228e+07	8.1205e+07	9.01907e+07	9.25036e+07	8.02473e+07	8.45275e+07
1386	O75947-1	ATP synthase subunit d, mitochondrial [OS=Homo sapiens]	41.784	1.6938e+08	1.6314e+08	1.6358e+08	1.61321e+08	1.67218e+08	1.62306e+08	1.60593e+08	1.55093e+08	1.57619e+08	1.50822e+08	1.82857e+08	1.64735e+08
1387	P63279	SUMO-conjugating enzyme ubc9 [OS=Homo sapiens]	41.783	1.64109e+08	1.6982e+08	1.57111e+08	1.6249e+08	1.78593e+08	1.84756e+08	1.90048e+08	1.82655e+08	165925745	1.63716e+08	1.54449e+08	1.53192e+08
1388	Q16630	Cleavage and polyadenylation specificity factor subunit 6 [OS=Homo sapiens]	41.733	4.17148e+07	4.29078e+07	4.24499e+07	4.08361e+07	3.91761e+07	3.90524e+07	3.60341e+07	4.04436e+07	5.2215e+07	4.91049e+07	4.90125e+07	4.88044e+07
1389	Q56VL3	OCIA domain-containing protein 2 [OS=Homo sapiens]	41.728	2.72742e+08	2.63676e+08	2.50566e+08	2.55381e+08	3.43162e+08	3.32543e+08	3.32045e+08	3.20362e+08	3.13433e+08	3.1488e+08	3.20481e+08	3.20723e+08
1390	Q14978-1	nucleolar and coiled-body phosphoprotein 1 [OS=Homo sapiens]	41.639	5.9554e+07	6.5892e+07	6.1505e+07	6.65115e+07	4.83717e+07	5.64818e+07	4.70415e+07	6.70044e+07	5.0408e+07	4.69812e+07	4.13604e+07	3.88926e+07
1391	Q9BXS5-1	AP-1 complex subunit mu-1 [OS=Homo sapiens]	41.631	1.38444e+08	1.46283e+08	1.41158e+08	1.45246e+08	1.22417e+08	1.22335e+08	1.30438e+08	1.25939e+08	119486114	1.38334e+08	1.07904e+08	1.35018e+08
1392	Q9Y3B3-1	Transmembrane emp24 domain-containing protein 7 [OS=Homo sapiens]	41.553	1.24656e+08	1.27799e+08	1.22803e+08	1.24128e+08	1.24694e+08	1.22192e+08	1.28619e+08	1.22146e+08	116362605	1.08221e+08	1.12801e+08	1.20044e+08
1393	Q9GZR7	ATP-dependent RNA helicase DDX24 [OS=Homo sapiens]	41.538	6.20159e+07	6.69736e+07	5.65321e+07	6.51308e+07	6.63294e+07	5.9232e+07	5.69748e+07	3.5299e+07	4.69174e+07	4.65303e+07	4.29751e+07	4.76255e+07
1394	O43294-1	Transforming growth factor beta-1-induced transcript 1 protein [OS=Homo sapiens]	41.514	2.8641e+07	2.76338e+07	3.35018e+07	2.7857e+07	4.94326e+07	4.90789e+07	5.21405e+07	4.82397e+07	1.49645e+07	1.49843e+07	2.65203e+07	1.3734e+07
1395	P08559	Pyruvate dehydrogenase E1 component subunit alpha, somatic form, mitochondrial [OS=Homo sapiens]	41.497	8.18502e+07	7.50065e+07	7.40096e+07	7.69552e+07	1.98665e+07	3.68737e+07	3.73062e+07	4.22238e+07	4.74755e+07	5.85667e+07	5.65575e+07	6.74295e+07
1396	O43264	Centromere/kinetochore protein zw10 homolog [OS=Homo sapiens]	41.441	2.59998e+07	2.83739e+07	2.98465e+07	3.05039e+07	2.36786e+07	2.54492e+07	2.48875e+07	2.38465e+07	3.03407e+07	3.00721e+07	3.20061e+07	2.761e+07
1397	Q13155	aminoacyl tRNA synthase complex-interacting multifunctional protein 2 [OS=Homo sapiens]	41.365	1.53251e+08	1.57517e+08	1.59557e+08	1.55598e+08	1.39759e+08	1.41521e+08	1.46969e+08	1.42862e+08	1.4676e+08	1.50346e+08	1.523e+08	1.53505e+08
1398	P46109	Crk-like protein [OS=Homo sapiens]	41.36	5.0362e+07	5.31861e+07	5.07637e+07	4.9444e+07	4.46442e+07	4.39442e+07	4.37128e+07	4.52424e+07	4.67564e+07	4.92785e+07	4.71295e+07	4.37966e+07
1399	Q9Y221-1	60S ribosome subunit biogenesis protein NIP7 homolog [OS=Homo sapiens]	41.324	4.16285e+07	4.41261e+07	4.38712e+07	4.14104e+07	4.66425e+07	4.50033e+07	5.19319e+07	4.81784e+07	64659116	6.72372e+07	6.16275e+07	5.49688e+07
1400	P13987	CD59 glycoprotein [OS=Homo sapiens]	41.317	8.0848e+08	7.68904e+08	7.83223e+08	7.73693e+08	6.97415e+08	6.91375e+08	6.90475e+08	6.7579e+08	826735812	8.19327e+08	8.52877e+08	8.93004e+08
1401	P51809	vesicle-associated membrane protein 7 [OS=Homo sapiens]	41.302	5.78543e+07	5.97411e+07	5.85762e+07	5.98295e+07	8.99631e+07	8.92843e+07	9.35383e+07	8.67852e+07	100579144	1.00959e+08	1.00059e+08	8.75217e+07
1402	P28370-1	Probable global transcription activator SNF2L1 [OS=Homo sapiens]	41.293	1.30923e+07	1.34394e+07	1.4331e+07	1.47556e+07	1.91632e+07	2.18255e+07	2.18106e+07	2.23586e+07	21088357	2.18925e+07	2.01809e+07	2.02125e+07
1403	P48507	Glutamate--cysteine ligase regulatory subunit [OS=Homo sapiens]	41.281	5.83654e+07	6.23104e+07	6.41329e+07	5.0966e+07	3.88661e+07	4.06099e+07	4.05959e+07	3.79459e+07	36494089	3.79258e+07	3.70534e+07	3.86253e+07
1404	Q9H488-1	GDP-fucose protein O-fucosyltransferase 1 [OS=Homo sapiens]	41.103	6.10904e+07	6.48607e+07	6.07975e+07	6.99882e+07	4.59853e+07	4.57936e+07	4.87442e+07	4.54273e+07	5.48163e+07	5.48118e+07	5.74302e+07	5.07236e+07
1405	P26447	Protein S100-A4 [OS=Homo sapiens]	41.007	1.44755e+09	1.41371e+09	1.30848e+09	1.35864e+09	1.34206e+09	1.25056e+09	1.29508e+09	1.20413e+09	5.6066e+08	5.70859e+08	5.13814e+08	5.50503e+08
1406	P14635	G2/mitotic-specific cyclin-B1 [OS=Homo sapiens]	41.006	3.54829e+07	4.60212e+07	4.5468e+07	4.51309e+07	6.69982e+07	6.34179e+07	5.73806e+07	6.53786e+07	6.64134e+07	6.67983e+07	6.61976e+07	6.66195e+07
1407	O95816	BAG family molecular chaperone regulator 2 [OS=Homo sapiens]	40.846	8.86406e+07	1.00434e+08	9.75431e+07	8.90662e+07	9.01314e+07	8.56261e+07	8.36783e+07	8.90826e+07	9.71802e+07	9.80903e+07	9.06426e+07	9.07981e+07
1408	O95793	double-stranded RNA-binding protein Staufen homolog 1 [OS=Homo sapiens]	40.817	6.93954e+07	7.44978e+07	7.51525e+07	7.12694e+07	2.99864e+07	4.47571e+07	4.49885e+07	4.07053e+07	5.8015e+07	6.22055e+07	5.89581e+07	6.57898e+07
1409	Q9UNF0	Protein kinase C and casein kinase substrate in neurons protein 2 [OS=Homo sapiens]	40.803	6.91429e+07	6.00438e+07	6.7902e+07	6.65936e+07	6.66663e+07	5.85081e+07	6.41373e+07	5.80995e+07	3.33166e+07	2.87684e+07	2.87916e+07	3.07962e+07
1410	Q9Y376	Calcium-binding protein 39 [OS=Homo sapiens]	40.715	6.14173e+07	7.2025e+07	7.17878e+07	6.85941e+07	8.4543e+07	8.48703e+07	8.47731e+07	9.08983e+07	8.45337e+07	8.48788e+07	8.16951e+07	7.75748e+07
1411	P02768-1	Serum albumin [OS=Homo sapiens]	40.694	9.29679e+09	9.49045e+09	9.46559e+09	9.57543e+09	8.50973e+09	8.47916e+09	8.29232e+09	8.4662e+09	3065839912	3.04629e+09	2.95264e+09	2.97516e+09
1412	Q92890	Ubiquitin recognition factor in ER-associated degradation protein 1 [OS=Homo sapiens]	40.641	8.60357e+07	5.23029e+07	8.29174e+07	7.72707e+07	7.64138e+07	9.10587e+07	7.5738e+07	7.58276e+07	6.84694e+07	7.70146e+07	7.32684e+07	9.52741e+07
1413	P35244	Replication protein A 14 kDa subunit [OS=Homo sapiens]	40.599	8.33632e+07	8.64773e+07	8.82305e+07	9.0616e+07	9.65059e+07	1.04917e+08	9.55671e+07	9.94546e+07	1.28163e+08	1.26819e+08	1.33704e+08	1.18915e+08
1414	P50914	60S ribosomal protein L14 [OS=Homo sapiens]	40.592	5.50449e+08	5.20386e+08	5.39078e+08	5.3507e+08	6.22801e+08	6.24308e+08	6.32963e+08	6.32343e+08	6.9187e+08	6.93024e+08	6.64459e+08	6.94543e+08
1415	Q9UK22	F-box only protein 2 [OS=Homo sapiens]	40.574	5.15459e+07	5.11726e+07	5.47722e+07	5.24348e+07	7.26286e+07	7.84001e+07	7.35123e+07	7.48133e+07	5.96885e+07	5.95098e+07	5.99919e+07	7.05475e+07
1416	O00244	Copper transport protein ATOX1 [OS=Homo sapiens]	40.554	6.14363e+07	5.82923e+07	5.86372e+07	5.33294e+07	3.90304e+07	3.72409e+07	3.6494e+07	3.31784e+07	4.48237e+07	3.56726e+07	4.28317e+07	2.98826e+07
1417	Q14C86-1	GTPase-activating protein and VPS9 domain-containing protein 1 [OS=Homo sapiens]	40.49	1.52512e+09	1.48729e+09	1.5983e+09	1.62492e+09	1.44798e+09	1.48717e+09	1.50231e+09	1.487e+09	5.83609e+08	6.17109e+08	5.44184e+08	5.6424e+08
1418	P11172	uridine 5'-monophosphate synthase [OS=Homo sapiens]	40.48	6.72731e+07	6.41948e+07	6.47517e+07	6.77547e+07	5.97264e+07	7.77301e+07	8.32115e+07	7.7141e+07	1.12696e+08	1.07316e+08	9.98538e+07	9.76096e+07
1419	Q8N0X7	Spartin [OS=Homo sapiens]	40.285	3.74419e+07	8.54262e+07	8.63015e+07	9.09075e+07	3.00129e+07	2.92233e+07	3.06551e+07	2.97802e+07	33659893	7.65428e+07	3.35169e+07	3.01297e+07
1420	P62330	ADP-ribosylation factor 6 [OS=Homo sapiens]	40.234	6.26042e+07	6.84365e+07	5.9831e+07	6.57823e+07	1.01793e+08	1.00717e+08	1.0151e+08	1.02028e+08	93929103	9.55121e+07	8.69861e+07	8.14327e+07
1421	P84090	Enhancer of rudimentary homolog [OS=Homo sapiens]	40.23	4.78227e+08	5.43998e+08	5.18484e+08	5.21618e+08	4.90484e+08	4.13702e+08	4.90834e+08	4.03869e+08	434730210	5.5283e+08	5.57286e+08	4.38447e+08
1422	Q9HC38-2	Isoform 2 of Glyoxalase domain-containing protein 4 [OS=Homo sapiens]	40.209	1.46557e+08	1.42813e+08	1.50779e+08	1.47542e+08	1.48214e+08	1.51942e+08	1.28757e+08	1.63112e+08	1.37769e+08	1.40803e+08	1.29579e+08	1.1637e+08
1423	O00541-1	Pescadillo homolog [OS=Homo sapiens]	40.179	1.16644e+08	1.16241e+08	1.0493e+08	1.17855e+08	8.27617e+07	1.03409e+08	9.99788e+07	9.34275e+07	7.14286e+07	8.9628e+07	6.94325e+07	7.8142e+07
1424	Q9NZT2-1	opioid growth factor receptor [OS=Homo sapiens]	40.072	3.80299e+07	3.92349e+07	3.65912e+07	3.56671e+07	3.0823e+07	2.96198e+07	2.84914e+07	3.05092e+07	2.83296e+07	2.95449e+07	2.99325e+07	3.06085e+07
1425	P26358-1	DNA (cytosine-5)-methyltransferase 1 [OS=Homo sapiens]	40.017	3.4442e+07	4.17161e+07	4.21724e+07	4.06456e+07	3.01724e+07	3.2408e+07	2.42775e+07	3.10749e+07	3.91074e+07	4.62082e+07	4.26197e+07	3.43515e+07
1426	O00273-1	DNA fragmentation factor subunit alpha [OS=Homo sapiens]	39.956	7.21428e+07	7.19821e+07	7.3296e+07	6.88667e+07	8.17621e+07	8.21263e+07	7.71575e+07	8.58305e+07	1.04087e+08	1.00689e+08	1.00732e+08	9.96375e+07
1427	P09543-1	2',3'-cyclic-nucleotide 3'-phosphodiesterase [OS=Homo sapiens]	39.932	3.79038e+07	4.02047e+07	4.1784e+07	3.71456e+07	3.96169e+07	4.05514e+07	3.36376e+07	4.20111e+07	3.79566e+07	4.09942e+07	4.36884e+07	3.72437e+07
1428	O14744	Protein arginine N-methyltransferase 5 [OS=Homo sapiens]	39.824	5.53174e+07	5.0157e+07	6.27683e+07	5.86464e+07	5.65984e+07	5.40548e+07	5.03331e+07	5.46943e+07	5.55355e+07	6.1575e+07	5.84887e+07	5.50293e+07
1429	Q9UI26	Importin-11 [OS=Homo sapiens]	39.81	2.47473e+07	1.66023e+07	1.60278e+07	2.6468e+07	3.4386e+07	1.97721e+07	1.9383e+07	2.45696e+07	3.34034e+07	2.65438e+07	2.97035e+07	3.05231e+07
1430	P46778	60S ribosomal protein L21 [OS=Homo sapiens]	39.771	3.73932e+08	3.40605e+08	3.3371e+08	3.3219e+08	3.50892e+08	3.52647e+08	3.4658e+08	3.13253e+08	3.21558e+08	3.29469e+08	3.14212e+08	3.55168e+08
1431	Q9Y4P3	Transducin beta-like protein 2 [OS=Homo sapiens]	39.752	6.84051e+07	8.67925e+07	8.36192e+07	9.09551e+07	8.50016e+07	8.71754e+07	8.96566e+07	9.63642e+07	59121420	6.64709e+07	6.39418e+07	6.86384e+07
1432	Q14978-3	Isoform 3 of Nucleolar and coiled-body phosphoprotein 1 [OS=Homo sapiens]	39.738
1433	O14787-2	Isoform 2 of Transportin-2 [OS=Homo sapiens]	39.648	1.96967e+06	1.57895e+06	1.84092e+06	2.03872e+06	743723	977223	1.37522e+06	1.55964e+06	4.28608e+06	3.81597e+06	4.01378e+06	3.87044e+06
1434	Q9UHR4	Brain-specific angiogenesis inhibitor 1-associated protein 2-like protein 1 [OS=Homo sapiens]	39.606	2.02833e+07	2.72474e+07	2.54301e+07	3.89253e+07	5.52777e+07	6.02524e+07	6.79257e+07	6.76223e+07	5.75473e+07	6.97735e+07	6.05699e+07	3.89091e+07
1435	Q13526	peptidyl-prolyl cis-trans isomerase NIMA-interacting 1 [OS=Homo sapiens]	39.564	3.6826e+07	3.75411e+07	3.78679e+07	3.34069e+07	2.83682e+07	3.06719e+07	2.78022e+07	2.18182e+07	3.32351e+07	3.63434e+07	3.974e+07	3.51533e+07
1436	Q9UBX3	Mitochondrial dicarboxylate carrier [OS=Homo sapiens]	39.344	3.07523e+07	4.1165e+07	4.00625e+07	3.79391e+07	4.77744e+07	4.48005e+07	3.89023e+07	4.14699e+07	3.70324e+07	4.9367e+07	5.067e+07	4.70468e+07
1437	Q6NYC8	Phostensin [OS=Homo sapiens]	39.316	4.04235e+07	3.97482e+07	4.00835e+07	3.90534e+07	4.2575e+07	4.08377e+07	4.09005e+07	4.90567e+07	4.14743e+07	3.97742e+07	4.13149e+07	2.61031e+07
1438	P11166	Solute carrier family 2, facilitated glucose transporter member 1 [OS=Homo sapiens]	39.313	3.33075e+08	3.56167e+08	3.48005e+08	3.45384e+08	3.2171e+08	3.25455e+08	3.30952e+08	3.30521e+08	343751812	3.47025e+08	3.34797e+08	3.18984e+08
1439	P36542-1	ATP synthase subunit gamma, mitochondrial [OS=Homo sapiens]	39.195	1.61997e+08	1.54679e+08	1.51814e+08	1.63178e+08	2.1516e+08	2.06584e+08	2.02018e+08	2.01951e+08	195189774	1.97438e+08	1.94661e+08	1.88079e+08
1440	Q92530	proteasome inhibitor PI31 subunit [OS=Homo sapiens]	39.157	4.96263e+07	6.007e+07	4.8757e+07	5.49159e+07	5.36775e+07	4.49296e+07	5.00337e+07	4.93961e+07	4.838e+07	4.93572e+07	4.25186e+07	4.25155e+07
1441	Q15006	ER membrane protein complex subunit 2 [OS=Homo sapiens]	39.128	4.15252e+07	4.70702e+07	4.27432e+07	4.04777e+07	5.88595e+07	2.62628e+07	2.31342e+07	5.7129e+07	6.37183e+07	2.53442e+07	2.68768e+07	6.6775e+07
1442	O00762	Ubiquitin-conjugating enzyme E2 C [OS=Homo sapiens]	39.104	8.27207e+07	1.02644e+08	1.02704e+08	8.41769e+07	8.17585e+07	7.26944e+07	7.04501e+07	7.90612e+07	7.78625e+07	8.57954e+07	7.78522e+07	6.39431e+07
1443	Q9UBR2	Cathepsin Z [OS=Homo sapiens]	39.098	2.33375e+08	2.34082e+08	2.20355e+08	2.2392e+08	2.40471e+08	2.35766e+08	2.31673e+08	2.34349e+08	223352692	2.09873e+08	2.39665e+08	2.64351e+08
1444	Q9NP79	Vacuolar protein sorting-associated protein VTA1 homolog [OS=Homo sapiens]	39.092	6.58212e+07	6.88112e+07	6.91901e+07	5.72318e+07	7.38626e+07	7.39918e+07	6.93463e+07	7.81006e+07	7.26422e+07	6.99001e+07	7.02837e+07	7.95252e+07
1445	P61006	Ras-related protein Rab-8A [OS=Homo sapiens]	39.003	5.27359e+07	5.34098e+07	5.50662e+07	5.69409e+07	4.65179e+07	5.02429e+07	4.92016e+07	5.12745e+07	6.67383e+07	4.84742e+07	5.13957e+07	5.08113e+07
1446	P30530	Tyrosine-protein kinase receptor UFO [OS=Homo sapiens]	38.901	2.97302e+07	2.66878e+07	2.78604e+07	4.77915e+07	4.96383e+07	3.2272e+07	5.03081e+07	4.77272e+07	5.48957e+07	5.04125e+07	3.98583e+07	4.06951e+07
1447	Q9BV86-1	N-terminal Xaa-Pro-Lys N-methyltransferase 1 [OS=Homo sapiens]	38.896	6.43953e+07	5.95215e+07	5.86929e+07	5.97197e+07	7.87507e+07	8.26074e+07	8.59594e+07	8.48328e+07	94131752	9.62018e+07	9.63993e+07	9.52926e+07
1448	Q8TBC4-1	NEDD8-activating enzyme E1 catalytic subunit [OS=Homo sapiens]	38.841	3.72043e+07	4.27037e+07	4.51922e+07	4.41013e+07	2.4926e+07	2.82816e+07	3.39678e+07	4.19061e+07	5.53526e+07	5.78736e+07	5.75412e+07	5.71215e+07
1449	Q15050	Ribosome biogenesis regulatory protein homolog [OS=Homo sapiens]	38.823	6.89863e+07	1.05352e+08	1.03781e+08	9.97181e+07	7.71646e+07	6.44158e+07	9.14079e+07	6.16439e+07	9.78475e+07	9.42106e+07	9.34883e+07	8.3306e+07
1450	Q5JTV8	Torsin-1A-interacting protein 1 [OS=Homo sapiens]	38.792	5.89916e+07	5.86363e+07	6.07757e+07	6.27076e+07	4.48104e+07	4.98621e+07	5.05674e+07	5.33396e+07	6.8838e+07	7.39834e+07	7.14187e+07	7.49971e+07
1451	Q9UQB8	Brain-specific angiogenesis inhibitor 1-associated protein 2 [OS=Homo sapiens]	38.761	6.19715e+07	7.24514e+07	7.28872e+07	7.02285e+07	5.69596e+07	5.69356e+07	6.16899e+07	5.93463e+07	48765943	5.63353e+07	5.66077e+07	4.15306e+07
1452	P42766	60S ribosomal protein L35 [OS=Homo sapiens]	38.741	5.82127e+08	5.87414e+08	5.90303e+08	5.97525e+08	5.01943e+08	5.05972e+08	4.61939e+08	5.02669e+08	5.24574e+08	5.24448e+08	5.13467e+08	5.40059e+08
1453	Q92769	Histone deacetylase 2 [OS=Homo sapiens]	38.73	2.51304e+07	2.89619e+07	2.83033e+07	2.80301e+07	2.06475e+07	2.13427e+07	2.1894e+07	1.86377e+07	2.41925e+07	2.4369e+07	2.46127e+07	2.61021e+07
1454	Q9H299	SH3 domain-binding glutamic acid-rich-like protein 3 [OS=Homo sapiens]	38.63	1.86929e+08	1.74373e+08	1.79566e+08	1.71161e+08	2.27008e+08	2.21411e+08	2.00411e+08	1.94021e+08	161093008	1.53223e+08	1.65665e+08	1.51387e+08
1455	O95232-1	Luc7-like protein 3 [OS=Homo sapiens]	38.615	2.92573e+07	2.88268e+07	3.7907e+07	2.86707e+07	2.23928e+07	3.79828e+07	3.58058e+07	3.0572e+07	3.1822e+07	3.23547e+07	3.18757e+07	4.24509e+07
1456	Q9H3Z4	DnaJ homolog subfamily C member 5 [OS=Homo sapiens]	38.379	4.14804e+07	3.14337e+07	3.62672e+07	4.46733e+07	4.43869e+07	5.24216e+07	5.73428e+07	5.02587e+07	44230569	5.2585e+07	5.65977e+07	5.11635e+07
1457	Q92544	Transmembrane 9 superfamily member 4 [OS=Homo sapiens]	38.357	1.19218e+08	1.18591e+08	1.24995e+08	1.14008e+08	1.1409e+08	1.0924e+08	1.05717e+08	1.08121e+08	1.0933e+08	1.09625e+08	1.10344e+08	1.09669e+08
1458	P14550	alcohol dehydrogenase [NADP(+)] [OS=Homo sapiens]	38.267	5.70515e+07	5.6698e+07	5.39622e+07	5.85707e+07	5.39151e+07	4.71859e+07	5.46498e+07	4.68409e+07	5.68525e+07	6.43293e+07	5.91382e+07	5.73941e+07
1459	Q99436	Proteasome subunit beta type-7 [OS=Homo sapiens]	38.226	1.32671e+08	1.45652e+08	1.3631e+08	1.33828e+08	1.37102e+08	1.38455e+08	1.33793e+08	1.42509e+08	1.33918e+08	1.281e+08	1.2835e+08	1.28384e+08
1460	Q8TDQ7	Glucosamine-6-phosphate isomerase 2 [OS=Homo sapiens]	38.213	2.02386e+06	1.60505e+06	1.83109e+06	1.28645e+06	1.59487e+06	1.59483e+06	1.97468e+06	2.02001e+06	2231441	2.25773e+06	2.34876e+06	2.45785e+06
1461	P54725-1	UV excision repair protein RAD23 homolog A [OS=Homo sapiens]	38.212	2.98904e+07	3.38177e+07	3.41729e+07	3.59563e+07	2.80848e+07	2.98923e+07	3.40358e+07	3.50693e+07	4.40996e+07	4.32442e+07	4.17646e+07	3.66013e+07
1462	Q92888-1	Rho guanine nucleotide exchange factor 1 [OS=Homo sapiens]	38.185	2.32821e+07	1.96486e+07	1.98866e+07	2.30392e+07	2.12938e+07	2.70387e+07	2.33855e+07	2.41381e+07	3.56042e+07	2.76549e+07	3.47123e+07	3.46265e+07
1463	Q15843	NEDD8 [OS=Homo sapiens]	38.103	1.69386e+08	1.67344e+08	1.62023e+08	1.56391e+08	1.94903e+08	1.99069e+08	1.9399e+08	1.80119e+08	2.0199e+08	2.01744e+08	2.00927e+08	2.01859e+08
1464	P51571	translocon-associated protein subunit delta [OS=Homo sapiens]	38.089	1.76515e+08	1.77918e+08	1.72349e+08	1.71855e+08	1.40023e+08	1.4305e+08	1.37918e+08	1.32949e+08	1.64238e+08	1.5927e+08	1.6434e+08	2.29638e+08
1465	O43747-1	AP-1 complex subunit gamma-1 [OS=Homo sapiens]	38.033	1.77457e+08	1.68006e+08	1.64522e+08	1.71021e+08	1.69568e+08	1.72206e+08	1.74406e+08	1.68042e+08	1.76686e+08	1.78419e+08	1.69676e+08	1.70497e+08
1466	Q9Y2L1-1	exosome complex exonuclease RRP44 [OS=Homo sapiens]	37.982	2.29384e+07	2.37942e+07	2.40552e+07	1.82393e+07	1.65567e+07	1.52275e+07	1.38376e+07	1.34862e+07	1.749e+07	1.72388e+07	1.6136e+07	1.41603e+07
1467	P62993	Growth factor receptor-bound protein 2 [OS=Homo sapiens]	37.929	8.35795e+07	8.8718e+07	8.67448e+07	8.70042e+07	8.53276e+07	8.75313e+07	8.57213e+07	8.94013e+07	9.10054e+07	9.06563e+07	8.8769e+07	8.73556e+07
1468	P82650	28S ribosomal protein S22, mitochondrial [OS=Homo sapiens]	37.9	3.01882e+07	3.04576e+07	2.98976e+07	3.05909e+07	2.31182e+07	2.7586e+07	3.33555e+07	3.09058e+07	4.35593e+07	2.73116e+07	3.09026e+07	3.92949e+07
1469	Q5T9A4	ATPase family AAA domain-containing protein 3B [OS=Homo sapiens]	37.849	1.88135e+07	1.92783e+07	1.84943e+07	1.67968e+07	1.73156e+07	1.90369e+07	1.79875e+07	1.94791e+07	17830426	1.65987e+07	2.06013e+07	2.04727e+07
1470	O60216	Double-strand-break repair protein rad21 homolog [OS=Homo sapiens]	37.789	5.50498e+07	5.46936e+07	4.92012e+07	4.61954e+07	3.02668e+07	5.09359e+07	4.57152e+07	4.36039e+07	5.65092e+07	5.21651e+07	5.19427e+07	5.33304e+07
1471	Q49AR2-1	UPF0489 protein C5orf22 [OS=Homo sapiens]	37.766	1.74576e+07	1.97863e+07	2.20275e+07	1.86611e+07	1.92754e+07	2.05377e+07	1.71669e+07	2.18591e+07	24750053	2.26451e+07	2.33076e+07	2.17717e+07
1472	Q96N66-1	Lysophospholipid acyltransferase 7 [OS=Homo sapiens]	37.731	7.62572e+07	8.07706e+07	7.60565e+07	6.75907e+07	9.03442e+07	9.01652e+07	7.23871e+07	9.41929e+07	65748536	6.52948e+07	6.73518e+07	7.02861e+07
1473	Q9UKM9-1	RNA-binding protein Raly [OS=Homo sapiens]	37.686	5.0891e+08	5.16813e+08	5.29085e+08	5.31044e+08	4.74756e+08	4.78236e+08	4.86696e+08	4.73504e+08	448208500	4.52434e+08	4.55484e+08	4.56119e+08
1474	O60936-2	Nucleolar protein 3 [OS=Homo sapiens]	37.66	7.71439e+07	7.55569e+07	8.01103e+07	7.46883e+07	7.99811e+07	7.84551e+07	5.89973e+07	8.21756e+07	6.91819e+07	6.74468e+07	7.03516e+07	6.60021e+07
1475	Q15437	protein transport protein Sec23B [OS=Homo sapiens]	37.656	1.39878e+07	4.41144e+06	4.57887e+06	4.21991e+06	1.06612e+07	1.18411e+07	1.12705e+07	1.25275e+07	1.41814e+07	3.41415e+06	7.67455e+06	7.7133e+06
1476	P08243-1	Asparagine synthetase [glutamine-hydrolyzing] [OS=Homo sapiens]	37.558	9.61504e+07	9.27149e+07	9.58871e+07	9.63648e+07	4.66679e+07	4.7566e+07	4.66199e+07	5.05396e+07	5.42841e+07	5.23969e+07	4.98269e+07	4.96087e+07
1477	Q68E01	Integrator complex subunit 3 [OS=Homo sapiens]	37.493	9.66372e+06	1.10778e+07	1.09423e+07	1.1501e+07	9.66955e+06	1.09624e+07	1.04941e+07	1.02269e+07	17548116	1.7197e+07	1.62114e+07	1.49209e+07
1478	Q13564-1	NEDD8-activating enzyme E1 regulatory subunit [OS=Homo sapiens]	37.481	3.17519e+07	3.19378e+07	2.987e+07	2.96557e+07	2.8152e+07	3.21515e+07	3.10929e+07	2.77524e+07	46452538	4.82318e+07	4.70781e+07	4.69075e+07
1479	Q9NRW3	DNA dC->dU-editing enzyme APOBEC-3C [OS=Homo sapiens]	37.456	6.20762e+07	6.35963e+07	6.14236e+07	5.93285e+07	5.10333e+07	5.00439e+07	5.05881e+07	4.65459e+07	2.77057e+07	2.421e+07	2.89612e+07	2.42465e+07
1480	Q8TAQ2	SWI/SNF complex subunit SMARCC2 [OS=Homo sapiens]	37.406	6.98815e+06	7.51424e+06	7.60771e+06	7.93846e+06	6.21211e+06	8.09999e+06	7.38068e+06	7.41724e+06	9.57004e+06	9.13966e+06	1.02327e+07	9.42397e+06
1481	Q8WUY1	Protein THEM6 [OS=Homo sapiens]	37.39	4.78496e+07	5.23995e+07	4.78947e+07	5.24997e+07	6.05455e+07	6.11127e+07	6.19775e+07	6.17533e+07	7.92003e+07	7.28087e+07	6.94862e+07	6.60628e+07
1482	Q13595-1	Transformer-2 protein homolog alpha [OS=Homo sapiens]	37.349	4.97174e+07	4.48325e+07	5.09712e+07	4.61501e+07	6.59316e+07	6.51376e+07	6.47019e+07	6.72937e+07	59949127	5.93784e+07	6.76537e+07	6.77229e+07
1483	P47985	cytochrome b-c1 complex subunit Rieske, mitochondrial [OS=Homo sapiens]	37.256	7.47473e+06	8.34053e+06	8.0584e+06	8.37423e+06
1484	P19525	interferon-induced, double-stranded RNA-activated protein kinase [OS=Homo sapiens]	37.225	6.26827e+07	4.69642e+07	6.73713e+07	6.95883e+07	4.77921e+07	6.85562e+07	4.67822e+07	4.20597e+07	5.95466e+07	5.84825e+07	5.64516e+07	5.23423e+07
1485	Q14141-1	Septin-6 [OS=Homo sapiens]	37.173
1486	O00622	Protein CYR61 [OS=Homo sapiens]	37.155	1.23437e+07	2.01432e+07	1.97709e+07	1.29255e+07	5.92855e+07	6.83636e+07	5.94877e+07	7.06408e+07	98736172	1.04077e+08	1.00098e+08	9.5322e+07
1487	Q15599	Na(+)/H(+) exchange regulatory cofactor NHE-RF2 [OS=Homo sapiens]	37.112	4.27666e+07	5.27887e+07	5.1994e+07	5.39708e+07	6.59371e+07	6.91113e+07	6.48917e+07	7.45862e+07	5.05769e+07	5.03931e+07	5.3489e+07	5.16924e+07
1488	P37198	nuclear pore glycoprotein p62 [OS=Homo sapiens]	37.051	3.34628e+07	3.18137e+07	3.18958e+07	3.40288e+07	3.413e+07	3.64015e+07	3.19024e+07	3.52617e+07	33701502	3.38163e+07	3.45509e+07	3.18852e+07
1489	Q9H1E3	Nuclear ubiquitous casein and cyclin-dependent kinase substrate 1 [OS=Homo sapiens]	37.038	6.4895e+07	6.53354e+07	6.77674e+07	6.35809e+07	4.82141e+07	5.06458e+07	5.15903e+07	5.58748e+07	5.49142e+07	5.61908e+07	6.35373e+07	6.52334e+07
1490	P09417	dihydropteridine reductase [OS=Homo sapiens]	36.989	9.52512e+07	9.56083e+07	8.79491e+07	8.15561e+07	7.43702e+07	7.57051e+07	7.62909e+07	7.47035e+07	85046249	8.85828e+07	8.97099e+07	9.57647e+07
1491	Q9UI30	Multifunctional methyltransferase subunit TRM112-like protein [OS=Homo sapiens]	36.918	1.00167e+08	1.01683e+08	9.949e+07	9.99087e+07	7.44313e+07	7.80933e+07	7.61273e+07	7.46112e+07	1.03378e+08	1.01734e+08	1.03772e+08	1.04786e+08
1492	P23193	Transcription elongation factor A protein 1 [OS=Homo sapiens]	36.753	9.10003e+07	8.30938e+07	7.88854e+07	8.27219e+07	9.14081e+07	9.25522e+07	8.47032e+07	9.24227e+07	54902840	5.72618e+07	5.83312e+07	5.97916e+07
1493	Q99615-1	DnaJ homolog subfamily C member 7 [OS=Homo sapiens]	36.709	5.69996e+07	6.65469e+07	6.84307e+07	6.43313e+07	5.49483e+07	5.57549e+07	5.82087e+07	5.77135e+07	6.25699e+07	7.62102e+07	7.43697e+07	6.92231e+07
1494	A6NDU8	UPF0600 protein C5orf51 [OS=Homo sapiens]	36.69	2.58643e+07	2.54074e+07	1.61485e+07	2.77433e+07	2.87245e+07	2.72473e+07	3.17012e+07	3.25974e+07	2.92362e+07	3.44573e+07	3.18706e+07	2.9824e+07
1495	Q9UHY1	Nuclear receptor-binding protein [OS=Homo sapiens]	36.595	3.37627e+07	3.41394e+07	3.65392e+07	3.9478e+07	4.20081e+07	4.44219e+07	4.62043e+07	4.58003e+07	47607572	4.58821e+07	4.43758e+07	3.97594e+07
1496	Q15404-1	Ras suppressor protein 1 [OS=Homo sapiens]	36.558	1.01848e+08	1.09687e+08	1.10176e+08	1.04193e+08	1.10241e+08	1.10247e+08	1.12673e+08	1.12399e+08	96354659	1.00923e+08	8.73191e+07	7.92788e+07
1497	O95239-1	Chromosome-associated kinesin KIF4A [OS=Homo sapiens]	36.537	3.10722e+07	1.89532e+07	1.94197e+07	3.48924e+07	4.00422e+07	4.57761e+07	4.28305e+07	4.248e+07	5.81954e+07	4.73767e+07	3.95861e+07	3.76114e+07
1498	P28072	Proteasome subunit beta type-6 [OS=Homo sapiens]	36.514	1.80093e+08	1.88227e+08	1.75787e+08	1.85607e+08	2.01429e+08	1.92295e+08	1.9573e+08	2.08713e+08	1.86861e+08	1.88445e+08	1.87454e+08	2.02047e+08
1499	Q08380	Galectin-3-binding protein [OS=Homo sapiens]	36.449	7.43496e+07	6.71721e+07	6.69654e+07	7.78096e+07	5.69606e+07	6.72658e+07	6.77148e+07	6.38684e+07	6.5542e+07	6.88201e+07	6.99232e+07	7.38504e+07
1500	P09496-2	Isoform Non-brain of Clathrin light chain A [OS=Homo sapiens]	36.431	2.01467e+08	2.09121e+08	1.98689e+08	2.07918e+08	1.88681e+08	1.86482e+08	1.81558e+08	1.85861e+08	187024736	1.8648e+08	1.77312e+08	1.79973e+08
1501	Q96IU4	Protein ABHD14B [OS=Homo sapiens]	36.429	1.14443e+08	1.22618e+08	1.19316e+08	1.22139e+08	8.42644e+07	8.39307e+07	8.69721e+07	8.71564e+07	140817482	1.41367e+08	1.32958e+08	1.2096e+08
1502	Q9Y6Y8	SEC23-interacting protein [OS=Homo sapiens]	36.4	6.8329e+07	6.9452e+07	7.0042e+07	7.37649e+07	5.51236e+07	4.75658e+07	5.70611e+07	4.04288e+07	38000781	4.07885e+07	4.08581e+07	4.82889e+07
1503	P46977	Dolichyl-diphosphooligosaccharide--protein glycosyltransferase subunit STT3A [OS=Homo sapiens]	36.399	2.58943e+08	2.5706e+08	2.51835e+08	2.58686e+08	2.19475e+08	2.28448e+08	2.16004e+08	2.16571e+08	253661648	2.54171e+08	2.54828e+08	2.53436e+08
1504	O60869-1	Endothelial differentiation-related factor 1 [OS=Homo sapiens]	36.328	1.387e+08	1.15445e+08	1.39813e+08	1.45901e+08	1.31311e+08	1.29707e+08	1.22378e+08	1.30567e+08	1.37549e+08	1.38184e+08	1.44764e+08	1.46065e+08
1505	O43290	U4/U6.U5 tri-snRNP-associated protein 1 [OS=Homo sapiens]	36.314	1.04457e+08	1.02621e+08	1.01365e+08	1.04032e+08	1.1851e+08	1.16283e+08	1.21278e+08	1.18333e+08	1.20721e+08	1.24794e+08	1.14194e+08	1.14567e+08
1506	P08581-1	Hepatocyte growth factor receptor [OS=Homo sapiens]	36.276	2.66961e+07	2.66483e+07	2.67742e+07	2.55516e+07	5.06314e+07	5.14733e+07	5.17356e+07	5.65299e+07	5.56366e+07	5.85636e+07	4.88931e+07	5.56529e+07
1507	Q96KA5-1	cleft lip and palate transmembrane protein 1-like protein [OS=Homo sapiens]	36.244	6.24464e+07	7.77215e+07	6.68725e+07	6.53929e+07	5.32114e+07	7.08952e+07	7.25073e+07	7.71222e+07	7.22065e+07	6.70504e+07	5.47168e+07	6.48787e+07
1508	Q9UIG0	Tyrosine-protein kinase BAZ1B [OS=Homo sapiens]	36.23	4.63207e+07	4.98204e+07	4.83391e+07	4.87868e+07	3.64501e+07	3.4859e+07	3.56929e+07	3.69662e+07	4.41978e+07	4.30915e+07	4.19312e+07	4.10838e+07
1509	Q96KP1	exocyst complex component 2 [OS=Homo sapiens]	36.142	1.85622e+07	2.17082e+07	2.0004e+07	1.93239e+07	2.36803e+07	2.46042e+07	2.49494e+07	3.43135e+07	2.29123e+07	2.33861e+07	2.54476e+07	2.29641e+07
1510	P55265-1	Double-stranded RNA-specific adenosine deaminase [OS=Homo sapiens]	36.013	8.5509e+07	8.27641e+07	8.43954e+07	9.07436e+07	6.92032e+07	6.50434e+07	6.3341e+07	7.1105e+07	78751606	8.63979e+07	8.43909e+07	8.803e+07
1511	Q9H307	Pinin [OS=Homo sapiens]	35.868	1.59511e+08	1.37061e+08	1.30872e+08	1.44399e+08	1.16625e+08	1.46773e+08	1.29289e+08	1.18981e+08	1.56212e+08	1.50871e+08	1.55289e+08	1.58677e+08
1512	P61923	Coatomer subunit zeta-1 [OS=Homo sapiens]	35.805	5.52793e+07	5.74404e+07	5.96507e+07	5.82175e+07	5.74691e+07	6.15797e+07	6.22325e+07	6.7737e+07	7.53218e+07	7.31637e+07	7.0509e+07	6.91853e+07
1513	Q8NBF2-1	NHL repeat-containing protein 2 [OS=Homo sapiens]	35.752	2.4283e+07	2.2928e+07	2.28797e+07	2.15522e+07	1.93346e+07	1.63653e+07	1.71538e+07	2.08424e+07	23159336	2.0704e+07	2.06001e+07	1.80233e+07
1514	Q9Y6I3	epsin-1 [OS=Homo sapiens]	35.607	2.0936e+07	2.21581e+07	2.26985e+07	2.29428e+07	1.91064e+07	1.92896e+07	2.03611e+07	2.08822e+07	2.06496e+07	2.00708e+07	2.19369e+07	2.15706e+07
1515	Q99417	C-Myc-binding protein [OS=Homo sapiens]	35.568	6.40552e+07	6.72032e+07	6.26637e+07	6.28767e+07	6.02892e+07	5.34052e+07	5.48201e+07	6.3879e+07	5.61301e+07	5.39188e+07	5.23251e+07	4.98238e+07
1516	P67870	Casein kinase II subunit beta [OS=Homo sapiens]	35.51	1.01426e+08	9.81106e+07	9.73886e+07	9.91524e+07	8.97001e+07	9.10692e+07	8.71876e+07	9.26899e+07	9.00591e+07	8.75318e+07	9.84127e+07	1.01918e+08
1517	P01112	GTPase HRas [OS=Homo sapiens]	35.49	2.84795e+06	2.8807e+06	2.87384e+06	3.03191e+06	1.88007e+06	1.09664e+06	1.83143e+06	1.71052e+06	2.2909e+06	2.99506e+06	2.59238e+06	2.62256e+06
1518	O75306-1	NADH dehydrogenase [ubiquinone] iron-sulfur protein 2, mitochondrial [OS=Homo sapiens]	35.46	6.93449e+07	6.11979e+07	6.29321e+07	6.06425e+07	5.49562e+07	4.30735e+07	5.41278e+07	5.98733e+07	73829211	7.56755e+07	6.8153e+07	6.92786e+07
1519	Q9Y2A7-1	Nck-associated protein 1 [OS=Homo sapiens]	35.368	6.64129e+07	3.45665e+07	4.33177e+07	4.67665e+07	3.95197e+07	6.95343e+07	4.01855e+07	4.40693e+07	7.79729e+07	5.03308e+07	3.98716e+07	5.40328e+07
1520	Q96AT9	ribulose-phosphate 3-epimerase [OS=Homo sapiens]	35.343	4.79082e+07	5.13585e+07	5.14783e+07	5.12964e+07	6.41973e+07	6.47709e+07	6.82208e+07	6.35562e+07	67471141	6.98752e+07	6.75962e+07	6.47959e+07
1521	Q99622	Protein C10 [OS=Homo sapiens]	35.296	2.32506e+07	9.4995e+06	2.14146e+07	2.44571e+07	1.4766e+07	2.76476e+07	2.95746e+07	2.71091e+07	2.79499e+07	2.36391e+07	2.59677e+07	2.31709e+07
1522	O00267	Transcription elongation factor Spt5 [OS=Homo sapiens]	35.248	2.86761e+07	2.57955e+07	2.8869e+07	2.72982e+07	4.76809e+07	5.43425e+07	5.29812e+07	3.33776e+07	6.46223e+07	6.51802e+07	6.11048e+07	5.96215e+07
1523	O75832	26S proteasome non-ATPase regulatory subunit 10 [OS=Homo sapiens]	35.191	6.86888e+07	6.76836e+07	6.74726e+07	6.90692e+07	9.99323e+07	1.00774e+08	9.83789e+07	1.036e+08	8.90151e+07	9.47037e+07	9.63383e+07	9.11843e+07
1524	Q969X5	Endoplasmic reticulum-Golgi intermediate compartment protein 1 [OS=Homo sapiens]	35.162	9.8603e+07	1.14575e+08	1.11094e+08	1.00189e+08	1.17964e+08	1.06539e+08	1.12733e+08	1.15233e+08	1.06061e+08	1.054e+08	9.68021e+07	1.01296e+08
1525	Q16774-1	guanylate kinase [OS=Homo sapiens]	35.113	2.78627e+07	3.65831e+07	3.4582e+07	4.78378e+07	4.42953e+07	1.07002e+07	4.36692e+07	3.02485e+07	44361063	5.58121e+07	3.85506e+07	6.591e+07
1526	Q14738-1	Serine/threonine-protein phosphatase 2A 56 kDa regulatory subunit delta isoform [OS=Homo sapiens]	35.079	6.74491e+07	6.9085e+07	7.14988e+07	6.9292e+07	6.31953e+07	6.97807e+07	7.21729e+07	6.58626e+07	6.85721e+07	6.48908e+07	6.66996e+07	6.60661e+07
1527	P62910	60S ribosomal protein L32 [OS=Homo sapiens]	35.069	3.55449e+08	3.27821e+08	3.17304e+08	3.21128e+08	3.24022e+08	3.11956e+08	3.04628e+08	3.33992e+08	292226936	2.85356e+08	2.92333e+08	3.40762e+08
1528	Q9ULA0	Aspartyl aminopeptidase [OS=Homo sapiens]	35.065	1.2177e+08	1.04065e+08	1.16312e+08	1.11171e+08	1.26019e+08	1.30058e+08	1.31493e+08	1.17071e+08	1.1034e+08	1.30042e+08	1.44592e+08	1.15154e+08
1529	Q86SX6	Glutaredoxin-related protein 5, mitochondrial [OS=Homo sapiens]	35.027	1.53448e+08	1.58802e+08	1.66069e+08	1.71055e+08	1.95188e+08	1.98287e+08	2.0402e+08	2.1144e+08	199619862	1.91769e+08	2.04919e+08	1.86906e+08
1530	O15400	Syntaxin-7 [OS=Homo sapiens]	35.018	6.40408e+07	6.47541e+07	6.85733e+07	6.372e+07	7.1893e+07	6.86784e+07	6.75893e+07	7.06232e+07	64595775	6.85259e+07	6.96972e+07	7.09145e+07
1531	Q92922	SWI/SNF complex subunit SMARCC1 [OS=Homo sapiens]	34.971	3.72866e+07	5.26742e+07	4.66693e+07	4.50036e+07	3.28479e+07	3.82002e+07	3.96277e+07	3.98393e+07	4.92603e+07	4.61134e+07	4.53068e+07	5.32217e+07
1532	P21281	V-type proton ATPase subunit B, brain isoform [OS=Homo sapiens]	34.944	8.26943e+07	8.49149e+07	8.54171e+07	8.73913e+07	7.01012e+07	7.38228e+07	7.32543e+07	7.01238e+07	70716271	7.42258e+07	7.40273e+07	6.3717e+07
1533	Q96EY7-1	pentatricopeptide repeat domain-containing protein 3, mitochondrial [OS=Homo sapiens]	34.911	4.16636e+07	4.26702e+07	3.53695e+07	3.77875e+07	3.46524e+07	2.57484e+07	2.84086e+07	2.98392e+07	4.35945e+07	4.22184e+07	4.15097e+07	2.99325e+07
1534	O60762	Dolichol-phosphate mannosyltransferase subunit 1 [OS=Homo sapiens]	34.851	8.4648e+07	8.71438e+07	8.49186e+07	8.65789e+07	9.11725e+07	9.4439e+07	9.17082e+07	9.28306e+07	1.19228e+08	1.25976e+08	1.04543e+08	9.84997e+07
1535	Q5H9R7-1	Serine/threonine-protein phosphatase 6 regulatory subunit 3 [OS=Homo sapiens]	34.823	2.63747e+07	2.15806e+07	2.39035e+07	2.57679e+07	2.34098e+07	1.30796e+07	1.516e+07	1.57056e+07	2.62761e+07	1.95188e+07	2.64729e+07	2.36821e+07
1536	Q9NVG8	TBC1 domain family member 13 [OS=Homo sapiens]	34.799	3.8306e+07	4.60837e+07	4.38343e+07	4.0824e+07	5.09621e+07	4.73182e+07	4.7556e+07	4.96923e+07	7.34694e+07	7.08433e+07	6.83569e+07	6.32689e+07
1537	Q8WU90	Zinc finger CCCH domain-containing protein 15 [OS=Homo sapiens]	34.79	5.43133e+07	5.88909e+07	5.97822e+07	5.94122e+07	5.74608e+07	5.39275e+07	5.91718e+07	5.87409e+07	63382898	6.85351e+07	5.8846e+07	5.76746e+07
1538	Q9Y512	sorting and assembly machinery component 50 homolog [OS=Homo sapiens]	34.74	6.74514e+07	6.50215e+07	6.8358e+07	6.84718e+07	6.01034e+07	6.63403e+07	7.51746e+07	6.86854e+07	6.02429e+07	4.88443e+07	6.00575e+07	6.36793e+07
1539	O60306	Intron-binding protein aquarius [OS=Homo sapiens]	34.686	1.38883e+07	1.24383e+07	1.20524e+07	1.21048e+07	1.90437e+07	1.7396e+07	1.76688e+07	1.72116e+07	24471556	2.42889e+07	2.34999e+07	2.15352e+07
1540	Q9H2G2-1	STE20-like serine/threonine-protein kinase [OS=Homo sapiens]	34.678	6.37905e+07	6.99685e+07	6.56753e+07	6.67382e+07	6.19748e+07	5.62844e+07	6.08337e+07	6.27986e+07	5.48739e+07	5.55826e+07	5.58545e+07	5.07464e+07
1541	O75312	Zinc finger protein ZPR1 [OS=Homo sapiens]	34.672	3.88268e+07	4.18849e+07	4.35494e+07	4.25568e+07	2.94702e+07	2.72123e+07	2.8191e+07	2.78799e+07	3.01596e+07	2.89009e+07	2.94175e+07	2.7352e+07
1542	O75190	DnaJ homolog subfamily B member 6 [OS=Homo sapiens]	34.659	5.20084e+07	8.01097e+07	8.24945e+07	5.43339e+07	3.22605e+07	5.48819e+07	5.37957e+07	3.60073e+07	7.25788e+07	7.44525e+07	6.26132e+07	5.99163e+07
1543	P16930	Fumarylacetoacetase [OS=Homo sapiens]	34.649	3.18208e+07	3.20607e+07	3.40299e+07	3.26967e+07	5.44553e+07	5.43375e+07	5.63277e+07	5.70867e+07	3.46977e+07	3.44779e+07	3.18651e+07	3.18867e+07
1544	O43818	U3 small nucleolar RNA-interacting protein 2 [OS=Homo sapiens]	34.611	3.05242e+07	3.94106e+07	3.88462e+07	3.62035e+07	1.89565e+07	2.06881e+07	1.77553e+07	2.06138e+07	3.17008e+07	3.79072e+07	3.10005e+07	3.71124e+07
1545	P06132	Uroporphyrinogen decarboxylase [OS=Homo sapiens]	34.604	7.30083e+07	6.20628e+07	6.46707e+07	5.35942e+07	7.21351e+07	8.88053e+07	5.09073e+07	7.68929e+07	7.57674e+07	5.06685e+07	7.63117e+07	6.07529e+07
1546	Q6WCQ1	Myosin phosphatase Rho-interacting protein [OS=Homo sapiens]	34.54	2.04626e+07	2.34306e+07	2.02892e+07	2.21102e+07	2.62063e+07	2.40458e+07	2.64196e+07	2.63746e+07	31973235	2.75472e+07	3.11102e+07	2.51215e+07
1547	P20339	Ras-related protein Rab-5A [OS=Homo sapiens]	34.483	2.80854e+06	2.32979e+06		3.2253e+06	3.76361e+06	4.19235e+06	4.46989e+06	4.88667e+06	7.75426e+06	4.71404e+06	5.93724e+06	5.78969e+06
1548	Q9Y3P9	Rab GTPase-activating protein 1 [OS=Homo sapiens]	34.483	1.01262e+08	9.2275e+07	7.83021e+07	7.86269e+07	1.02705e+08	9.58374e+07	9.8507e+07	8.15757e+07	84465982	8.52479e+07	9.68243e+07	1.07767e+08
1549	Q7Z460-1	CLIP-associating protein 1 [OS=Homo sapiens]	34.474	1.64384e+07	1.36381e+07	1.72263e+07	1.88967e+07	1.98739e+07	2.16011e+07	2.10473e+07	2.18414e+07	2.17161e+07	2.07875e+07	2.27058e+07	2.18381e+07
1550	P98179	RNA-binding protein 3 [OS=Homo sapiens]	34.461	1.56629e+08	1.44244e+08	1.43647e+08	1.31838e+08	6.07993e+07	6.194e+07	6.39352e+07	6.19619e+07	68043545	7.04054e+07	7.7748e+07	7.91565e+07
1551	Q13464	Rho-associated protein kinase 1 [OS=Homo sapiens]	34.431	2.28657e+07	3.99531e+07	3.91098e+07	2.53744e+07	5.65527e+07	5.37442e+07	4.99824e+07	2.79479e+07	4.25664e+07	6.32521e+07	5.83034e+07	4.03514e+07
1552	Q8IZ83	Aldehyde dehydrogenase family 16 member A1 [OS=Homo sapiens]	34.421	9.65117e+06	9.35279e+06	9.02769e+06	9.28323e+06	1.23111e+07	1.20242e+07	9.37003e+06	1.37788e+07	16113693	1.77433e+07	1.90645e+07	1.59953e+07
1553	Q92882	osteoclast-stimulating factor 1 [OS=Homo sapiens]	34.397	2.49445e+07	3.01274e+07	3.19787e+07	2.37053e+07	5.58983e+07	5.83406e+07	5.87099e+07	5.81998e+07	61548408	6.26814e+07	6.49318e+07	5.99685e+07
1554	O95394	phosphoacetylglucosamine mutase [OS=Homo sapiens]	34.395	5.22326e+07	5.33605e+07	5.7639e+07	5.12466e+07	6.90358e+07	4.83506e+07	4.79608e+07	4.72698e+07	4.04646e+07	3.92585e+07	3.70339e+07	3.95164e+07
1555	Q00577	Transcriptional activator protein Pur-alpha [OS=Homo sapiens]	34.377	3.00425e+07	3.11135e+07	3.18171e+07	2.97451e+07	2.51466e+07	3.02906e+07	2.92652e+07	2.92614e+07	3.67577e+07	3.65639e+07	3.38233e+07	3.25035e+07
1556	O75607	Nucleoplasmin-3 [OS=Homo sapiens]	34.375	6.26779e+07	5.39003e+07	5.71336e+07	6.77495e+07	3.93774e+07	4.10526e+07	4.54918e+07	4.65396e+07	45153984	4.31736e+07	4.13377e+07	4.31571e+07
1557	Q8N8S7	Protein enabled homolog [OS=Homo sapiens]	34.348	3.6233e+07	3.59313e+07	3.58331e+07	3.45706e+07	4.02493e+07	3.9192e+07	3.74533e+07	4.2787e+07	3.71391e+07	3.7811e+07	3.5525e+07	3.87559e+07
1558	Q9UHG3	prenylcysteine oxidase 1 [OS=Homo sapiens]	34.332	6.67005e+07	6.44903e+07	6.99008e+07	6.32695e+07	5.70561e+07	5.50555e+07	5.75465e+07	5.56492e+07	5.64725e+07	5.41486e+07	4.7835e+07	5.12789e+07
1559	Q9BZQ8	Protein Niban [OS=Homo sapiens]	34.305	3.34641e+07	3.88494e+07	3.81977e+07	3.56469e+07	1.92883e+07	2.09674e+07	2.17211e+07	2.13072e+07	2.67594e+07	2.73685e+07	2.94948e+07	3.17513e+07
1560	P11279	Lysosome-associated membrane glycoprotein 1 [OS=Homo sapiens]	34.262	1.10813e+08	1.05261e+08	1.07144e+08	1.15861e+08	9.68319e+07	9.84241e+07	9.99437e+07	9.58766e+07	1.31326e+08	1.22883e+08	1.2882e+08	1.31268e+08
1561	P22676	Calretinin [OS=Homo sapiens]	34.138	7.16772e+07	7.25023e+07	7.24236e+07	7.40041e+07	1.51266e+06	2.23075e+06	2.63575e+06	3.13543e+06	2.26811e+06	2.32583e+06	2.41591e+06	1.81015e+07
1562	O14964	Hepatocyte growth factor-regulated tyrosine kinase substrate [OS=Homo sapiens]	34.108	1.12934e+08	1.14207e+08	1.11812e+08	1.13346e+08	1.10755e+08	1.08414e+08	1.06548e+08	1.1168e+08	103969605	1.03621e+08	1.03521e+08	1.06322e+08
1563	P48163	NADP-dependent malic enzyme [OS=Homo sapiens]	34.097	2.14082e+07	1.85217e+07	1.88891e+07	1.97317e+07	9.09325e+06	9.27702e+06	8.98866e+06	1.12367e+07	6.92581e+06	4.08331e+06	7.1173e+06	8.26393e+06
1564	Q9H845	Acyl-CoA dehydrogenase family member 9, mitochondrial [OS=Homo sapiens]	34.066	4.18758e+07	3.78101e+07	3.45749e+07	3.83274e+07	3.81261e+07	3.9349e+07	3.98232e+07	3.9365e+07	5.26195e+07	5.36555e+07	5.49699e+07	5.3688e+07
1565	O43175	D-3-phosphoglycerate dehydrogenase [OS=Homo sapiens]	33.918	6.21185e+07	6.88019e+07	6.90646e+07	7.03209e+07	3.87814e+07	4.02045e+07	4.03691e+07	3.0829e+07	5.57301e+07	5.4892e+07	4.73063e+07	4.67195e+07
1566	P10620	Microsomal glutathione S-transferase 1 [OS=Homo sapiens]	33.896	3.47897e+08	3.59864e+08	3.66421e+08	3.55538e+08	2.34925e+08	2.32089e+08	2.40746e+08	2.36249e+08	237669953	2.50498e+08	2.56496e+08	2.70241e+08
1567	P13674-1	prolyl 4-hydroxylase subunit alpha-1 [OS=Homo sapiens]	33.894	3.46056e+07	3.22998e+07	3.46408e+07	3.34573e+07	2.01621e+07	2.20563e+07	2.07533e+07	2.36908e+07	2.15231e+07	2.03396e+07	2.24723e+07	1.92065e+07
1568	O95340	bifunctional 3'-phosphoadenosine 5'-phosphosulfate synthase 2 [OS=Homo sapiens]	33.887	7.06343e+07	6.94362e+07	6.2962e+07	7.13779e+07	6.05463e+07	5.67558e+07	5.59357e+07	6.31479e+07	2.26493e+07	2.45618e+07	2.37906e+07	2.2974e+07
1569	Q8TEA8	D-tyrosyl-tRNA(Tyr) deacylase 1 [OS=Homo sapiens]	33.865	9.19388e+07	9.52107e+07	9.54261e+07	9.43888e+07	8.60251e+07	9.11972e+07	8.78645e+07	8.37409e+07	9.14236e+07	9.18853e+07	9.15562e+07	9.34186e+07
1570	Q14CN4-1	Keratin, type II cytoskeletal 72 [OS=Homo sapiens]	33.859	4.08149e+06	3.01048e+06	3.11625e+06	3.20527e+06	5.15295e+06	5.01502e+06	4.76444e+06	5.55453e+06	3.86691e+06	4.02122e+06	3.74004e+06	3.8732e+06
1571	Q96HS1-1	Serine/threonine-protein phosphatase Pgam5, mitochondrial [OS=Homo sapiens]	33.794	7.71284e+07	7.06422e+07	6.42711e+07	7.64521e+07	9.36141e+07	9.1995e+07	8.89877e+07	8.92966e+07	7.63739e+07	7.2589e+07	7.91858e+07	7.65015e+07
1572	Q9Y394	Dehydrogenase/reductase SDR family member 7 [OS=Homo sapiens]	33.792	5.94639e+07	5.96663e+07	5.47378e+07	5.86173e+07	5.53061e+07	5.71955e+07	6.18329e+07	5.82944e+07	5.85492e+07	5.45128e+07	5.63693e+07	5.79481e+07
1573	Q08752	peptidyl-prolyl cis-trans isomerase D [OS=Homo sapiens]	33.767	5.79845e+07	6.2485e+07	6.17528e+07	6.08501e+07	6.6267e+07	6.35347e+07	6.36453e+07	6.35398e+07	6.58835e+07	6.68424e+07	6.44478e+07	6.2036e+07
1574	Q9Y5P4-1	Collagen type IV alpha-3-binding protein [OS=Homo sapiens]	33.734	1.66856e+07	1.5262e+07	1.68815e+07	1.46438e+07	1.37138e+07	1.45181e+07	1.57092e+07	1.4812e+07	1.89251e+07	1.64583e+07	2.22383e+07	2.28273e+07
1575	P83731	60S ribosomal protein L24 [OS=Homo sapiens]	33.644	5.08284e+08	4.80781e+08	4.69256e+08	4.92848e+08	4.18497e+08	4.11945e+08	4.35201e+08	4.0654e+08	491438943	4.81293e+08	4.78325e+08	4.95256e+08
1576	O14908-1	PDZ domain-containing protein GIPC1 [OS=Homo sapiens]	33.598	7.58932e+07	7.7899e+07	7.6475e+07	7.45005e+07	8.02199e+07	7.76017e+07	7.33015e+07	8.07432e+07	9.06105e+07	9.55583e+07	9.52791e+07	9.30183e+07
1577	Q15003	Condensin complex subunit 2 [OS=Homo sapiens]	33.573	8.09754e+06	3.57072e+06	3.19415e+06	6.49904e+06	1.02375e+07	1.15473e+07	1.59743e+07	1.43754e+07	1.47114e+07	1.36492e+07	1.4044e+07	1.05746e+07
1578	Q13131	5'-AMP-activated protein kinase catalytic subunit alpha-1 [OS=Homo sapiens]	33.562	4.20787e+07	4.35084e+07	4.01198e+07	4.14623e+07	4.81584e+07	4.69441e+07	4.87428e+07	4.43583e+07	5.0881e+07	4.89673e+07	4.86136e+07	5.03457e+07
1579	P41227-1	N-alpha-acetyltransferase 10 [OS=Homo sapiens]	33.428	8.23528e+07	6.77195e+07	6.77665e+07	7.27219e+07	6.86364e+07	7.35239e+07	7.00006e+07	7.37328e+07	7.59924e+07	7.29932e+07	7.54682e+07	7.7058e+07
1580	Q9P0M6	Core histone macro-H2A.2 [OS=Homo sapiens]	33.381	8.39819e+06	8.16003e+06	7.78057e+06	9.50692e+06	6.05408e+06	5.83422e+06		5.4812e+06	8681226	8.14004e+06		7.13605e+06
1581	Q9Y2W2	WW domain-binding protein 11 [OS=Homo sapiens]	33.337	5.74289e+07	7.27615e+07	6.25962e+07	6.11567e+07	4.62166e+07	5.41905e+07	5.48618e+07	5.52108e+07	5.4876e+07	5.83408e+07	5.21371e+07	4.74746e+07
1582	P35052	Glypican-1 [OS=Homo sapiens]	33.294	3.14682e+07	3.40961e+07	3.49252e+07	4.05374e+07	3.6797e+07	3.6565e+07	3.73505e+07	4.27791e+07	39584194	3.76572e+07	4.68651e+07	4.1446e+07
1583	Q15392	Delta(24)-sterol reductase [OS=Homo sapiens]	33.256	6.63822e+07	6.84086e+07	6.73758e+07	7.22477e+07	1.02175e+08	1.12836e+08	1.05468e+08	1.0035e+08	9.26139e+07	9.15479e+07	8.55142e+07	9.72239e+07
1584	P30405	Peptidyl-prolyl cis-trans isomerase F, mitochondrial [OS=Homo sapiens]	33.21	1.46913e+08	1.36251e+08	1.45788e+08	1.46081e+08	1.43781e+08	1.49598e+08	1.44594e+08	1.45917e+08	8.97314e+07	9.49826e+07	9.21608e+07	9.97785e+07
1585	Q96C86	M7GpppX diphosphatase [OS=Homo sapiens]	33.199	2.3467e+07	2.18005e+07	2.39828e+07	2.62582e+07	2.18115e+07	1.88123e+07	2.17365e+07	2.08264e+07	2.46905e+07	2.56482e+07	2.43362e+07	2.46772e+07
1586	P09661	U2 small nuclear ribonucleoprotein A' [OS=Homo sapiens]	33.195	8.34902e+07	8.63359e+07	8.3038e+07	9.13426e+07	8.24576e+07	8.18959e+07	8.90694e+07	7.97872e+07	9.68417e+07	9.58323e+07	9.29901e+07	8.83182e+07
1587	P15586	N-acetylglucosamine-6-sulfatase [OS=Homo sapiens]	33.087	1.20014e+08	1.10269e+08	1.18512e+08	1.17177e+08	1.13038e+08	1.13666e+08	1.18235e+08	1.14104e+08	151917448	1.452e+08	1.56219e+08	1.42101e+08
1588	Q9NX40	OCIA domain-containing protein 1 [OS=Homo sapiens]	33.069	8.42066e+07	7.60651e+07	7.78589e+07	7.9299e+07	9.6951e+07	9.9074e+07	1.01053e+08	9.45509e+07	7.73086e+07	7.27935e+07	7.48673e+07	8.21518e+07
1589	O75746	Calcium-binding mitochondrial carrier protein Aralar1 [OS=Homo sapiens]	32.915	5.857e+06	6.02849e+06	6.15037e+06	5.8773e+06	4.30927e+06	6.80103e+06	5.15207e+06	6.32302e+06	6.36685e+06	6.05033e+06	6.2596e+06	6.67988e+06
1590	Q13362	Serine/threonine-protein phosphatase 2A 56 kDa regulatory subunit gamma isoform [OS=Homo sapiens]	32.902	1.42022e+07	1.16921e+07	1.23509e+07	1.40486e+07	1.55624e+07	1.51947e+07	1.37273e+07	1.3331e+07	1.70467e+07	1.40533e+07	1.61294e+07	1.75397e+07
1591	Q9Y6H1	Coiled-coil-helix-coiled-coil-helix domain-containing protein 2 [OS=Homo sapiens]	32.828	2.15924e+08	2.19893e+08	2.18568e+08	2.1582e+08	3.02688e+08	2.95893e+08	3.06258e+08	2.97176e+08	319482599	3.25588e+08	3.44817e+08	3.39675e+08
1592	Q96GQ7	Probable ATP-dependent RNA helicase DDX27 [OS=Homo sapiens]	32.703	7.73358e+07	9.13659e+07	8.36588e+07	8.42911e+07	6.95542e+07	6.9916e+07	7.0868e+07	6.33119e+07	71851515	9.5005e+07	6.86337e+07	6.9264e+07
1593	Q9Y5S2	Serine/threonine-protein kinase MRCK beta [OS=Homo sapiens]	32.643	1.60006e+07	1.42958e+07	1.51702e+07	1.57247e+07	2.13921e+07	2.08419e+07	1.90046e+07	2.41196e+07	2.20935e+07	2.14719e+07	1.86134e+07	1.80367e+07
1594	P17096-2	Isoform HMG-Y of High mobility group protein HMG-I/HMG-Y [OS=Homo sapiens]	32.601	2.29668e+08	2.27716e+08	2.18039e+08	2.10898e+08	2.15473e+08	1.82971e+08	1.87439e+08	2.37244e+08	161173536	1.58332e+08	1.57278e+08	1.91462e+08
1595	Q9NT62	ubiquitin-like-conjugating enzyme ATG3 [OS=Homo sapiens]	32.569	4.79011e+07	5.1563e+07	5.37736e+07	5.69388e+07	5.2811e+07	5.42068e+07	5.22563e+07	5.45835e+07	6.17673e+07	6.27595e+07	6.5331e+07	6.59556e+07
1596	Q9UHL4	Dipeptidyl peptidase 2 [OS=Homo sapiens]	32.48	3.37604e+07	3.35064e+07	3.6605e+07	3.91673e+07	4.11238e+07	4.02643e+07	4.50328e+07	4.14232e+07	7.69157e+07	7.31585e+07	6.83541e+07	7.53986e+07
1597	Q9Y3B4	Splicing factor 3B subunit 6 [OS=Homo sapiens]	32.44	5.91254e+07	5.6297e+07	5.84825e+07	5.5602e+07	6.06516e+07	5.95086e+07	4.98172e+07	4.66866e+07	62573308	6.16236e+07	6.63321e+07	5.55975e+07
1598	Q15126	phosphomevalonate kinase [OS=Homo sapiens]	32.389	3.3026e+07	4.14907e+07	4.145e+07	4.14145e+07	2.35972e+07	2.17764e+07	2.29019e+07	2.3889e+07	3.77987e+07	4.01941e+07	3.35687e+07	2.94404e+07
1599	Q96J01	THO complex subunit 3 [OS=Homo sapiens]	32.351	5.96675e+07	5.34711e+07	5.57361e+07	5.27673e+07	4.98718e+07	4.94199e+07	4.67579e+07	5.05953e+07	5.40489e+07	5.76554e+07	5.76757e+07	5.82055e+07
1600	Q9BUP3	Oxidoreductase htatip2 [OS=Homo sapiens]	32.336	6.07059e+07	6.5019e+07	4.43083e+07	4.54174e+07	7.16835e+07	5.83095e+07	6.02417e+07	6.11967e+07	5.09627e+07	4.66283e+07	4.67489e+07	4.58169e+07
1601	Q9Y4W2	Ribosomal biogenesis protein LAS1L [OS=Homo sapiens]	32.333	6.12384e+06	8.63847e+06	8.84027e+06	9.47022e+06	2.16477e+07	1.27809e+07	1.21312e+07	1.29722e+07	2.71211e+07	1.55612e+07	1.48441e+07	1.45824e+07
1602	Q13247	Serine/arginine-rich splicing factor 6 [OS=Homo sapiens]	32.287	3.36902e+08	3.24861e+08	3.346e+08	3.52396e+08	3.10927e+08	3.10366e+08	3.26162e+08	3.2518e+08	3.42451e+08	3.42338e+08	3.32585e+08	3.41336e+08
1603	P54709	sodium/potassium-transporting ATPase subunit beta-3 [OS=Homo sapiens]	32.237	2.45011e+08	2.05048e+08	2.42549e+08	2.36381e+08	1.96526e+08	1.891e+08	2.05288e+08	2.03575e+08	180946257	2.03433e+08	2.12878e+08	1.81917e+08
1604	P51617	interleukin-1 receptor-associated kinase 1 [OS=Homo sapiens]	32.213	7.92303e+06	8.39794e+06	8.73937e+06	9.15245e+06	1.43744e+07	1.54898e+07	1.87452e+07	1.48383e+07	1.96637e+07	2.16168e+07	2.00037e+07	2.78345e+07
1605	P51452	dual specificity protein phosphatase 3 [OS=Homo sapiens]	32.186	5.71409e+07	5.49575e+07	6.10458e+07	6.23157e+07	5.1027e+07	5.00971e+07	4.94093e+07	5.72065e+07	66617875	6.69859e+07	7.19607e+07	5.92325e+07
1606	Q52LJ0-2	Isoform 2 of Protein FAM98B [OS=Homo sapiens]	32.158	2.05547e+07	2.47385e+07	2.47821e+07	1.91936e+07	1.9735e+07	1.60518e+07	1.82567e+07	2.46652e+07	1.99762e+07	1.4747e+07	2.07511e+07	2.08659e+07
1607	P46779	60S ribosomal protein L28 [OS=Homo sapiens]	32.144	3.32106e+08	3.14401e+08	3.01195e+08	3.16911e+08	3.28921e+08	3.19637e+08	3.19366e+08	3.20425e+08	3.21156e+08	3.0689e+08	3.05517e+08	3.08604e+08
1608	P60983	glia maturation factor beta [OS=Homo sapiens]	32.123	7.1694e+07	8.25756e+07	8.09534e+07	8.13669e+07	8.08591e+07	7.75794e+07	8.13585e+07	7.98891e+07	8.82239e+07	8.58677e+07	8.61391e+07	8.04304e+07
1609	Q96A33-1	Coiled-coil domain-containing protein 47 [OS=Homo sapiens]	32.105	5.07667e+07	4.47303e+07	5.01264e+07	5.48509e+07	4.7538e+07	5.53085e+07	5.28203e+07	5.24704e+07	5.32302e+07	4.88613e+07	5.42335e+07	5.40921e+07
1610	Q9Y5K6	CD2-associated protein [OS=Homo sapiens]	32.071	6.23821e+07	6.69906e+07	6.48249e+07	6.81571e+07	5.61501e+07	6.37584e+07	5.64977e+07	6.04706e+07	8.38845e+07	8.00209e+07	6.86372e+07	7.5632e+07
1611	Q12769	nuclear pore complex protein Nup160 [OS=Homo sapiens]	32.058	2.85032e+07	3.12223e+07	2.87566e+07	2.91203e+07	1.71816e+07	2.56304e+07	2.69057e+07	2.70375e+07	33581264	3.07728e+07	3.14681e+07	3.10422e+07
1612	P49585	choline-phosphate cytidylyltransferase A [OS=Homo sapiens]	32.035	4.02698e+07	5.48235e+07	5.36485e+07	4.85434e+07	4.17081e+07	3.64878e+07	3.71246e+07	3.34327e+07	4.9142e+07	4.7508e+07	4.23161e+07	3.55207e+07
1613	Q00534	Cyclin-dependent kinase 6 [OS=Homo sapiens]	32.027	2.13985e+07	2.12054e+07	2.31035e+07	2.28941e+07	1.72668e+07	1.68533e+07	1.60708e+07	1.8554e+07	1.39936e+07	1.92767e+07	1.66387e+07	1.58994e+07
1614	Q8TCJ2	Dolichyl-diphosphooligosaccharide--protein glycosyltransferase subunit STT3B [OS=Homo sapiens]	32.004	6.89846e+07	6.83834e+07	7.10486e+07	6.76134e+07	8.44669e+07	7.13921e+07	8.77359e+07	7.83275e+07	116377270	1.1866e+08	1.18486e+08	1.13446e+08
1615	Q9Y3T9	Nucleolar complex protein 2 homolog [OS=Homo sapiens]	31.994	4.44607e+07	4.87706e+07	4.80449e+07	4.81834e+07	3.80932e+07	3.50596e+07	3.59571e+07	3.97134e+07	4.05384e+07	4.36963e+07	3.50395e+07	5.00494e+07
1616	P11233	Ras-related protein Ral-A [OS=Homo sapiens]	31.983	7.66369e+07	7.59348e+07	7.45684e+07	6.94612e+07	7.13517e+07	6.80357e+07	6.65674e+07	6.84746e+07	7.17914e+07	6.84202e+07	7.08123e+07	7.28822e+07
1617	Q15642	Cdc42-interacting protein 4 [OS=Homo sapiens]	31.945	2.29026e+07	2.71323e+07	2.71167e+07	3.14506e+07	1.85068e+07	2.12559e+07	2.2272e+07	2.18842e+07	2.80464e+07	2.71516e+07	2.8695e+07	2.5674e+07
1618	P61077-1	Ubiquitin-conjugating enzyme E2 D3 [OS=Homo sapiens]	31.895	9.33293e+07	1.02325e+08	9.42359e+07	8.78583e+07	8.55487e+07	8.17134e+07	8.27088e+07	8.48537e+07	9.92534e+07	1.05746e+08	9.96638e+07	8.68467e+07
1619	P17480-1	Nucleolar transcription factor 1 [OS=Homo sapiens]	31.851	4.28596e+07	4.38568e+07	4.53729e+07	4.9873e+07	4.1464e+07	3.30442e+07	3.89474e+07	4.23778e+07	4.22118e+07	4.13471e+07	4.35708e+07	3.94885e+07
1620	P33316-3	Deoxyuridine 5'-triphosphate nucleotidohydrolase, mitochondrial [OS=Homo sapiens]	31.825	1.13752e+08	1.07167e+08	1.141e+08	1.13844e+08	6.96509e+07	7.21486e+07	6.81571e+07	6.6362e+07	1.03853e+08	1.10642e+08	1.04684e+08	9.73822e+07
1621	Q96QR8	Transcriptional activator protein Pur-beta [OS=Homo sapiens]	31.797	5.09493e+07	2.6472e+07	2.55843e+07	3.01351e+07	3.74357e+07	3.704e+07	3.38385e+07	5.88621e+07	3.62986e+07	3.49828e+07	3.44555e+07	5.43423e+07
1622	P05091	Aldehyde dehydrogenase, mitochondrial [OS=Homo sapiens]	31.793	2.576e+07	2.7458e+07	3.89594e+07	3.69177e+07	2.81103e+07	3.03536e+07	2.97218e+07	2.96252e+07	4.50599e+07	4.39666e+07	4.50755e+07	4.41445e+07
1623	Q8N2K0	Monoacylglycerol lipase ABHD12 [OS=Homo sapiens]	31.739	3.17936e+07	3.22884e+07	3.32064e+07	3.42802e+07	3.95612e+07	3.96741e+07	3.97858e+07	5.12204e+07	3.61184e+07	4.19595e+07	3.50889e+07	3.30325e+07
1624	P63313	thymosin beta-10 [OS=Homo sapiens]	31.667	5.12883e+08	4.91359e+08	4.64269e+08	4.4262e+08	6.35987e+08	6.17509e+08	6.00055e+08	5.60739e+08	5.28687e+08	5.19461e+08	5.21246e+08	5.50394e+08
1625	P20839	Inosine-5'-monophosphate dehydrogenase 1 [OS=Homo sapiens]	31.598	1.38424e+07	1.33899e+07	1.32749e+07	1.42849e+07	2.78529e+07	3.14158e+07	3.67441e+07	2.77379e+07	39526146	3.95009e+07	3.42247e+07	4.27131e+07
1626	P40937-1	Replication factor C subunit 5 [OS=Homo sapiens]	31.585	2.09969e+07	2.31007e+07	2.31559e+07	2.30329e+07	2.58393e+07	2.71567e+07	2.74073e+07	2.70302e+07	3.18398e+07	2.96901e+07	2.90872e+07	2.71727e+07
1627	Q9P035	Very-long-chain (3R)-3-hydroxyacyl-CoA dehydratase 3 [OS=Homo sapiens]	31.493	5.93234e+07	7.48459e+07	7.66289e+07	7.7785e+07	6.69273e+07	7.45498e+07	6.99268e+07	7.12964e+07	73119714	7.07455e+07	7.07583e+07	5.66823e+07
1628	Q9H7B2	Ribosome production factor 2 homolog [OS=Homo sapiens]	31.48	4.26042e+07	5.84636e+07	5.78528e+07	5.66081e+07	5.95676e+07	5.50374e+07	6.18187e+07	5.89888e+07	6.63074e+07	5.9129e+07	5.84302e+07	5.41106e+07
1629	Q8WVV9	Heterogeneous nuclear ribonucleoprotein L-like [OS=Homo sapiens]	31.454	2.85162e+07	2.69678e+07	2.92632e+07	3.08799e+07	3.21401e+07	2.93657e+07	3.24545e+07	2.92295e+07	37507280	3.87928e+07	3.10323e+07	3.45775e+07
1630	P06730	Eukaryotic translation initiation factor 4E [OS=Homo sapiens]	31.436	9.28441e+07	1.00713e+08	1.06014e+08	8.58758e+07	9.5427e+07	9.72427e+07	1.1185e+08	1.06224e+08	9.69402e+07	9.10925e+07	8.87045e+07	1.08832e+08
1631	P04233-2	Isoform 2 of HLA class II histocompatibility antigen gamma chain [OS=Homo sapiens]	31.418	6.31534e+07	5.81741e+07	5.03171e+07	6.05832e+07		1.62196e+06	1.4972e+06	1.61236e+06			1.22665e+06	1.70098e+06
1632	Q9NX24	H/ACA ribonucleoprotein complex subunit 2 [OS=Homo sapiens]	31.407	6.61616e+07	6.53476e+07	8.33888e+07	6.91612e+07	5.67918e+07	5.53348e+07	5.51745e+07	6.02693e+07	8.23462e+07	8.1772e+07	7.48903e+07	7.04561e+07
1633	P41223	Protein BUD31 homolog [OS=Homo sapiens]	31.391	8.09906e+07	7.61047e+07	7.95248e+07	7.94376e+07	6.61075e+07	6.92368e+07	7.11719e+07	6.57732e+07	6.97204e+07	6.92366e+07	6.98631e+07	6.55907e+07
1634	P36405	ADP-ribosylation factor-like protein 3 [OS=Homo sapiens]	31.336	6.75904e+07	6.93365e+07	7.34587e+07	7.05084e+07	5.28796e+07	5.07841e+07	5.46088e+07	5.50831e+07	52593418	5.413e+07	4.7207e+07	5.01696e+07
1635	Q99961	Endophilin-A2 [OS=Homo sapiens]	31.306	1.0872e+08	1.07636e+08	1.08639e+08	1.12032e+08	9.92198e+07	9.90859e+07	9.80148e+07	1.01161e+08	103909905	9.89389e+07	1.03062e+08	1.12187e+08
1636	Q16186	Proteasomal ubiquitin receptor ADRM1 [OS=Homo sapiens]	31.297	8.64486e+07	9.16587e+07	8.61801e+07	9.43694e+07	9.33983e+07	9.81788e+07	9.75474e+07	1.07284e+08	9.93443e+07	9.7388e+07	9.23743e+07	9.08151e+07
1637	P34896-1	Serine hydroxymethyltransferase, cytosolic [OS=Homo sapiens]	31.287	8.17925e+06	7.48562e+06	6.29316e+06	6.18883e+06	6.14756e+06	6.47624e+06	5.46037e+06	5.60046e+06	6866535	5.82102e+06	8.02745e+06	5.57213e+06
1638	O75844	caax prenyl protease 1 homolog [OS=Homo sapiens]	31.246	5.45321e+07	5.55524e+07	5.31328e+07	5.88854e+07	5.82001e+07	6.29802e+07	6.31121e+07	6.15585e+07	6.50672e+07	6.16447e+07	5.50732e+07	5.48188e+07
1639	Q04206	Transcription factor p65 [OS=Homo sapiens]	31.195	3.10535e+07	4.26124e+07	3.5949e+07	5.01477e+07	1.60404e+07	1.8101e+07	1.72312e+07	1.98387e+07	3.12202e+07	5.56568e+07	5.15438e+07	2.73997e+07
1640	P00966	Argininosuccinate synthase [OS=Homo sapiens]	31.114	3.76861e+07	3.88106e+07	3.89667e+07	3.98476e+07	4.37858e+07	4.5999e+07	4.63344e+07	4.57727e+07	6.4273e+07	6.22646e+07	6.09808e+07	6.19047e+07
1641	Q9Y547	Intraflagellar transport protein 25 homolog [OS=Homo sapiens]	31.079	2.32349e+07	3.09988e+07	3.24558e+07	3.18083e+07	2.46883e+07	1.84759e+07	2.48703e+07	2.4912e+07	2.46499e+07	2.5704e+07	2.65586e+07	2.76219e+07
1642	P49593	Protein phosphatase 1F [OS=Homo sapiens]	31.075	1.45706e+07	1.56371e+07	1.76533e+07	1.94229e+07	1.54492e+07	1.64354e+07	1.51863e+07	1.73341e+07	1.76534e+07	1.59213e+07	1.54001e+07	1.38095e+07
1643	Q9Y2Z4	Tyrosine--tRNA ligase, mitochondrial [OS=Homo sapiens]	31.045	3.25258e+07	3.2753e+07	3.34453e+07	3.81294e+07	3.931e+07	4.24002e+07	4.38792e+07	4.39045e+07	3.93672e+07	4.06264e+07	3.89333e+07	3.60402e+07
1644	Q14669-1	E3 ubiquitin-protein ligase TRIP12 [OS=Homo sapiens]	31.035	1.85623e+07	1.50432e+07	1.80144e+07	1.80308e+07	2.20129e+07	2.11278e+07	2.06448e+07	2.43136e+07	2.0954e+07	2.03464e+07	2.63177e+07	1.98911e+07
1645	Q96B97-1	SH3 domain-containing kinase-binding protein 1 [OS=Homo sapiens]	31.035	3.63474e+07	4.24857e+07	3.82817e+07	4.26356e+07	1.58953e+07	1.54062e+07	1.63746e+07	1.85772e+07	1.34743e+07	1.14907e+07	1.20874e+07	1.40027e+07
1646	P63167	Dynein light chain 1, cytoplasmic [OS=Homo sapiens]	30.999	1.97739e+08	1.7149e+08	1.75045e+08	1.86043e+08	2.41706e+08	2.31765e+08	2.40347e+08	2.21461e+08	225828044	2.35909e+08	2.37066e+08	2.47153e+08
1647	O15397-1	Importin-8 [OS=Homo sapiens]	30.986	1.78099e+07	2.21048e+07	2.01853e+07	8.79214e+06	2.40232e+07	2.22769e+07	2.46197e+07	1.91719e+07	2.58214e+07	2.49994e+07	2.5896e+07	2.18089e+07
1648	P36955	Pigment epithelium-derived factor [OS=Homo sapiens]	30.925	6.04751e+07	5.91445e+07	6.29112e+07	5.9433e+07	6.34432e+07	6.57755e+07	6.61616e+07	6.32508e+07	4.52891e+07	4.68971e+07	4.05116e+07	4.32501e+07
1649	P13073	Cytochrome c oxidase subunit 4 isoform 1, mitochondrial [OS=Homo sapiens]	30.904	2.43395e+08	2.44538e+08	2.50852e+08	2.53669e+08	2.38135e+08	2.38205e+08	2.13472e+08	2.42253e+08	2.31989e+08	2.25454e+08	2.37378e+08	2.49092e+08
1650	Q13586	stromal interaction molecule 1 [OS=Homo sapiens]	30.902	2.33056e+07	2.3002e+07	2.39029e+07	2.41453e+07	1.73048e+07	1.7949e+07	1.78644e+07	1.96372e+07	1.86468e+07	1.97417e+07	2.06383e+07	1.85466e+07
1651	Q6DKI1	60S ribosomal protein L7-like 1 OS=Homo sapiens OX=9606 GN=RPL7L1 PE=1 SV=2	30.899	3.57446e+07	3.63691e+07	2.42453e+07	3.56677e+07	3.8115e+07	3.86275e+07	3.85243e+07	4.1635e+07	4.31339e+07	4.55011e+07	4.03737e+07	3.70927e+07
1652	Q9NS86	lanC-like protein 2 [OS=Homo sapiens]	30.85	3.35718e+07	3.84195e+07	3.75794e+07	3.7968e+07	5.09574e+07	5.02683e+07	5.58225e+07	5.16618e+07	4.46712e+07	4.62701e+07	4.17888e+07	4.12349e+07
1653	O60763-1	General vesicular transport factor p115 [OS=Homo sapiens]	30.832	1.89666e+07	1.83315e+07	1.95545e+07	2.09375e+07	3.12922e+07	2.16663e+07	3.08395e+07	3.50427e+07	1.76907e+07	1.7106e+07	1.70411e+07	8.96931e+06
1654	Q9Y4E8	ubiquitin carboxyl-terminal hydrolase 15 [OS=Homo sapiens]	30.798	6.80117e+07	5.00891e+07	5.64264e+07	4.95152e+07	4.9493e+07	5.04289e+07	5.16578e+07	5.31304e+07	7.05396e+07	6.80541e+07	6.94961e+07	9.5334e+07
1655	P40261	Nicotinamide N-methyltransferase [OS=Homo sapiens]	30.777	1.07814e+08	1.07903e+08	1.06823e+08	1.07787e+08	1.00765e+07	1.01389e+07	1.02465e+07	9.68497e+06	1.62557e+07	1.50334e+07	1.67909e+07	1.67342e+07
1656	P53007	Tricarboxylate transport protein, mitochondrial [OS=Homo sapiens]	30.706	1.51666e+08	1.7047e+08	1.63941e+08	1.57927e+08	1.28023e+08	1.25376e+08	1.22386e+08	1.29622e+08	1.27917e+08	1.20421e+08	1.21023e+08	1.20542e+08
1657	Q8WUM0	Nuclear pore complex protein Nup133 [OS=Homo sapiens]	30.657	6.41176e+06	6.93442e+06	6.90023e+06	6.63475e+06	1.30291e+07	8.81004e+06	9.37158e+06	9.65916e+06	1.07128e+07	1.02755e+07	1.0711e+07	1.44572e+07
1658	O75964	ATP synthase subunit g, mitochondrial [OS=Homo sapiens]	30.655	1.10774e+08	1.07036e+08	1.09395e+08	1.09391e+08	1.21469e+08	1.13434e+08	1.25893e+08	1.1536e+08	123864907	1.26678e+08	1.17706e+08	1.22102e+08
1659	P61254	60S ribosomal protein L26 [OS=Homo sapiens]	30.642	1.47328e+08	1.39827e+08	1.33947e+08	1.46243e+08	9.10869e+07	8.2889e+07	8.61773e+07	1.19889e+08	7.13702e+07	6.89231e+07	6.80089e+07	8.16475e+07
1660	Q01581	hydroxymethylglutaryl-CoA synthase, cytoplasmic [OS=Homo sapiens]	30.636	6.15286e+07	6.03331e+07	6.18284e+07	6.18312e+07	3.43279e+07	3.27431e+07	3.61591e+07	3.26457e+07	2.25345e+07	3.24466e+07	2.13829e+07	3.36015e+07
1661	Q9Y520	Protein Prrc2c [OS=Homo sapiens]	30.593	1.48658e+07	2.02268e+07	1.65591e+07	1.75293e+07	1.38611e+07	1.5723e+07	1.45558e+07	1.12832e+07	18487029	1.72506e+07	1.8409e+07	1.97406e+07
1662	O75915	PRA1 family protein 3 [OS=Homo sapiens]	30.586	5.89811e+07	6.36394e+07	6.49736e+07	6.60385e+07	6.01938e+07	5.46276e+07	5.56437e+07	5.24961e+07	7.63714e+07	7.85985e+07	8.04027e+07	7.26291e+07
1663	Q15061	WD repeat-containing protein 43 [OS=Homo sapiens]	30.564	3.60433e+07	3.93869e+07	4.16551e+07	3.56357e+07	2.18726e+07	3.3982e+07	3.33749e+07	3.00378e+07	3.5815e+07	3.95579e+07	3.80042e+07	3.49794e+07
1664	Q13523	Serine/threonine-protein kinase PRP4 homolog [OS=Homo sapiens]	30.559	2.46931e+07	2.80292e+07	2.54183e+07	3.54118e+07	2.24218e+07	2.10411e+07	3.09055e+07	3.06271e+07	2.49839e+07	2.49883e+07	3.42286e+07	2.36537e+07
1665	Q6YP21	Kynurenine--oxoglutarate transaminase 3 [OS=Homo sapiens]	30.523	7.46195e+07	7.72026e+07	7.54767e+07	6.80509e+07	5.64403e+07	4.98882e+07	5.26565e+07	4.94447e+07	77078734	7.65696e+07	7.32529e+07	7.37701e+07
1666	P53041	Serine/threonine-protein phosphatase 5 [OS=Homo sapiens]	30.519	1.25611e+08	1.16191e+08	1.22103e+08	1.24074e+08	1.19282e+08	1.1889e+08	1.20923e+08	1.22464e+08	1.17094e+08	1.12676e+08	1.1656e+08	1.11667e+08
1667	P07942	Laminin subunit beta-1 [OS=Homo sapiens]	30.48	2.33563e+07	2.21851e+07	2.46697e+07	2.3131e+07	2.12356e+07	2.17421e+07	2.48184e+07	2.33315e+07	2.91875e+07	2.76905e+07	2.75467e+07	2.81948e+07
1668	Q13951-2	Isoform 2 of Core-binding factor subunit beta [OS=Homo sapiens]	30.461	1.3154e+07	1.32421e+07	1.26524e+07	1.29278e+07	1.34346e+07	1.36257e+07	1.04751e+07	1.25956e+07	11104138	1.04887e+07	1.09444e+07	1.24763e+07
1669	O43681	ATPase ASNA1 [OS=Homo sapiens]	30.454	4.10183e+08	5.43294e+08	5.63054e+08	5.93748e+08	3.85856e+08	4.59291e+08	4.80252e+08	4.68046e+08	546479554	5.12364e+08	5.45541e+08	5.01455e+08
1670	Q4VC31	coiled-coil domain-containing protein 58 [OS=Homo sapiens]	30.45	2.903e+07	2.80361e+07	2.72647e+07	2.84363e+07	2.25465e+07	2.35332e+07	2.11233e+07	2.28647e+07	3.90405e+07	3.77402e+07	3.82319e+07	3.66152e+07
1671	Q9NPQ8	Synembryn-A [OS=Homo sapiens]	30.437	4.88122e+07	4.54302e+07	4.36137e+07	4.35224e+07	2.96182e+07	2.13786e+07	3.67382e+07	3.1583e+07	44294924	5.07723e+07	4.21947e+07	3.67115e+07
1672	P52594-1	Arf-GAP domain and FG repeat-containing protein 1 [OS=Homo sapiens]	30.405	1.69658e+07	1.70177e+07	1.80919e+07	1.89585e+07	2.20648e+07	2.09278e+07	2.25908e+07	2.1953e+07	21233253	2.16557e+07	2.33061e+07	2.18457e+07
1673	Q9H9J2	39S ribosomal protein L44, mitochondrial [OS=Homo sapiens]	30.389	1.10918e+07	1.89073e+07	1.92265e+07	1.21902e+07	1.8648e+07	1.61593e+07	1.81888e+07	1.87195e+07	2.04257e+07	2.00237e+07	1.94303e+07	1.30364e+07
1674	P61421	V-type proton ATPase subunit d 1 [OS=Homo sapiens]	30.31	1.06218e+07	1.05176e+07	1.21866e+07	1.2367e+07	1.95195e+07	1.90561e+07	2.09608e+07	2.21002e+07	8.48254e+06	1.37261e+07	8.74653e+06	1.45505e+07
1675	P42858	huntingtin [OS=Homo sapiens]	30.307	4.04636e+06	7.04354e+06	6.20902e+06	4.30789e+06	1.05585e+07	1.09036e+07	1.01434e+07	9.88053e+06	8.28169e+06	9.32427e+06	9.85769e+06	6.6283e+06
1676	O43324-1	Eukaryotic translation elongation factor 1 epsilon-1 [OS=Homo sapiens]	30.285	1.17229e+08	1.13631e+08	1.36822e+08	1.33411e+08	1.15517e+08	1.20443e+08	1.17263e+08	1.14591e+08	1.19446e+08	1.23723e+08	1.16718e+08	1.17007e+08
1677	Q9C0B1-1	alpha-ketoglutarate-dependent dioxygenase FTO [OS=Homo sapiens]	30.272	2.83051e+07	2.47477e+07	2.44241e+07	2.81029e+07	2.73618e+07	2.93959e+07	2.70291e+07	3.19416e+07	2.53529e+07	2.83467e+07	2.78804e+07	2.27731e+07
1678	O75122-3	Isoform 3 of CLIP-associating protein 2 [OS=Homo sapiens]	30.26	2.66212e+06	1.79195e+06	1.75261e+06	1.85958e+06	4.5401e+06	5.17649e+06	1.83242e+06	2.64018e+06	6686537	3.02941e+06	4.10934e+06	3.0507e+06
1679	Q9UBM7	7-dehydrocholesterol reductase [OS=Homo sapiens]	30.209	8.04106e+07	7.88411e+07	8.07419e+07	7.84014e+07	4.39085e+07	4.19281e+07	4.15068e+07	4.28198e+07	6.90259e+07	7.02403e+07	6.14032e+07	7.46385e+07
1680	Q9GZN8	UPF0687 protein C20orf27 [OS=Homo sapiens]	30.198	5.9013e+07	6.41056e+07	6.45187e+07	6.68967e+07	5.75764e+07	5.42841e+07	5.33546e+07	5.86303e+07	5.11205e+07	5.34163e+07	4.71567e+07	4.60793e+07
1681	Q9BVK6	Transmembrane emp24 domain-containing protein 9 [OS=Homo sapiens]	30.164	2.06276e+08	1.89945e+08	1.94761e+08	1.78213e+08	2.11417e+08	2.08744e+08	2.18358e+08	2.16191e+08	2.05548e+08	1.99349e+08	2.09852e+08	1.96829e+08
1682	O14602	Eukaryotic translation initiation factor 1A, Y-chromosomal [OS=Homo sapiens]	30.149	1.08442e+08	1.05078e+08	1.08736e+08	1.01197e+08	9.22789e+07	8.87387e+07	8.98377e+07	8.61144e+07	9.10226e+07	9.17706e+07	9.39269e+07	9.57649e+07
1683	Q6NUK1	Calcium-binding mitochondrial carrier protein SCaMC-1 [OS=Homo sapiens]	30.141	6.56498e+07	6.27389e+07	6.64848e+07	5.73905e+07	6.17216e+07	6.05856e+07	6.3031e+07	6.08523e+07	63778389	6.23932e+07	7.15718e+07	6.72779e+07
1684	Q7Z7H5	Transmembrane emp24 domain-containing protein 4 [OS=Homo sapiens]	30.109	2.72676e+07	2.60828e+07	2.41189e+07	2.45442e+07	3.34655e+07	5.25129e+07	5.67501e+07	3.41579e+07	29708770	4.99365e+07	5.13328e+07	3.30078e+07
1685	Q9NTZ6	RNA-binding protein 12 [OS=Homo sapiens]	30.1	4.23115e+08	3.90145e+08	3.76721e+08	3.96065e+08	4.23253e+08	4.27136e+08	4.18632e+08	4.25196e+08	347127246	3.49848e+08	3.66896e+08	3.91195e+08
1686	Q9H8S9-1	MOB kinase activator 1A [OS=Homo sapiens]	30.026	1.03894e+08	1.06538e+08	9.15563e+07	1.09339e+08	1.10898e+08	1.11421e+08	1.13427e+08	1.15277e+08	1.16471e+08	1.18404e+08	1.12661e+08	1.14061e+08
1687	Q9P000-1	COMM domain-containing protein 9 [OS=Homo sapiens]	29.994	1.13873e+07	1.25853e+07	1.19474e+07	1.32081e+07	1.0056e+07	1.10007e+07	1.05035e+07	1.09587e+07	1.27631e+07	1.30634e+07	1.23217e+07	1.15918e+07
1688	Q8WWM7-1	ataxin-2-like protein [OS=Homo sapiens]	29.946	7.31501e+07	7.48236e+07	7.74905e+07	7.4527e+07	1.16275e+08	1.14217e+08	1.1518e+08	1.14789e+08	1.03722e+08	1.03848e+08	9.96579e+07	1.04404e+08
1689	Q9NWH9-1	SAFB-like transcription modulator [OS=Homo sapiens]	29.893	1.54785e+07	1.4107e+07	1.40048e+07	1.67848e+07	1.17072e+07	1.27203e+07	1.12934e+07	1.43574e+07	1.74874e+07	1.52436e+07	1.54687e+07	1.64628e+07
1690	O00161	Synaptosomal-associated protein 23 [OS=Homo sapiens]	29.892	5.12463e+07	4.61073e+07	4.96051e+07	4.76389e+07	4.98514e+07	5.23975e+07	4.67677e+07	5.32352e+07	3.86833e+07	3.62253e+07	3.69509e+07	4.01876e+07
1691	P10606	Cytochrome c oxidase subunit 5B, mitochondrial [OS=Homo sapiens]	29.872	2.79469e+08	2.77332e+08	2.76232e+08	2.82616e+08	2.46518e+08	2.57466e+08	2.42513e+08	2.58362e+08	264430370	2.54102e+08	2.52763e+08	2.60672e+08
1692	Q08209-1	Serine/threonine-protein phosphatase 2B catalytic subunit alpha isoform [OS=Homo sapiens]	29.831	6.02395e+07	6.13334e+07	6.5339e+07	6.45603e+07	8.19976e+07	8.15559e+07	8.35603e+07	8.36536e+07	7.91253e+07	7.3665e+07	8.00879e+07	7.58199e+07
1693	Q8TD19	Serine/threonine-protein kinase Nek9 [OS=Homo sapiens]	29.786	1.50508e+07	1.77812e+07	1.70717e+07	1.51919e+07	1.82619e+07	1.56826e+07	2.01699e+07	2.04231e+07	1.96428e+07	2.03828e+07	2.9868e+07	2.88325e+07
1694	P24539	ATP synthase F(0) complex subunit B1, mitochondrial [OS=Homo sapiens]	29.782	8.56701e+07	6.84269e+07	6.26473e+07	5.15388e+07	6.37538e+07	9.57988e+07	9.63754e+07	4.83759e+07	5.68148e+07	7.56523e+07	8.85156e+07	1.02498e+08
1695	Q9H098	Protein FAM107B [OS=Homo sapiens]	29.775	3.7025e+07	2.26849e+07	3.4361e+07	3.49713e+07	5.47005e+07	5.53293e+07	3.63235e+07	5.84399e+07	4.90623e+07	4.30716e+07	4.52281e+07	5.25708e+07
1696	Q9Y315	deoxyribose-phosphate aldolase [OS=Homo sapiens]	29.757	1.77727e+07	2.54937e+07	1.50225e+07	1.50265e+07	2.75097e+07	3.64432e+07	3.92616e+07	3.66616e+07	4.80653e+07	3.9206e+07	4.96237e+07	4.57774e+07
1697	P52948-1	nuclear pore complex protein Nup98-Nup96 [OS=Homo sapiens]	29.745	2.98513e+07	2.6419e+07	2.55801e+07	3.29446e+07	2.76014e+07	2.54458e+07	2.50392e+07	2.51587e+07	32583425	3.69625e+07	3.54538e+07	2.38785e+07
1698	A6NHR9-1	structural maintenance of chromosomes flexible hinge domain-containing protein 1 [OS=Homo sapiens]	29.69	3.48994e+07	3.94708e+07	4.21847e+07	3.69402e+07	3.70619e+07	3.78489e+07	3.77828e+07	3.90265e+07	39133555	3.97479e+07	4.20195e+07	4.00578e+07
1699	Q9NVH1-1	DnaJ homolog subfamily C member 11 [OS=Homo sapiens]	29.674	1.9635e+07	1.91865e+07	2.03794e+07	1.94825e+07	2.85002e+07	2.68572e+07	2.65793e+07	3.08849e+07	2.93311e+07	2.97418e+07	2.84595e+07	2.54015e+07
1700	Q8IY81	pre-rRNA processing protein FTSJ3 [OS=Homo sapiens]	29.63	1.9687e+08	1.8713e+08	1.92353e+08	1.80358e+08	1.75218e+08	1.73418e+08	1.85483e+08	1.68489e+08	8.84285e+07	8.81068e+07	1.10027e+08	9.77339e+07
1701	Q9UHV9	Prefoldin subunit 2 [OS=Homo sapiens]	29.618	1.8638e+08	1.46682e+08	1.54054e+08	1.51666e+08	1.17604e+08	1.28098e+08	1.24211e+08	1.28661e+08	1.50102e+08	1.52545e+08	1.57124e+08	1.72515e+08
1702	Q16831	uridine phosphorylase 1 [OS=Homo sapiens]	29.534	8.76697e+07	9.19121e+07	9.06809e+07	9.11741e+07	1.06416e+08	1.03544e+08	1.02737e+08	1.13722e+08	4.7072e+07	4.86775e+07	4.1961e+07	4.67966e+07
1703	P40938	replication factor C subunit 3 [OS=Homo sapiens]	29.49	2.97053e+07	2.9812e+07	2.42073e+07	3.17252e+07	2.3678e+07	2.20192e+07	2.15427e+07	2.97387e+07	2.6259e+07	3.00946e+07	2.69576e+07	2.87622e+07
1704	Q9Y3B8-1	Oligoribonuclease, mitochondrial [OS=Homo sapiens]	29.481	5.65506e+07	5.6044e+07	5.32209e+07	5.67983e+07	3.25297e+07	3.12558e+07	3.14243e+07	3.19863e+07	4.71643e+07	4.18426e+07	4.38606e+07	4.56333e+07
1705	O75380	NADH dehydrogenase [ubiquinone] iron-sulfur protein 6, mitochondrial [OS=Homo sapiens]	29.467	4.28133e+07	4.1761e+07	3.87028e+07	4.19131e+07	3.40283e+07	3.41918e+07	3.37307e+07	3.59257e+07	3.39747e+07	3.29873e+07	3.69046e+07	3.56416e+07
1706	P0C7P4	Putative cytochrome b-c1 complex subunit Rieske-like protein 1 [OS=Homo sapiens]	29.447	7.35026e+07	7.17982e+07	7.39979e+07	7.29375e+07	6.63986e+07	6.9034e+07	6.43136e+07	7.31992e+07	5.93583e+07	6.27848e+07	6.01242e+07	6.06895e+07
1707	P17612	cAMP-dependent protein kinase catalytic subunit alpha [OS=Homo sapiens]	29.42	4.35317e+07	4.49395e+07	4.69775e+07	4.62917e+07	3.85949e+07	3.86446e+07	4.01306e+07	3.73869e+07	4.67591e+07	4.56066e+07	5.14568e+07	4.15684e+07
1708	Q9P1F3	Costars family protein ABRACL [OS=Homo sapiens]	29.41	9.37235e+07	9.62611e+07	9.54516e+07	9.69553e+07	1.10377e+08	1.14903e+08	1.12363e+08	1.15222e+08	135306352	1.25955e+08	1.15635e+08	1.1619e+08
1709	O95197	Reticulon-3 [OS=Homo sapiens]	29.364	4.79909e+07	4.17803e+07	3.90067e+07	5.21372e+07	2.7714e+07	2.50591e+07	3.14364e+07	2.73612e+07	46567092	4.87293e+07	3.86362e+07	3.06297e+07
1710	O15212	Prefoldin subunit 6 [OS=Homo sapiens]	29.359	1.30447e+08	1.54955e+08	1.39496e+08	1.39032e+08	9.31243e+07	1.02907e+08	9.69793e+07	1.05856e+08	135028653	1.36847e+08	1.29779e+08	1.14209e+08
1711	P06703	protein S100-A6 [OS=Homo sapiens]	29.328	4.07758e+08	4.3927e+08	3.92516e+08	4.43676e+08	2.40798e+08	2.21548e+08	2.08249e+08	3.16192e+08	2.21138e+08	2.31322e+08	1.99321e+08	2.31575e+08
1712	Q8IY67-2	Isoform 2 of Ribonucleoprotein PTB-binding 1 [OS=Homo sapiens]	29.313	2.389e+07	2.68049e+07	2.35502e+07	2.69572e+07	2.17727e+07	1.71387e+07	2.26149e+07	2.085e+07	3.15152e+07	3.15553e+07	2.56161e+07	2.38363e+07
1713	Q8IYB3	Serine/arginine repetitive matrix protein 1 [OS=Homo sapiens]	29.279	4.09668e+07	3.61556e+07	4.2074e+07	4.73953e+07	2.89115e+07	3.09633e+07	3.84934e+07	3.79805e+07	4.45143e+07	3.78616e+07	3.97111e+07	3.80365e+07
1714	O75477	erlin-1 [OS=Homo sapiens]	29.269	1.03393e+08	1.03005e+08	1.09027e+08	1.07525e+08	5.32183e+07	5.33522e+07	5.05125e+07	5.62828e+07	4.39707e+07	4.35998e+07	4.43045e+07	4.31799e+07
1715	P57088	Transmembrane protein 33 [OS=Homo sapiens]	29.255	1.48139e+08	1.56741e+08	1.57769e+08	1.51742e+08	2.10564e+08	2.09282e+08	2.04329e+08	2.11509e+08	189604905	1.94373e+08	1.79765e+08	1.85336e+08
1716	P20645	Cation-dependent mannose-6-phosphate receptor [OS=Homo sapiens]	29.238	8.39288e+07	8.69793e+07	9.20037e+07	9.01447e+07	8.82223e+07	8.76063e+07	9.32264e+07	9.06891e+07	84403498	9.18855e+07	9.10569e+07	9.74439e+07
1717	P62841	40S ribosomal protein S15 [OS=Homo sapiens]	29.133	8.62706e+07	7.21312e+07	6.17275e+07	7.10816e+07	6.34061e+07	5.83311e+07	4.64736e+07	5.35e+07	60713430	5.48952e+07	4.11393e+07	5.65183e+07
1718	Q9UNF1	Melanoma-associated antigen D2 [OS=Homo sapiens]	29.12	3.85957e+07	4.10352e+07	4.05294e+07	3.97503e+07	3.11809e+07	3.01267e+07	3.49835e+07	2.72956e+07	3.7165e+07	3.55853e+07	3.95295e+07	3.52204e+07
1719	Q9Y5J7	Mitochondrial import inner membrane translocase subunit Tim9 [OS=Homo sapiens]	29.096	4.41835e+07	4.43358e+07	4.60004e+07	4.50549e+07	4.27472e+07	2.15492e+07	3.80044e+07	3.97919e+07	4.23958e+07	3.99969e+07	4.84027e+07	4.57809e+07
1720	Q15286	Ras-related protein Rab-35 [OS=Homo sapiens]	29.091	3.09211e+07	3.44853e+07	3.33983e+07	3.13672e+07	4.22475e+07	4.05725e+07	4.22845e+07	4.05442e+07	3.6849e+07	3.84646e+07	3.55937e+07	3.81762e+07
1721	P21912	Succinate dehydrogenase [ubiquinone] iron-sulfur subunit, mitochondrial [OS=Homo sapiens]	29.086	1.34325e+08	1.48013e+08	1.45422e+08	1.32744e+08	1.34584e+08	1.28569e+08	1.33024e+08	1.29811e+08	1.30311e+08	1.49614e+08	1.42728e+08	1.3871e+08
1722	O43660-1	Pleiotropic regulator 1 [OS=Homo sapiens]	29.076	2.03151e+07	1.88366e+07	2.06452e+07	2.3414e+07	1.49761e+07	1.78923e+07	1.78534e+07	1.85773e+07	2.3087e+07	2.09744e+07	1.97692e+07	2.37846e+07
1723	P23368-1	NAD-dependent malic enzyme, mitochondrial [OS=Homo sapiens]	29.067	9.15564e+06	1.1009e+07	1.01667e+07	1.1197e+07	1.17487e+07	1.09051e+07	1.45113e+07	1.03801e+07	1.10042e+07	1.17117e+07	1.28075e+07	9.34909e+06
1724	Q7RTV0	PHD finger-like domain-containing protein 5A [OS=Homo sapiens]	29.058	1.06302e+08	9.29391e+07	9.585e+07	9.93246e+07	9.37615e+07	8.97953e+07	9.12352e+07	8.25947e+07	81700078	8.73991e+07	9.08855e+07	9.74852e+07
1725	P11177	Pyruvate dehydrogenase E1 component subunit beta, mitochondrial [OS=Homo sapiens]	28.996	7.8712e+07	7.5079e+07	7.38527e+07	7.53547e+07	5.22168e+07	5.14284e+07	5.09787e+07	4.87176e+07	6.38581e+07	6.6734e+07	6.49656e+07	6.00052e+07
1726	P29034	protein S100-A2 [OS=Homo sapiens]	28.992	3.75284e+07	6.3189e+07	6.14749e+07	6.17066e+07	7.74611e+07	7.74933e+07	8.18233e+07	6.94162e+07	8.12786e+07	8.03509e+07	7.92471e+07	8.50607e+07
1727	Q9Y666	Solute carrier family 12 member 7 [OS=Homo sapiens]	28.985	2.06242e+07	2.10189e+07	2.19978e+07	2.31653e+07	2.42849e+07	2.39086e+07	2.28192e+07	2.46881e+07	2.00151e+07	2.04886e+07	2.01412e+07	1.8853e+07
1728	Q8IWB7	WD repeat and FYVE domain-containing protein 1 [OS=Homo sapiens]	28.903	1.60517e+07	1.45523e+07	1.45079e+07	1.66062e+07	2.63021e+07	2.99252e+07	1.96727e+07	2.60166e+07	1.9387e+07	2.07127e+07	1.64273e+07	1.89806e+07
1729	Q9H993	protein-glutamate O-methyltransferase [OS=Homo sapiens]	28.89	2.33814e+07	2.49589e+07	2.58494e+07	2.55703e+07	7.29435e+06	1.3685e+07	2.34133e+07	2.584e+07	3.20448e+07	2.74948e+07	2.94645e+07	2.96145e+07
1730	Q9Y450-1	HBS1-like protein [OS=Homo sapiens]	28.858	5.17585e+07	3.61391e+07	3.80809e+07	5.10962e+07	3.38275e+07	3.27055e+07	3.53574e+07	3.78771e+07	36340248	2.72443e+07	3.0685e+07	4.89297e+07
1731	O43847-2	Isoform 2 of Nardilysin [OS=Homo sapiens]	28.833	5.23559e+07	5.14413e+07	6.4938e+07	5.26639e+07	5.41989e+07	5.34119e+07	6.23099e+07	5.40111e+07	56039237	4.95656e+07	6.34551e+07	5.49816e+07
1732	O75348	V-type proton ATPase subunit G 1 [OS=Homo sapiens]	28.798	3.23285e+07	3.8267e+07	3.95415e+07	3.69177e+07	3.62645e+07	3.74145e+07	4.19301e+07	4.46265e+07	39554537	3.50696e+07	4.67683e+07	4.55097e+07
1733	Q9NY93	Probable ATP-dependent RNA helicase DDX56 [OS=Homo sapiens]	28.766	1.91253e+07	2.08225e+07	2.00585e+07	1.85528e+07	1.79602e+07	1.67625e+07	1.87496e+07	2.00632e+07	1.91761e+07	1.87136e+07	1.83772e+07	1.61151e+07
1734	Q8N6T3-1	ADP-ribosylation factor GTPase-activating protein 1 [OS=Homo sapiens]	28.756	4.45152e+07	2.56878e+07	2.73857e+07	4.57052e+07	3.81098e+07	4.97834e+07	4.73111e+07	5.59958e+07	4.58797e+07	3.6749e+07	4.05068e+07	3.84023e+07
1735	P16455	Methylated-DNA--protein-cysteine methyltransferase [OS=Homo sapiens]	28.714	1.05749e+07	1.20406e+07	1.16605e+07	1.20021e+07	8.12415e+06	8.18357e+06	9.40735e+06	8.88043e+06	12377315	1.12527e+07	1.34285e+07	9.59365e+06
1736	Q15599-3	Isoform 3 of Na(+)/H(+) exchange regulatory cofactor NHE-RF2 [OS=Homo sapiens]	28.702	7.9822e+06			1.41946e+07	1.87603e+07	1.85173e+07	1.93793e+07	1.89984e+07
1737	P61916	Epididymal secretory protein E1 [OS=Homo sapiens]	28.656	1.12794e+08	1.00926e+08	1.0499e+08	9.76631e+07	8.58223e+07	8.54962e+07	7.35703e+07	7.48062e+07	9.75165e+07	9.51655e+07	9.65048e+07	9.22187e+07
1738	Q03701	CCAAT/enhancer-binding protein zeta [OS=Homo sapiens]	28.655	1.77043e+07	1.9863e+07	1.80637e+07	1.70908e+07	1.81886e+07	1.34976e+07	1.20023e+07	1.55849e+07	2.04113e+07	2.16105e+07	1.58525e+07	1.29503e+07
1739	Q13616	Cullin-1 [OS=Homo sapiens]	28.644	2.29336e+07	3.42812e+07	3.46775e+07	2.62225e+07	2.85941e+07	2.92319e+07	2.75509e+07	2.71387e+07	41135983	4.27669e+07	3.16816e+07	2.81374e+07
1740	P02795	metallothionein-2 [OS=Homo sapiens]	28.595	2.36143e+07	1.90084e+07	2.06474e+07	2.04226e+07	2.64509e+07	2.56638e+07	2.67638e+07	3.14226e+07	1.21281e+07	1.23611e+07	1.20639e+07	1.26422e+07
1741	O95571	Persulfide dioxygenase ETHE1, mitochondrial [OS=Homo sapiens]	28.568	3.65901e+07	4.00812e+07	3.90471e+07	3.99903e+07	4.63558e+07	4.8286e+07	4.24192e+07	4.43954e+07	4.20852e+07	4.02045e+07	3.7167e+07	3.92407e+07
1742	P60510	Serine/threonine-protein phosphatase 4 catalytic subunit [OS=Homo sapiens]	28.557	8.71127e+06	9.30744e+06	1.18142e+07	9.33107e+06	1.18114e+07	1.18319e+07	1.32159e+07	1.2919e+07	12819726	1.3483e+07	1.24719e+07	1.26468e+07
1743	Q6XQN6-1	nicotinate phosphoribosyltransferase [OS=Homo sapiens]	28.502	777822	852644	6.02459e+06	688153	1.27081e+07	1.23041e+07	1.08882e+07	1.38528e+07	16039738	1.6507e+07	1.70108e+07	1.40802e+07
1744	O75934	Pre-mRNA-splicing factor spf27 [OS=Homo sapiens]	28.484	9.79944e+06	3.18467e+07	2.51182e+07	1.02059e+07	2.36076e+07	9.46728e+06	1.02063e+07	2.37396e+07	3.13733e+07	3.6689e+07	1.93222e+07	1.48223e+07
1745	O95372	acyl-protein thioesterase 2 [OS=Homo sapiens]	28.48	1.78509e+07	2.31214e+07	2.99133e+07	2.91172e+07	3.87793e+07	4.20855e+07	3.88001e+07	4.29225e+07	44165067	4.09023e+07	4.67913e+07	4.28842e+07
1746	P43155	Carnitine O-acetyltransferase [OS=Homo sapiens]	28.477	3.66685e+07	3.18237e+07	3.11776e+07	4.30684e+07	4.3201e+07	6.78009e+07	6.04662e+07	5.70817e+07	6.72284e+07	4.43521e+07	4.23195e+07	3.97238e+07
1747	Q9BQ39	ATP-dependent RNA helicase DDX50 [OS=Homo sapiens]	28.474	1.57432e+07	1.56719e+07	1.58465e+07	1.61987e+07	1.01994e+07	1.21056e+07	1.12297e+07	1.24173e+07	1.30741e+07	1.32101e+07	1.33334e+07	1.15132e+07
1748	P62847-1	40S ribosomal protein S24 [OS=Homo sapiens]	28.373	9.82976e+07	8.14251e+07	7.68667e+07	7.65796e+07	1.01631e+08	1.00971e+08	9.98882e+07	1.01609e+08	1.14877e+08	1.18296e+08	1.16568e+08	1.09157e+08
1749	P30876	DNA-directed RNA polymerase II subunit RPB2 [OS=Homo sapiens]	28.37	2.30841e+07	1.35394e+07	1.27659e+07	1.97661e+07	2.4065e+07	2.18146e+07	2.96786e+07	2.51626e+07	2.47796e+07	2.17152e+07	2.62845e+07	1.04317e+07
1750	Q86VM9	Zinc finger CCCH domain-containing protein 18 [OS=Homo sapiens]	28.366	2.67394e+07	2.02179e+07	2.40375e+07	2.36674e+07	2.20537e+07	2.75299e+07	1.61238e+07	2.28856e+07	2.40461e+07	2.35738e+07	2.71704e+07	4.08137e+07
1751	O43432	Eukaryotic translation initiation factor 4 gamma 3 [OS=Homo sapiens]	28.361	1.77135e+06	1.81466e+06	2.04902e+06	2.27172e+06	3.7269e+06	3.59921e+06	3.91625e+06	3.80955e+06	5.00989e+06	5.1126e+06	4.75619e+06	3.6755e+06
1752	Q53H12	Acylglycerol kinase, mitochondrial [OS=Homo sapiens]	28.361	3.71123e+07	3.6004e+07	3.73062e+07	4.02316e+07	3.46632e+07	3.60147e+07	3.42878e+07	3.70792e+07	41185175	4.16967e+07	3.96517e+07	2.85414e+07
1753	P09234	U1 small nuclear ribonucleoprotein C [OS=Homo sapiens]	28.326	5.87974e+07	1.78815e+07	1.1687e+07	5.24512e+07	4.40413e+07	3.93982e+07	4.38631e+07	4.31979e+07	4.88353e+07	1.89817e+07	5.56572e+07	5.33485e+07
1754	Q9NWV4	UPF0587 protein C1orf123 [OS=Homo sapiens]	28.324	4.80136e+07	4.40231e+07	4.47693e+07	4.95736e+07	4.67821e+07	4.98588e+07	5.05054e+07	4.49873e+07	4.68601e+07	4.52137e+07	4.84647e+07	4.70684e+07
1755	P61081	NEDD8-conjugating enzyme Ubc12 [OS=Homo sapiens]	28.309	1.59232e+08	1.62117e+08	1.63861e+08	1.62954e+08	1.69679e+08	1.69398e+08	1.6767e+08	1.68888e+08	1.78088e+08	1.77093e+08	1.71081e+08	1.66521e+08
1756	Q9Y6N5	Sulfide:quinone oxidoreductase, mitochondrial [OS=Homo sapiens]	28.274	5.52403e+07	5.43139e+07	5.29877e+07	5.91274e+07	3.4265e+07	3.40606e+07	4.09426e+07	3.70585e+07	6.40326e+07	6.72773e+07	6.67866e+07	6.7743e+07
1757	Q9H2U1	ATP-dependent RNA helicase DHX36 [OS=Homo sapiens]	28.253	2.5382e+07	3.49866e+07	3.06386e+07	3.86143e+07	2.62599e+07	3.61986e+07	3.20185e+07	3.12282e+07	4.37466e+07	4.48128e+07	5.25456e+07	3.71833e+07
1758	O15042	U2 snRNP-associated SURP motif-containing protein [OS=Homo sapiens]	28.189	4.26439e+07	3.52035e+07	3.32967e+07	5.07384e+07	4.43265e+07	3.81347e+07	2.97255e+07	3.83179e+07	32206265	4.7323e+07	4.56548e+07	4.95933e+07
1759	Q9BY32-1	Inosine triphosphate pyrophosphatase [OS=Homo sapiens]	28.133	6.16639e+07	6.38458e+07	6.97098e+07	6.23141e+07	5.24085e+07	5.15902e+07	5.23126e+07	5.27411e+07	42722639	4.51635e+07	4.52537e+07	3.52253e+07
1760	Q9ULZ3	apoptosis-associated speck-like protein containing a CARD [OS=Homo sapiens]	28.098	1.53733e+07	1.52077e+07	1.6564e+07	1.54911e+07	5.72708e+07	5.72244e+07	6.25459e+07	5.63881e+07	1.8908e+07	1.50655e+07	1.61671e+07	1.89911e+07
1761	Q16706	Alpha-mannosidase 2 [OS=Homo sapiens]	28.09	2.90894e+07	2.12871e+07	2.92413e+07	3.0216e+07	2.37444e+07	2.36944e+07	2.50542e+07	2.45357e+07	2.30484e+07	1.72079e+07	2.12644e+07	1.56824e+07
1762	Q86SF2	N-acetylgalactosaminyltransferase 7 [OS=Homo sapiens]	28.032	1.65791e+07	2.11967e+07	1.94727e+07	1.84562e+07	1.99779e+07	2.11284e+07	2.40769e+07	2.14261e+07	2.39705e+07	2.27223e+07	2.40026e+07	2.68509e+07
1763	P53597	Succinate--CoA ligase [ADP/GDP-forming] subunit alpha, mitochondrial [OS=Homo sapiens]	27.93	1.27093e+08	1.33002e+08	1.34886e+08	1.34044e+08	1.33437e+08	1.11495e+08	1.14629e+08	1.22007e+08	1.37862e+08	1.40401e+08	1.41929e+08	1.47293e+08
1764	Q8WW12	PEST proteolytic signal-containing nuclear protein [OS=Homo sapiens]	27.885	4.40954e+07	4.54854e+07	4.52543e+07	4.46679e+07	4.92343e+07	5.09191e+07	4.69609e+07	5.0839e+07	5.43787e+07	5.67024e+07	5.71386e+07	5.94598e+07
1765	Q9BVG4	Protein PBDC1 [OS=Homo sapiens]	27.882	1.54192e+07	2.17354e+07	2.05621e+07	1.96494e+07	2.54837e+07	2.60385e+07	2.93975e+07	2.76344e+07	2.53344e+07	2.8885e+07	2.68505e+07	2.89543e+07
1766	P49189	4-trimethylaminobutyraldehyde dehydrogenase [OS=Homo sapiens]	27.784	4.55898e+07	4.97453e+07	4.92307e+07	5.0256e+07	4.02644e+07	4.20545e+07	4.19694e+07	4.15271e+07	5.50063e+07	5.46774e+07	5.30581e+07	5.16732e+07
1767	Q9H2U2	Inorganic pyrophosphatase 2, mitochondrial [OS=Homo sapiens]	27.727	3.36224e+07	3.78296e+07	3.73164e+07	3.42261e+07	3.90495e+07	3.87518e+07	2.44951e+07	2.36451e+07	40391896	4.50429e+07	3.932e+07	3.77806e+07
1768	Q9NQ88	Fructose-2,6-bisphosphatase TIGAR [OS=Homo sapiens]	27.654	6.33339e+07	4.23383e+07	4.19925e+07	4.54526e+07	4.99347e+07	5.09774e+07	5.09792e+07	5.06453e+07	6.13339e+07	6.57302e+07	6.0666e+07	6.27237e+07
1769	O95777	U6 snRNA-associated Sm-like protein LSm8 [OS=Homo sapiens]	27.627	3.88535e+07	3.93763e+07	4.09439e+07	4.23438e+07	3.67853e+07	3.88371e+07	3.79364e+07	4.06573e+07	4.54084e+07	4.36112e+07	4.54702e+07	4.23272e+07
1770	Q86SQ0-1	Pleckstrin homology-like domain family B member 2 [OS=Homo sapiens]	27.627	1.55145e+07	1.9985e+07	2.05767e+07	2.00265e+07	2.53632e+07	2.1297e+07	2.16964e+07	2.02173e+07	2.61493e+07	2.73785e+07	2.86353e+07	2.54133e+07
1771	Q92575	UBX domain-containing protein 4 [OS=Homo sapiens]	27.604	1.89909e+07	1.54278e+07	1.96693e+07	1.41e+07	2.23595e+07	2.14561e+07	2.49769e+07	1.81392e+07	1.51461e+07	2.06627e+07	2.39667e+07	2.3544e+07
1772	O00233-1	26S proteasome non-ATPase regulatory subunit 9 [OS=Homo sapiens]	27.492	5.15816e+07	4.64691e+07	3.16266e+07	4.76374e+07	5.42254e+07	5.43112e+07	2.919e+07	3.79465e+07	2.87381e+07	2.69547e+07	4.5466e+07	5.28532e+07
1773	Q8N183	Mimitin, mitochondrial [OS=Homo sapiens]	27.488	6.33348e+07	5.99097e+07	6.40946e+07	6.74878e+07	4.96128e+07	4.54742e+07	5.26958e+07	4.79088e+07	5.69227e+07	5.85668e+07	6.12624e+07	6.16034e+07
1774	Q9Y305-1	Acyl-coenzyme A thioesterase 9, mitochondrial [OS=Homo sapiens]	27.207	5.31154e+07	6.79542e+07	6.78833e+07	7.09534e+07	3.9573e+07	3.5249e+07	4.14081e+07	4.18069e+07	3.66068e+07	2.74599e+07	2.89432e+07	3.76854e+07
1775	P83916	Chromobox protein homolog 1 [OS=Homo sapiens]	27.176	2.6241e+07	2.58273e+07	2.95453e+07	3.53156e+07	3.2479e+07	1.2071e+07	2.78282e+07	3.20467e+07	3.8463e+07	3.87525e+07	3.67565e+07	3.54662e+07
1776	Q9H910-1	Jupiter microtubule associated homolog 2 [OS=Homo sapiens]	27.174	9.9666e+07	1.01162e+08	9.86526e+07	9.75844e+07	1.14088e+08	1.16998e+08	1.15124e+08	1.04485e+08	8.75982e+07	8.89359e+07	9.30895e+07	8.9889e+07
1777	Q9BZF1-1	Oxysterol-binding protein-related protein 8 [OS=Homo sapiens]	27.119	3.0041e+07	3.28744e+07	3.20077e+07	3.26949e+07	3.17175e+07	3.36435e+07	3.65387e+07	3.5881e+07	4.41406e+07	4.37941e+07	4.74291e+07	3.85528e+07
1778	P33992	DNA replication licensing factor mcm5 [OS=Homo sapiens]	27.077	7.01315e+07	7.28692e+07	7.19447e+07	7.11008e+07	5.61948e+07	5.4968e+07	5.30284e+07	5.69229e+07	5.93088e+07	6.0411e+07	5.68185e+07	5.15357e+07
1779	O95197-3	Isoform 3 of Reticulon-3 [OS=Homo sapiens]	27.077	6.75045e+07	6.91389e+07	6.72085e+07	6.60747e+07	5.11073e+07	5.20876e+07	4.94005e+07	4.65071e+07	62741469	6.55135e+07	6.97612e+07	6.37289e+07
1780	Q96I99-1	Succinate--CoA ligase [GDP-forming] subunit beta, mitochondrial [OS=Homo sapiens]	27.054	3.59323e+07	4.40088e+07	4.28259e+07	4.58519e+07	3.49694e+07	3.92394e+07	3.65178e+07	3.72702e+07	5.26223e+07	5.49065e+07	5.40571e+07	5.46597e+07
1781	O75131	Copine-3 [OS=Homo sapiens]	27.049	5.10491e+07	6.31652e+07	6.38924e+07	5.77642e+07	3.84727e+07	3.963e+07	4.33602e+07	4.17508e+07	5.19424e+07	5.34447e+07	4.92623e+07	4.51564e+07
1782	Q15427	Splicing factor 3b subunit 4 [OS=Homo sapiens]	27.035	5.64845e+07	5.87187e+07	5.71273e+07	5.49919e+07	5.37141e+07	5.2329e+07	5.31874e+07	5.38361e+07	6.69528e+07	6.59389e+07	7.298e+07	7.19758e+07
1783	Q9BZE9	tether containing UBX domain for GLUT4 [OS=Homo sapiens]	27.013	2.29427e+07	2.42352e+07	2.86984e+07	2.45094e+07	1.52918e+07	2.20737e+07	1.96409e+07	2.07144e+07	1.84451e+07	2.5712e+07	2.43784e+07	2.4646e+07
1784	P61024	cyclin-dependent kinases regulatory subunit 1 [OS=Homo sapiens]	26.958	4.4764e+07	3.71749e+07	3.87965e+07	3.77261e+07	3.40781e+07	3.30741e+07	3.66925e+07	3.44053e+07	50212056	5.01816e+07	5.19235e+07	5.33327e+07
1785	P21283	V-type proton ATPase subunit C 1 [OS=Homo sapiens]	26.93	1.64279e+07	1.64446e+07	1.55317e+07	1.68171e+07	1.99145e+07	1.98051e+07	2.02609e+07	1.91687e+07	26744994	2.55653e+07	2.24995e+07	2.32425e+07
1786	Q9Y2B0	Protein canopy homolog 2 [OS=Homo sapiens]	26.893	6.85628e+07	6.76959e+07	6.75773e+07	6.81316e+07	6.17484e+07	6.57966e+07	6.35216e+07	6.4093e+07	66848764	6.43588e+07	6.3588e+07	6.23882e+07
1787	Q9BTE3-1	Mini-chromosome maintenance complex-binding protein [OS=Homo sapiens]	26.888	1.48098e+07	2.14488e+07	2.13081e+07	2.10313e+07	4.29553e+06	6.931e+06	6.52503e+06	8.30861e+06	4.87576e+06	5.50756e+06	9.44616e+06	7.16321e+06
1788	O75569-1	Interferon-inducible double-stranded RNA-dependent protein kinase activator A [OS=Homo sapiens]	26.834	2.38623e+07	2.38013e+07	2.65136e+07	2.60367e+07	2.18543e+07	2.27078e+07	2.40699e+07	2.57558e+07	2.80081e+07	2.68898e+07	2.62156e+07	2.38666e+07
1789	O75822	Eukaryotic translation initiation factor 3 subunit J [OS=Homo sapiens]	26.742	5.71807e+07	6.01514e+07	5.77977e+07	6.34305e+07	6.1262e+07	6.12123e+07	6.58545e+07	6.55483e+07	7.49498e+07	7.87255e+07	6.84115e+07	6.36413e+07
1790	Q8TCS8	Polyribonucleotide nucleotidyltransferase 1, mitochondrial [OS=Homo sapiens]	26.724	1.93539e+07	1.90147e+07	1.69761e+07	1.96603e+07	2.00294e+07	2.08784e+07	2.01039e+07	1.6656e+07	2.02559e+07	2.21749e+07	1.99358e+07	1.91498e+07
1791	P20340-2	Isoform 2 of Ras-related protein Rab-6A [OS=Homo sapiens]	26.702	1.02702e+08	9.90474e+07	9.62079e+07	1.00628e+08	8.90088e+07	1.00661e+08	9.5588e+07	1.04535e+08	1.15523e+08	1.10553e+08	1.10836e+08	1.0922e+08
1792	Q14676	Mediator of DNA damage checkpoint protein 1 [OS=Homo sapiens]	26.698	6.91304e+06	5.65478e+06	4.51957e+06	3.67489e+06	1.30815e+07	1.37476e+07	1.66314e+07	1.38566e+07	1.8091e+07	1.58156e+07	1.49538e+07	1.75072e+07
1793	O96007	molybdopterin synthase catalytic subunit [OS=Homo sapiens]	26.674	3.50055e+07	2.63473e+07	5.30391e+07	2.163e+07	1.26357e+07	1.40469e+07	1.51923e+07	1.51231e+07	24193591	2.65724e+07	3.4134e+07	3.57084e+07
1794	P52732	Kinesin-like protein KIF11 [OS=Homo sapiens]	26.589	2.85697e+07	1.93516e+07	2.00593e+07	3.3298e+07	2.25402e+07	2.26522e+07	2.38593e+07	2.3954e+07	2.72988e+07	3.35671e+07	2.33817e+07	2.7511e+07
1795	P42345	Serine/threonine-protein kinase mTOR [OS=Homo sapiens]	26.559	3.09607e+07	1.17411e+07	2.44626e+07	1.51643e+07	1.63101e+07	1.63317e+07	1.81157e+07	1.79783e+07	1.88162e+07	1.84357e+07	1.81517e+07	1.71131e+07
1796	Q9NY12-1	H/ACA ribonucleoprotein complex subunit 1 [OS=Homo sapiens]	26.557	6.23195e+07	5.88234e+07	6.41229e+07	6.65602e+07	5.71301e+07	6.04315e+07	6.30403e+07	6.48545e+07	81665793	7.8419e+07	7.68139e+07	7.0193e+07
1797	Q9ULH1-1	Arf-GAP with SH3 domain, ANK repeat and PH domain-containing protein 1 [OS=Homo sapiens]	26.547	1.12135e+07	1.28992e+07	1.07028e+07	1.11594e+07	1.57834e+07	1.67252e+07	1.70822e+07	1.80928e+07	22328099	2.30198e+07	2.05955e+07	2.1163e+07
1798	Q86Y56	Dynein assembly factor 5, axonemal [OS=Homo sapiens]	26.531	2.96962e+07	3.2433e+07	3.12292e+07	2.99137e+07	1.93608e+07	2.16692e+07	2.18955e+07	2.2404e+07	2.62922e+07	2.36333e+07	2.47406e+07	2.05168e+07
1799	Q9Y6W5	Wiskott-Aldrich syndrome protein family member 2 [OS=Homo sapiens]	26.497	2.02104e+07	2.14925e+07	2.31876e+07	2.10637e+07	2.47875e+07	2.34114e+07	2.43385e+07	2.45129e+07	2.58288e+07	2.58269e+07	2.34193e+07	2.14872e+07
1800	Q8TBX8-1	Phosphatidylinositol 5-phosphate 4-kinase type-2 gamma [OS=Homo sapiens]	26.458	2.35973e+07	2.32402e+07	2.30454e+07	2.36769e+07	3.43687e+07	3.59089e+07	3.08018e+07	3.51916e+07	3.41181e+07	2.97679e+07	3.77776e+07	3.76369e+07
1801	Q16836-1	Hydroxyacyl-coenzyme A dehydrogenase, mitochondrial [OS=Homo sapiens]	26.455	4.19741e+08	4.20028e+08	4.36849e+08	4.8379e+08	3.90689e+08	3.86677e+08	3.20362e+08	4.20531e+08	1.6517e+08	1.58604e+08	1.4399e+08	1.50593e+08
1802	O00401	Neural Wiskott-Aldrich syndrome protein [OS=Homo sapiens]	26.389	1.28542e+07	1.18687e+07	1.36302e+07	1.4321e+07	1.38697e+07	1.80069e+07	1.6418e+07	1.73319e+07	1.8183e+07	2.00398e+07	1.96492e+07	1.95892e+07
1803	Q8IXB1-1	DnaJ homolog subfamily C member 10 [OS=Homo sapiens]	26.297	2.74305e+07	2.73014e+07	2.5969e+07	2.52568e+07	2.51575e+07	2.65638e+07	2.11894e+07	2.16952e+07	2.90786e+07	2.79326e+07	2.86247e+07	3.13329e+07
1804	P51970	NADH dehydrogenase [ubiquinone] 1 alpha subcomplex subunit 8 [OS=Homo sapiens]	26.275	4.54256e+07	4.99078e+07	4.80232e+07	5.07238e+07	4.38044e+07	4.34929e+07	4.46842e+07	4.83799e+07	6.44358e+07	6.35108e+07	6.17264e+07	5.69841e+07
1805	P40855-1	Peroxisomal biogenesis factor 19 [OS=Homo sapiens]	26.272	2.04696e+07	1.49705e+07	1.42718e+07	2.26392e+07	1.10817e+07	1.07524e+07	9.76727e+06	1.02905e+07	10805177	1.51723e+07	1.57811e+07	1.23447e+07
1806	Q01658	Protein Dr1 [OS=Homo sapiens]	26.269	2.32541e+07	2.56823e+07	2.50418e+07	2.49819e+07	2.52376e+07	2.53828e+07	2.30114e+07	2.39776e+07	3.12808e+07	3.20195e+07	3.24378e+07	3.14696e+07
1807	O96005-1	Cleft lip and palate transmembrane protein 1 [OS=Homo sapiens]	26.181	2.69403e+07	2.4635e+07	2.38428e+07	2.52341e+07	2.71141e+07	2.12774e+07	2.79483e+07	2.64093e+07	19550746	2.1204e+07	2.84106e+07	2.46818e+07
1808	Q9Y316-1	Protein MEMO1 [OS=Homo sapiens]	26.161	2.22232e+07	2.19604e+07	2.21486e+07	2.41131e+07	2.23091e+07	1.94191e+07	2.19466e+07	2.10273e+07	2.69178e+07	2.91016e+07	2.85852e+07	2.34731e+07
1809	P18859	ATP synthase-coupling factor 6, mitochondrial [OS=Homo sapiens]	26.088	9.00229e+07	9.21183e+07	9.11657e+07	8.59499e+07	7.35832e+07	6.69876e+07	7.89453e+07	7.62831e+07	81516510	8.54889e+07	8.71129e+07	9.0909e+07
1810	Q03169	Tumor necrosis factor alpha-induced protein 2 [OS=Homo sapiens]	26.08	9.11528e+06	1.03923e+07	1.02956e+07	1.03401e+07	1.20468e+07	1.36201e+07	1.2371e+07	1.41546e+07	7.02699e+06	7.006e+06	5.70653e+06	6.77371e+06
1811	P35251-1	Replication factor C subunit 1 [OS=Homo sapiens]	26.07	1.13895e+07	1.25239e+07	1.35472e+07	1.24307e+07	1.41452e+07	1.56905e+07	1.57565e+07	1.58709e+07	10728826	1.56405e+07	1.63624e+07	1.63549e+07
1812	P08579	U2 small nuclear ribonucleoprotein B'' [OS=Homo sapiens]	25.988	1.28519e+07	1.204e+07	1.1929e+07	1.18293e+07	8.77784e+06	9.82592e+06	9.6355e+06	9.43434e+06	5.37746e+06	4.84895e+06	6.25204e+06	7.0111e+06
1813	P13611	Versican core protein [OS=Homo sapiens]	25.968	4.04061e+06	5.20737e+06	4.5072e+06	1.12779e+07	3.9005e+07	3.91697e+07	4.0625e+07	1.84996e+07	44752734	4.97839e+07	2.50022e+07	4.62334e+07
1814	Q01130	serine/arginine-rich splicing factor 2 [OS=Homo sapiens]	25.96	2.21268e+08	2.14093e+08	2.1428e+08	2.21392e+08	1.95799e+08	1.90575e+08	1.94379e+08	1.92512e+08	207679305	2.09334e+08	2.03124e+08	2.0232e+08
1815	Q9Y6B6	GTP-binding protein SAR1b [OS=Homo sapiens]	25.908	2.51303e+07	2.59767e+07	2.40527e+07	2.50517e+07	1.78172e+07	1.91489e+07	1.73634e+07	2.22391e+07	2.01663e+07	1.86897e+07	1.77428e+07	1.61379e+07
1816	O15427	Monocarboxylate transporter 4 [OS=Homo sapiens]	25.904	5.57657e+07	6.06374e+07	6.37995e+07	6.22808e+07	5.29527e+07	5.1564e+07	4.38622e+07	5.86556e+07	3.913e+07	4.10279e+07	3.61436e+07	3.77194e+07
1817	Q8WUP2	Filamin-binding LIM protein 1 [OS=Homo sapiens]	25.893	3.29137e+07	2.47512e+07	2.53862e+07	3.13251e+07	4.35063e+07	4.42683e+07	4.69873e+07	3.14035e+07	3.35526e+07	3.42434e+07	3.37232e+07	3.22932e+07
1818	Q8NCW5	NAD(P)H-hydrate epimerase [OS=Homo sapiens]	25.889	5.8547e+07	6.05869e+07	6.16806e+07	5.80803e+07	3.89439e+07	4.42578e+07	4.26907e+07	4.02139e+07	63085231	6.13542e+07	6.00993e+07	6.31533e+07
1819	Q00535	Cyclin-dependent-like kinase 5 [OS=Homo sapiens]	25.88	6.63638e+07	6.89115e+07	6.46007e+07	6.56534e+07	9.34402e+07	9.81324e+07	9.70555e+07	9.61438e+07	8.34949e+07	8.32734e+07	8.12217e+07	7.87161e+07
1820	Q8NHP8	Putative phospholipase B-like 2 [OS=Homo sapiens]	25.86	3.75905e+07	3.68596e+07	3.61117e+07	3.87716e+07	3.11714e+07	4.24307e+07	4.05656e+07	4.04282e+07	4.81839e+07	4.33624e+07	5.0162e+07	5.02352e+07
1821	O43148-1	mRNA cap guanine-N7 methyltransferase [OS=Homo sapiens]	25.847	3.82771e+07	3.74368e+07	3.53969e+07	3.64179e+07	3.4119e+07	4.27831e+07	3.96543e+07	4.36009e+07	62208328	4.97668e+07	6.11772e+07	5.82846e+07
1822	P09012	U1 SMALL NUCLEAR RIBONUCLEOPROTEIN A [OS=Homo sapiens]	25.824	1.49737e+08	1.43633e+08	1.45096e+08	1.44448e+08	1.34671e+08	1.3537e+08	1.42276e+08	1.43867e+08	1.6834e+08	1.7073e+08	1.5921e+08	1.52606e+08
1823	Q13596	Sorting nexin-1 [OS=Homo sapiens]	25.824	3.52721e+07	3.29269e+07	3.61577e+07	3.49878e+07	2.82364e+07	3.12764e+07	2.97912e+07	3.09739e+07	2.76825e+07	2.89691e+07	2.66568e+07	2.66874e+07
1824	P07947	tyrosine-protein kinase Yes [OS=Homo sapiens]	25.815	2.39064e+07	2.60162e+07	2.42175e+07	2.49191e+07	3.54703e+07	3.8938e+07	3.73819e+07	3.88689e+07	3.79196e+07	3.90312e+07	3.98972e+07	3.33713e+07
1825	P49354	protein farnesyltransferase/geranylgeranyltransferase type-1 subunit alpha [OS=Homo sapiens]	25.777	7.14809e+07	8.11804e+07	7.68658e+07	6.96162e+07	6.23234e+07	6.50663e+07	6.21505e+07	5.58142e+07	7.48585e+07	7.08935e+07	8.17711e+07	8.10878e+07
1826	Q96CV9-1	Optineurin [OS=Homo sapiens]	25.751	4.81823e+07	4.74518e+07	4.50369e+07	4.38804e+07	2.65282e+07	2.7793e+07	2.85183e+07	2.94513e+07	27975562	3.22593e+07	3.45583e+07	3.26016e+07
1827	O60232	Sjoegren syndrome/scleroderma autoantigen 1 [OS=Homo sapiens]	25.741	2.12656e+07	2.37164e+07	2.03384e+07	2.14443e+07	1.09984e+07	1.25987e+07	8.88613e+06	1.23429e+07	19481275	1.92199e+07	2.00934e+07	1.86211e+07
1828	P19387	DNA-directed RNA polymerase II subunit RPB3 [OS=Homo sapiens]	25.696	7.03942e+06	7.20034e+06	8.2016e+06	7.56619e+06	9.02936e+06	1.042e+07	1.15803e+07	1.08723e+07	1.44443e+07	1.36107e+07	1.41354e+07	1.29301e+07
1829	Q9ULW0	Targeting protein for Xklp2 [OS=Homo sapiens]	25.67	3.03649e+07	3.38731e+07	3.27369e+07	3.47583e+07	2.86635e+07	3.71721e+07	3.61024e+07	3.58313e+07	38726896	3.88869e+07	3.9201e+07	3.79851e+07
1830	P06865	Beta-hexosaminidase subunit alpha [OS=Homo sapiens]	25.665	2.53437e+07	4.27114e+07	4.70716e+07	4.51851e+07	5.02724e+07	5.19539e+07	5.20277e+07	5.13299e+07	62842185	6.48954e+07	6.54866e+07	6.30767e+07
1831	Q9HB07	UPF0160 protein MYG1, mitochondrial [OS=Homo sapiens]	25.645	7.4384e+07	8.82144e+07	7.92598e+07	5.09572e+07	4.62687e+07	4.69892e+07	4.80094e+07	7.91431e+07	45593515	7.51179e+07	5.26063e+07	7.01279e+07
1832	Q13573	SNW domain-containing protein 1 [OS=Homo sapiens]	25.62	2.28213e+07	1.76776e+07	2.27857e+07	2.20188e+07	1.57354e+07	1.42994e+07	1.93982e+07	1.76058e+07	2.05286e+07	2.01636e+07	2.26912e+07	2.34336e+07
1833	P51608	Methyl-CpG-binding protein 2 [OS=Homo sapiens]	25.582	1.10951e+07	9.7406e+06	9.5161e+06	1.02954e+07	1.3508e+07	1.48389e+07	1.29251e+07	1.57008e+07	20927749	2.06358e+07	2.20085e+07	2.29892e+07
1834	Q9UM00	Calcium load-activated calcium channel OS=Homo sapiens OX=9606 GN=TMCO1 PE=1 SV=2	25.565	4.57124e+07	7.6571e+07	7.74156e+07	8.05414e+07	3.9235e+07	6.01212e+07	6.53227e+07	6.40987e+07	4.08546e+07	6.2689e+07	6.42778e+07	6.19568e+07
1835	P28065	Proteasome subunit beta type-9 [OS=Homo sapiens]	25.535	2.11108e+07	1.51794e+07	1.60176e+07	2.00411e+07	9.68857e+06	8.51667e+06	7.20674e+06	8.52462e+06	7.22476e+06	8.56692e+06	8.64616e+06	1.0404e+07
1836	Q969H8	Myeloid-derived growth factor [OS=Homo sapiens]	25.519	1.41001e+08	1.42657e+08	1.40311e+08	1.42698e+08	9.395e+07	9.46677e+07	9.54931e+07	9.51561e+07	1.39779e+08	1.27919e+08	1.30832e+08	1.46631e+08
1837	Q99816	tumor susceptibility gene 101 protein [OS=Homo sapiens]	25.45	2.2556e+07	2.25727e+07	2.21638e+07	2.48705e+07	2.13291e+07	2.23762e+07	2.11706e+07	2.02723e+07	2.54108e+07	2.67449e+07	1.07734e+07	1.96817e+07
1838	P19823	Inter-alpha-trypsin inhibitor heavy chain H2 [OS=Homo sapiens]	25.323	1.04089e+08	1.12051e+08	1.0313e+08	9.81195e+07	9.65777e+07	9.4539e+07	1.00743e+08	9.24763e+07	44939153	3.75352e+07	4.40917e+07	4.03871e+07
1839	Q14684	Ribosomal RNA processing protein 1 homolog B [OS=Homo sapiens]	25.28	3.74804e+07	3.77458e+07	3.06194e+07	3.61005e+07	2.09243e+07	2.93413e+07	2.33561e+07	2.41699e+07	2.81783e+07	2.74378e+07	2.7782e+07	3.22598e+07
1840	P82909	28S ribosomal protein S36, mitochondrial [OS=Homo sapiens]	25.274	4.52056e+07	3.94503e+07	4.08218e+07	4.29979e+07	4.42966e+07	4.77989e+07	4.64765e+07	4.79782e+07	3.98421e+07	3.88198e+07	3.51315e+07	3.72276e+07
1841	O75396	Vesicle-trafficking protein SEC22b OS=Homo sapiens OX=9606 GN=SEC22B PE=1 SV=5	25.225	4.91913e+07	3.34171e+07	2.52197e+07	3.39593e+07	1.03577e+08	4.67117e+07	6.24861e+07	5.1216e+07	6.96878e+07	9.80321e+07	2.63916e+07	6.39268e+07
1842	P78406	mRNA export factor [OS=Homo sapiens]	25.215	4.10412e+07	4.39691e+07	4.1513e+07	4.4622e+07	3.4401e+07	3.33362e+07	3.80617e+07	4.08601e+07	3.81636e+07	3.83953e+07	3.80651e+07	3.57114e+07
1843	P00167-1	Cytochrome b5 [OS=Homo sapiens]	25.214	4.41079e+07	4.19818e+07	4.59029e+07	4.28347e+07	5.09561e+07	5.15797e+07	5.13467e+07	4.75622e+07	50280263	4.84299e+07	4.75318e+07	4.58987e+07
1844	P13473-1	Lysosome-associated membrane glycoprotein 2 [OS=Homo sapiens]	25.212	7.85201e+07	8.21825e+07	8.69153e+07	8.70459e+07	1.16533e+08	1.20719e+08	1.2234e+08	1.22327e+08	130861499	1.30592e+08	1.18403e+08	1.118e+08
1845	Q9UDT6-1	CAP-Gly domain-containing linker protein 2 [OS=Homo sapiens]	25.174	8.46463e+06	9.69586e+06	9.39607e+06	1.04035e+07	8.99525e+06	9.68536e+06	9.17456e+06	1.05889e+07	7.37043e+06	6.16815e+06	6.67093e+06	6.22344e+06
1846	Q96AC1	Fermitin family homolog 2 [OS=Homo sapiens]	25.149	3.04232e+07	2.83261e+07	3.00126e+07	2.91834e+07	2.79822e+07	3.27321e+07	2.47046e+07	3.19035e+07	2.46356e+07	2.56864e+07	2.22727e+07	2.30478e+07
1847	Q9Y3U8	60S ribosomal protein L36 [OS=Homo sapiens]	25.141	3.05992e+08	2.8753e+08	2.76354e+08	2.78181e+08	2.38868e+08	2.32112e+08	2.32619e+08	2.25624e+08	264073447	2.64545e+08	2.76497e+08	2.69622e+08
1848	P56945	Breast cancer anti-estrogen resistance protein 1 [OS=Homo sapiens]	25.091	1.18424e+07	7.92311e+06	6.32923e+06	4.93928e+06	1.595e+07	1.52333e+07	1.52256e+07	1.44266e+07	1.2875e+07	2.18268e+06	5.46841e+06	1.10435e+07
1849	Q14558	Phosphoribosyl pyrophosphate synthase-associated protein 1 [OS=Homo sapiens]	25.073	1.62828e+07	1.36276e+07	1.35694e+07	1.45441e+07	1.17062e+07	1.15514e+07	1.30554e+07	1.27822e+07	13982184	1.30509e+07	1.53147e+07	1.28698e+07
1850	Q13547	histone deacetylase 1 [OS=Homo sapiens]	25.051	2.1456e+08	2.22574e+08	2.06715e+08	1.99374e+08	2.1554e+08	2.18768e+08	2.16462e+08	1.99944e+08	143522746	1.42121e+08	1.47673e+08	1.50205e+08
1851	Q8TED0	U3 small nucleolar RNA-associated protein 15 homolog [OS=Homo sapiens]	25.037	1.31719e+07	1.92177e+07	1.73848e+07	1.60263e+07	1.85516e+07	1.52711e+07	1.83762e+07	2.14068e+07	2.63918e+07	2.70577e+07	2.05722e+07	1.86104e+07
1852	Q9NZ45	CDGSH iron-sulfur domain-containing protein 1 [OS=Homo sapiens]	25.033	7.60514e+07	6.49643e+07	6.54436e+07	5.65048e+07	5.56267e+07	5.59561e+07	5.65336e+07	4.79937e+07	39701756	3.63479e+07	3.86291e+07	4.37236e+07
1853	O00442	RNA 3'-terminal phosphate cyclase [OS=Homo sapiens]	24.988	2.44522e+07	2.74589e+07	2.7185e+07	2.66974e+07	2.09192e+07	2.22299e+07	2.35396e+07	2.40744e+07	3.38947e+07	2.71094e+07	3.60746e+07	3.59065e+07
1854	Q2NL82	Pre-rRNA-processing protein TSR1 homolog [OS=Homo sapiens]	24.981	2.49458e+07	2.43475e+07	2.52878e+07	2.52884e+07	1.96708e+07	1.86517e+07	2.05587e+07	2.04282e+07	2.30649e+07	2.32632e+07	2.02888e+07	2.02412e+07
1855	Q13618	Cullin-3 [OS=Homo sapiens]	24.971	1.72381e+07	1.98574e+07	1.49211e+07	2.01779e+07	2.38155e+07	2.77278e+07	2.24667e+07	1.88936e+07	25155801	2.75343e+07	2.89728e+07	2.69411e+07
1856	O75787	Renin receptor [OS=Homo sapiens]	24.96	2.24041e+07	2.44709e+07	2.40295e+07	2.28424e+07	2.6905e+07	2.76479e+07	2.85305e+07	2.70834e+07	2.40185e+07	2.281e+07	2.37466e+07	2.71024e+07
[truncated: 1,907 more rows]
